# Supplementary material for: The Dynamics of Cryptococcus neoformans Cell and Transcriptional Remodeling during Infection
Source: Cells. 2022 Dec 2;11(23):3896. doi: 10.3390/cells11233896 (PMC9740611; doi:10.3390/cells11233896)
Supplement: Supplementary file 1 [file cells-11-03896-s001.zip]

Archive with 4 entries (3 files):
- cells-2015164-supplementary/
- cells-2015164-supplementary/Table S1 H99 transcriptome analysis.xlsx
- cells-2015164-supplementary/Table S2 - Mice transcriptome analysis.xlsx
- cells-2015164-supplementary/Table S3 - SHIRPA.doc
