# Supplementary material for: The Dynamics of Cryptococcus neoformans Cell and Transcriptional Remodeling during Infection
Source: Cells. 2022 Dec 2;11(23):3896. doi: 10.3390/cells11233896 (PMC9740611; doi:10.3390/cells11233896)
Supplement: Supplementary file 1 [file cells-11-03896-s001.zip › cells-2015164-supplementary/Table S1 H99 transcriptome analysis.xlsx]

## Sheet: Upregulated genes YPDx6h
Upregulated genes in H99 after 6h of intratracheal infection (comparasion YPD X 6h)
gene	Ensemble ID	baseMean	log2FoldChange	lfcSE	stat	pvalue	padj
AFR92146-14	CNAG_00008	12.2144	2.04994	0.729316	2.81077	0.00494236	0.0494578
AFR92157-2	CNAG_00019	8.96452	2.39511	0.800349	2.99259	0.00276625	0.0321206
AFR92161-3	CNAG_00023	11.5293	2.19267	0.743199	2.95031	0.00317457	0.0356738
AGV15260-1	CNAG_00026	11.0577	2.04528	0.679864	3.00837	0.00262654	0.0310292
AFR92164-4	CNAG_00026	7.75336	2.43797	0.83671	2.91376	0.00357105	0.0389129
AFR92173-1	CNAG_00034	156.579	1.42117	0.237618	5.98088	2.21933e-09	1.32064e-07
AFR92206-1	CNAG_00068	28.8312	1.8938	0.464849	4.07402	4.62084e-05	0.00110808
AFR92206-5	CNAG_00068	21.2564	2.00959	0.576111	3.4882	0.000486278	0.00803609
AFR92221-8	CNAG_00084	45.3385	1.09588	0.390246	2.80817	0.00498241	0.0497553
AFR92233-1	CNAG_00096	35.5254	1.26561	0.444089	2.84991	0.00437317	0.0454113
AFR92245-2	CNAG_00108	21.6537	2.03125	0.517972	3.92155	8.79812e-05	0.00192177
AFR92266-4	CNAG_00129	11.4819	2.56445	0.878074	2.92054	0.00349427	0.0383653
AFR92266-2	CNAG_00129	23.4247	2.65392	0.732667	3.62227	0.000292026	0.00528498
AFR92279-2	CNAG_00142	12.3321	2.86035	0.699321	4.09018	4.31045e-05	0.00105084
AFR92286-4	CNAG_00149	19.3234	1.69089	0.549308	3.07822	0.0020824	0.0264367
AFR92286-2	CNAG_00149	16.7742	1.77569	0.626896	2.8325	0.00461849	0.0469894
AFR92302-3	CNAG_00165	25.8939	1.6606	0.482801	3.43951	0.000582774	0.00942608
AFR92302-5	CNAG_00165	14.4482	2.37996	0.638248	3.7289	0.000192318	0.003758
AFR92303-1	CNAG_00166	11.4983	2.56398	0.725744	3.5329	0.000411027	0.007042
AFR92304-2	CNAG_00167	67.814	1.22288	0.334254	3.65852	0.000253675	0.00472699
AFR92304-1	CNAG_00167	45.3658	2.08274	0.414922	5.0196	5.17791e-07	2.00731e-05
AFR92366-2	CNAG_00232	87.1838	1.06834	0.33632	3.17656	0.00149031	0.020311
AFR92367-3	CNAG_00233	8.05627	2.18491	0.769249	2.84031	0.004507	0.0463852
AFR92390-3	CNAG_00257	18.3442	1.63227	0.559549	2.91711	0.00353294	0.0386432
AFR92425-1	CNAG_00291	17.42	1.74201	0.585275	2.97639	0.00291663	0.0334718
AFR92440-3	CNAG_00306	48.7595	1.25778	0.435368	2.889	0.00386469	0.0413951
AFR92441-3	CNAG_00307	26.7267	1.47927	0.487144	3.03662	0.00239248	0.0290961
AFR92454-1	CNAG_00319	10.364	2.19786	0.731678	3.00386	0.00266574	0.0313387
AFR92464-3	CNAG_00330	32.8126	1.47258	0.464677	3.16904	0.00152943	0.0207579
AFR92468-7	CNAG_00334	1075.84	1.17532	0.180342	6.5172	7.16316e-11	5.81906e-09
AFR92468-5	CNAG_00334	89.7372	1.30987	0.289862	4.51896	6.21445e-06	0.000193666
AFR92468-6	CNAG_00334	181.494	1.3961	0.232987	5.99219	2.07029e-09	1.24735e-07
AFR92468-1	CNAG_00334	84.159	1.67889	0.350715	4.78705	1.69248e-06	5.94011e-05
AFR92507-1	CNAG_00372	70.6717	1.01636	0.333722	3.04553	0.00232274	0.0285603
AFR92516-5	CNAG_00383	16.2619	2.46129	0.597781	4.11738	3.83204e-05	0.000945586
AFR92519-3	CNAG_00386	48.5111	1.55651	0.384071	4.05266	5.06388e-05	0.00119543
AFR92519-1	CNAG_00386	13.9438	2.00573	0.624395	3.21228	0.00131684	0.0183621
AFR92519-5	CNAG_00386	14.2135	2.26282	0.700097	3.23215	0.00122861	0.0174687
AFR92550-2	CNAG_00417	115.862	1.13804	0.276024	4.12296	3.74043e-05	0.000929323
AFR92550-5	CNAG_00417	30.8284	1.82829	0.456581	4.00431	6.21976e-05	0.00143671
AFR92565-1	CNAG_00433	49.988	2.60268	0.366252	7.10625	1.19238e-12	1.31617e-10
AFR92584-3	CNAG_00452	13.8235	2.06755	0.666936	3.10007	0.00193474	0.0249121
AFR92588-3	CNAG_00456	269.232	1.66175	0.322107	5.159	2.4827e-07	1.03458e-05
AFR92588-1	CNAG_00456	441.838	1.69355	0.272272	6.22007	4.96936e-10	3.42176e-08
AFR92588-2	CNAG_00456	209.807	1.73451	0.320455	5.41266	6.20956e-08	2.88715e-06
AFR92588-4	CNAG_00456	681.825	1.83451	0.258652	7.09259	1.31621e-12	1.43101e-10
AFR92598-1	CNAG_00466	10.5314	2.40578	0.699453	3.43952	0.000582742	0.00942608
AFR92665-4	CNAG_00533	17.5985	2.16975	0.631328	3.43681	0.000588617	0.00949934
AFR92670-3	CNAG_00538	13.0073	2.28441	0.678294	3.36787	0.000757507	0.0116776
AFR92690-4	CNAG_00559	61.9773	2.65628	0.35931	7.39273	1.43845e-13	1.77777e-11
AFR92690-2	CNAG_00559	286.911	2.68597	0.294233	9.12873	6.93098e-20	1.82222e-17
AFR92697-6	CNAG_00566	12.1062	2.11681	0.725216	2.91887	0.00351306	0.038484
AFR92697-9	CNAG_00566	12.56	2.34787	0.823317	2.85172	0.00434832	0.0452025
AGV15327-1	CNAG_00593	27.0475	1.41565	0.483748	2.92642	0.00342885	0.0377905
AFR92735-6	CNAG_00605	64.1348	1.29896	0.384935	3.3745	0.000739504	0.0114611
AFR92739-7	CNAG_00609	10.5466	2.06081	0.729823	2.82372	0.00474701	0.0480348
AFR92760-1	CNAG_00632	25.7241	1.70186	0.521873	3.26106	0.00110995	0.0160307
AFR92763-4	CNAG_00635	25.1253	2.67243	0.603407	4.42889	9.47185e-06	0.000281294
AFR92768-3	CNAG_00640	222.546	1.08584	0.325392	3.33701	0.000846843	0.0128493
AFR92768-2	CNAG_00640	112.176	1.14644	0.321717	3.56351	0.000365923	0.00635293
AFR92784-2	CNAG_00655	84.3562	1.4812	0.310019	4.77777	1.77252e-06	6.14643e-05
AFR92784-3	CNAG_00655	170.898	1.91632	0.287885	6.65654	2.8035e-11	2.45688e-09
AFR92784-4	CNAG_00655	29.8258	2.08848	0.593709	3.51768	0.000435337	0.00737116
AFR92785-6	CNAG_00656	134.545	1.01073	0.251636	4.01662	5.90387e-05	0.00137251
AFR92785-3	CNAG_00656	73.1726	1.68495	0.323801	5.20365	1.95407e-07	8.33506e-06
AFR92790-8	CNAG_00661	62.0638	1.01797	0.353631	2.87863	0.00399404	0.0424973
AFR92801-3	CNAG_00672	186.554	1.17091	0.304835	3.84112	0.000122472	0.00255917
AFR92801-4	CNAG_00672	73.6104	1.2467	0.333514	3.73809	0.000185421	0.00365784
AFR92826-5	CNAG_00697	29.6521	1.49852	0.468856	3.19612	0.0013929	0.019274
AFR92828-5	CNAG_00699	73.6681	4.80349	0.554795	8.65813	4.79552e-18	9.90618e-16
AFR92828-7	CNAG_00699	191.601	4.82294	0.336583	14.3291	1.43891e-46	2.31185e-43
AFR92828-6	CNAG_00699	103.331	4.86062	0.415369	11.7019	1.24585e-31	7.206e-29
AFR92828-8	CNAG_00699	129.785	4.99586	0.412802	12.1023	1.0268e-33	7.42377e-31
AFR92828-1	CNAG_00699	178.27	5.16086	0.271968	18.976	2.69312e-80	1.29808e-76
AFR92828-9	CNAG_00699	153.551	5.17075	0.329332	15.7007	1.49571e-55	2.7035e-52
AFR92828-4	CNAG_00699	379.259	5.1819	0.234771	22.0722	5.84715e-108	4.22749e-104
AFR92828-2	CNAG_00699	171.229	5.6786	0.328257	17.2992	4.76574e-67	1.37825e-63
AFR92829-4	CNAG_00700	201.1	1.07458	0.259022	4.14861	3.34504e-05	0.000845617
AFR92829-2	CNAG_00700	36.3809	2.19194	0.414424	5.28911	1.22912e-07	5.45187e-06
AFR92832-7	CNAG_00702	19.3848	1.83181	0.617231	2.96779	0.00299954	0.0341254
AFR92832-8	CNAG_00702	40.6873	2.12203	0.407213	5.2111	1.87719e-07	8.03083e-06
AFR92832-3	CNAG_00702	26.3056	2.59287	0.48009	5.40081	6.63412e-08	3.06484e-06
AFR92832-1	CNAG_00702	36.4705	3.18488	0.453545	7.02219	2.18423e-12	2.30075e-10
AFR92833-4	CNAG_00703	117.957	1.64906	0.266689	6.18346	6.27125e-10	4.17891e-08
AFR92837-1	CNAG_00707	20.5389	1.65146	0.576022	2.86701	0.00414369	0.0437356
AFR92837-8	CNAG_00707	17.0533	1.88599	0.588758	3.20334	0.00135843	0.0188605
AFR92846-3	CNAG_00716	208.573	1.3802	0.227297	6.07224	1.26139e-09	7.96496e-08
AFR92865-9	CNAG_00735	11.077	2.0268	0.691464	2.93117	0.00337688	0.0373316
AFR92887-1	CNAG_00757	21.7487	2.13396	0.574624	3.71366	0.00020428	0.00393853
AFR92905-2	CNAG_00774	33.0687	1.53675	0.435531	3.52845	0.000418004	0.00714461
AFR92910-2	CNAG_00779	104.942	1.18746	0.277584	4.27784	1.88715e-05	0.000512936
AFR92916-5	CNAG_00785	70.1937	1.14559	0.340751	3.36196	0.000773927	0.01188
AFR92916-4	CNAG_00785	118.343	1.19947	0.341516	3.51218	0.000444444	0.00747286
AFR92916-3	CNAG_00785	95.4958	1.33592	0.291686	4.58001	4.64947e-06	0.000148341
AFR92919-4	CNAG_00788	22.5339	1.61355	0.522332	3.08912	0.00200749	0.025666
AFR92919-2	CNAG_00788	28.1834	1.92808	0.468093	4.119	3.80523e-05	0.000940574
AFR92927-11	CNAG_00796	18.8253	1.64729	0.582355	2.82867	0.00467419	0.0473975
AFR92927-16	CNAG_00796	55.9251	1.69103	0.406732	4.1576	3.21611e-05	0.000820192
AFR92927-7	CNAG_00796	52.3209	1.92869	0.523642	3.68323	0.000230301	0.00436456
AFR92927-4	CNAG_00796	93.3022	2.02107	0.363467	5.56054	2.68941e-08	1.30939e-06
AFR92927-5	CNAG_00796	64.692	2.12804	0.528439	4.02704	5.64841e-05	0.00131948
AFR92927-10	CNAG_00796	24.5582	2.14269	0.491605	4.35857	1.30913e-05	0.000369726
AFR92927-1	CNAG_00796	199.084	2.31281	0.259891	8.89916	5.62686e-19	1.33384e-16
AFR92927-3	CNAG_00796	91.0641	2.52665	0.302148	8.36229	6.15147e-17	1.1552e-14
AFR92927-17	CNAG_00796	7.67532	2.53186	0.794758	3.1857	0.00144405	0.0197924
AFR92927-2	CNAG_00796	30.3983	2.81245	0.476062	5.90773	3.46846e-09	1.929e-07
AFR92927-9	CNAG_00796	18.406	2.95588	0.556283	5.31363	1.07463e-07	4.78128e-06
AFR92927-13	CNAG_00796	34.9761	3.11182	0.504018	6.17402	6.6574e-10	4.37573e-08
AFR92939-3	CNAG_00808	21.0367	1.96772	0.602013	3.26856	0.00108094	0.0157248
AFR92950-3	CNAG_00819	208.294	1.50819	0.34485	4.37348	1.22281e-05	0.000351527
AFR92950-1	CNAG_00819	81.4319	1.77168	0.305522	5.79886	6.6766e-09	3.57569e-07
AFR92969-3	CNAG_00838	11.3759	2.66822	0.68903	3.87242	0.000107759	0.00227807
AFR92977-1	CNAG_00846	9.01607	2.36265	0.743611	3.17726	0.00148673	0.0202893
AFR95261-10	CNAG_00869	25.7179	1.56272	0.507743	3.07777	0.00208556	0.0264537
AFR95244-4	CNAG_00886	175.754	1.04182	0.349155	2.98384	0.00284659	0.0328506
AFR95235-1	CNAG_00895	12.9912	1.90155	0.638316	2.97902	0.00289176	0.0332656
AFR95235-4	CNAG_00895	36.7573	2.28236	0.472932	4.82598	1.39318e-06	4.98646e-05
AFR95235-5	CNAG_00895	33.3987	2.328	0.453573	5.13257	2.85806e-07	1.17742e-05
AFR95233-1	CNAG_00897	133.518	1.08562	0.252994	4.2911	1.77789e-05	0.000484148
AFR95233-6	CNAG_00897	33.5295	1.63999	0.484924	3.38195	0.000719737	0.0112028
AFR95210-5	CNAG_00919	22.2024	2.24999	0.51398	4.37758	1.20005e-05	0.000345671
AFR95210-2	CNAG_00919	18.2525	2.4011	0.616381	3.89548	9.80042e-05	0.00212465
AFR95210-1	CNAG_00919	37.9508	2.54071	0.422659	6.01125	1.841e-09	1.11852e-07
AFR95210-4	CNAG_00919	36.7712	2.94043	0.474794	6.19305	5.90102e-10	4.01868e-08
AFR95210-6	CNAG_00919	20.9925	3.21409	0.788227	4.07762	4.54994e-05	0.00109471
AFR95210-7	CNAG_00919	31.7519	3.553	0.525519	6.76094	1.37101e-11	1.25474e-09
AFR95210-3	CNAG_00919	22.6136	3.64048	0.577604	6.30274	2.92432e-10	2.09335e-08
AFR95199-4	CNAG_00930	152.313	1.0589	0.250568	4.22598	2.379e-05	0.000628892
AFR95199-3	CNAG_00930	96.6038	1.37513	0.299872	4.58571	4.52436e-06	0.00014474
AFR95193-10	CNAG_00936	33.7319	1.73133	0.457099	3.78765	0.000152078	0.00309725
AFR95172-1	CNAG_00975	7.55288	2.64072	0.845157	3.12453	0.00178089	0.0234028
AFR95171-2	CNAG_00976	32.3368	1.35322	0.446094	3.03348	0.00241752	0.0293512
AFR95159-5	CNAG_00988	9.05688	2.32831	0.744475	3.12745	0.00176328	0.0232002
AFR95154-2	CNAG_00993	11.4849	2.23646	0.77529	2.88468	0.00391811	0.0418742
AFR95144-2	CNAG_01003	57.6854	1.04181	0.366379	2.84352	0.00446178	0.0460181
AFR95128-2	CNAG_01019	35.7458	1.58765	0.424219	3.74253	0.000182175	0.00360857
AFR95128-1	CNAG_01019	25.4278	2.23889	0.47913	4.67282	2.97085e-06	9.87552e-05
AFR95098-1	CNAG_01049	32.4405	2.14491	0.55673	3.85269	0.000116828	0.00245542
AFR95092-11	CNAG_01055	28.833	1.66093	0.478507	3.47106	0.000518402	0.00849898
AFR94997-5	CNAG_01148	39.973	1.76178	0.607091	2.90201	0.00370781	0.0399598
AFR94997-7	CNAG_01148	17.9086	2.0199	0.602755	3.35112	0.000804859	0.0123156
AFR94993-3	CNAG_01152	285.88	1.13234	0.201836	5.61021	2.02084e-08	1.00501e-06
AFR94993-1	CNAG_01152	39.5527	1.52128	0.488246	3.11581	0.00183441	0.0238969
AFR94993-4	CNAG_01152	155.631	1.52544	0.264205	5.77371	7.75469e-09	4.09244e-07
AFR94993-2	CNAG_01152	134.543	1.74497	0.247241	7.0578	1.69163e-12	1.81192e-10
AFR94992-4	CNAG_01153	73.2852	1.19782	0.325765	3.67695	0.000236035	0.00443734
AFR94992-2	CNAG_01153	315.607	1.38516	0.19444	7.12386	1.04943e-12	1.17634e-10
AFR94989-1	CNAG_01156	39.1914	1.20096	0.424016	2.83235	0.00462066	0.0469894
AFR94980-7	CNAG_01165	13.2339	1.79178	0.63102	2.8395	0.00451848	0.0464133
AFR94978-13	CNAG_01167	9.77708	2.10377	0.723117	2.9093	0.00362235	0.0393237
AFR94975-5	CNAG_01170	346.26	1.11095	0.266338	4.17121	3.02984e-05	0.000779888
AFR94967-1	CNAG_01177	43.4664	1.16301	0.400033	2.90729	0.00364571	0.0394903
AFR94963-4	CNAG_01181	67.0533	1.01178	0.336926	3.00298	0.00267349	0.031392
AFR94963-3	CNAG_01181	190.668	1.14623	0.2538	4.51628	6.29369e-06	0.000195713
AFR94963-2	CNAG_01181	333.739	1.15402	0.186621	6.18378	6.25829e-10	4.17891e-08
AFR94956-2	CNAG_01187	9.0798	2.30154	0.750918	3.06497	0.00217691	0.0273248
AFR94955-4	CNAG_01188	41.3712	1.1753	0.413007	2.84571	0.00443131	0.0457364
AFR94930-7	CNAG_01213	15.2376	2.65782	0.722253	3.6799	0.00023333	0.00440101
AFR94896-1	CNAG_01250	9.12061	2.27024	0.741174	3.06303	0.0021911	0.0274552
AFR94859-3	CNAG_01283	12.8212	2.42021	0.689612	3.50953	0.000448906	0.00753912
AFR94842-2	CNAG_01300	97.7868	1.19172	0.284925	4.18257	2.88227e-05	0.000745876
AFR94842-3	CNAG_01300	100.097	1.56372	0.338699	4.61683	3.89644e-06	0.000126612
AFR94824-8	CNAG_01318	43.8496	1.3199	0.43783	3.01464	0.00257288	0.0306457
AFR94824-1	CNAG_01318	20.3349	2.19412	0.608816	3.60391	0.000313469	0.005596
AFR94814-1	CNAG_01331	16.2282	1.75332	0.58406	3.00196	0.0026825	0.0314338
AFR94813-2	CNAG_01332	262.658	1.51371	0.248837	6.08314	1.17848e-09	7.47404e-08
AFR94783-3	CNAG_01360	181.651	1.02542	0.338967	3.02513	0.0024853	0.0299004
AFR94779-3	CNAG_01364	18.508	1.7376	0.589497	2.94759	0.00320258	0.0358432
AFR94759-5	CNAG_01384	10.3753	2.52783	0.700773	3.60721	0.000309507	0.00554582
AFR94757-1	CNAG_01386	16.7519	2.00962	0.589134	3.41115	0.000646903	0.0102456
AFR94747-1	CNAG_01395	15.4034	1.86484	0.622909	2.99376	0.0027556	0.0320989
AFR94738-4	CNAG_01404	72.0679	1.54447	0.329212	4.6914	2.71337e-06	9.04039e-05
AFR94725-3	CNAG_01418	57.4054	1.12436	0.363847	3.0902	0.0020002	0.0256182
AFR94725-1	CNAG_01418	41.2725	1.67692	0.550424	3.0466	0.00231443	0.0284862
AFR94719-8	CNAG_01423	16.5087	1.83413	0.602404	3.04469	0.00232918	0.0286151
AFR94719-1	CNAG_01423	11.4289	2.61285	0.733232	3.56348	0.000365975	0.00635293
AFR94714-2	CNAG_01428	116.887	1.41568	0.493397	2.86925	0.00411452	0.043523
AFR94714-3	CNAG_01428	223.839	1.55917	0.230093	6.77624	1.23343e-11	1.15067e-09
AFR94700-1	CNAG_01443	40.9236	1.76133	0.42551	4.13934	3.48311e-05	0.000875927
AFR94700-3	CNAG_01443	10.4614	2.1195	0.738535	2.86988	0.00410634	0.0434683
AFR94696-1	CNAG_01448	123.545	2.59422	0.269833	9.61416	6.96773e-22	2.09903e-19
AFR94696-3	CNAG_01448	219.883	2.8654	0.216916	13.2097	7.71433e-40	7.9678e-37
AFR94696-2	CNAG_01448	58.1774	3.27997	0.357845	9.16589	4.91379e-20	1.34063e-17
AFR94689-2	CNAG_01455	219.588	1.66545	0.270472	6.15756	7.3873e-10	4.81173e-08
AFR97669-2	CNAG_01461	19.2696	2.63072	0.82531	3.18755	0.00143484	0.0197031
AFR97680-4	CNAG_01473	13.4709	2.89136	0.728848	3.96704	7.27722e-05	0.00163653
AFR97687-2	CNAG_01480	97.8432	1.1258	0.311989	3.60844	0.000308041	0.00553401
AFR97687-1	CNAG_01480	54.295	1.34222	0.370162	3.62603	0.000287813	0.00522181
AFR97687-5	CNAG_01480	146.134	1.4827	0.260007	5.70254	1.18038e-08	6.13965e-07
AFR97692-2	CNAG_01486	43.5233	1.2841	0.427042	3.00696	0.00263878	0.0311484
AFR97703-5	CNAG_01497	17.0512	1.88347	0.619844	3.03862	0.00237661	0.0289535
AFR97704-10	CNAG_01498	72.4982	1.8688	0.329402	5.67332	1.40054e-08	7.10591e-07
AFR97704-9	CNAG_01498	28.9886	1.90148	0.491032	3.87242	0.000107759	0.00227807
AFR97704-2	CNAG_01498	28.2326	1.98345	0.540635	3.66875	0.000243743	0.00456545
AFR97705-9	CNAG_01499	16.675	2.23764	0.688036	3.25222	0.00114509	0.0164103
AFR97780-10	CNAG_01575	18.2218	1.66913	0.555342	3.00559	0.00265066	0.0312376
AFR97795-4	CNAG_01591	31.5699	1.48352	0.475406	3.12054	0.00180523	0.0236232
AFR97803-1	CNAG_01599	20.1965	1.79109	0.566173	3.16351	0.0015588	0.021046
AFR97808-3	CNAG_01604	38.8767	1.30207	0.426887	3.05015	0.00228731	0.0283414
AFR97808-2	CNAG_01604	21.9327	1.61797	0.520279	3.10981	0.00187211	0.0242351
AFR97833-3	CNAG_01628	122.551	1.62139	0.267204	6.06798	1.29531e-09	8.07338e-08
AFR97833-1	CNAG_01628	94.1204	1.77232	0.286236	6.19182	5.94742e-10	4.01868e-08
AFR97833-2	CNAG_01628	33.3773	1.88251	0.486452	3.86987	0.000108893	0.00229868
AFR97840-3	CNAG_01635	15.5452	1.802	0.621521	2.89934	0.00373954	0.0402335
AFR97840-4	CNAG_01635	11.2188	1.94472	0.687107	2.83031	0.00465036	0.0472221
AFR97840-6	CNAG_01635	20.8376	2.88423	0.563409	5.11924	3.06763e-07	1.25305e-05
AFR97858-1	CNAG_01653	39.3724	3.43852	0.539088	6.37841	1.78935e-10	1.34062e-08
AFR97858-4	CNAG_01653	78.7832	3.45823	0.60695	5.69773	1.21415e-08	6.29267e-07
AFR97858-2	CNAG_01653	15.9435	3.5999	0.758534	4.74587	2.07613e-06	7.08037e-05
AFR97858-3	CNAG_01653	24.2197	3.63902	0.521394	6.97941	2.96418e-12	3.03986e-10
AFR97870-3	CNAG_01666	10.8751	2.1591	0.681967	3.16599	0.00154554	0.0209256
AFR97880-2	CNAG_01676	10.9693	2.72201	0.758652	3.58796	0.000333274	0.00589138
AFR97885-4	CNAG_01681	82.3812	1.456	0.318119	4.57691	4.71902e-06	0.000149315
AFR97885-6	CNAG_01681	41.0029	1.51785	0.408964	3.71145	0.000206073	0.00395838
AFR97890-4	CNAG_01686	34.889	1.258	0.434367	2.89618	0.0037774	0.0406106
AFR97891-8	CNAG_01687	16.8794	2.78408	0.582484	4.77967	1.75579e-06	6.13211e-05
AFR97940-1	CNAG_01738	60.4166	1.19777	0.342963	3.49241	0.000478689	0.00791973
AFR97954-4	CNAG_01752	22.3203	1.83071	0.519192	3.52608	0.000421766	0.0071919
AFR97960-1	CNAG_01758	19.4065	1.66262	0.572149	2.90593	0.00366168	0.039583
AFR97960-3	CNAG_01758	13.0073	2.28441	0.678294	3.36787	0.000757507	0.0116776
AFR97996-1	CNAG_01799	9.38539	2.37708	0.739706	3.21354	0.00131108	0.0182994
AFR98009-9	CNAG_01813	91.7393	1.10253	0.304794	3.61731	0.000297684	0.00538064
AFR98009-7	CNAG_01813	30.9956	1.58702	0.468757	3.38559	0.000710255	0.011091
AFR98018-2	CNAG_01822	13.4425	2.27946	0.72658	3.13725	0.0017054	0.022624
AFR98066-4	CNAG_01870	80.7928	1.32454	0.359723	3.68209	0.000231327	0.00437254
AFR98070-2	CNAG_01874	21.4023	2.11803	0.531739	3.98321	6.79899e-05	0.00154741
AFR98081-1	CNAG_01884	112.69	1.22637	0.407109	3.0124	0.00259193	0.0307816
AFR98081-2	CNAG_01884	134.996	1.57828	0.482337	3.27216	0.00106729	0.0155574
AFR98081-4	CNAG_01884	61.6861	1.61575	0.348665	4.63411	3.58475e-06	0.00011701
AFR98146-3	CNAG_01951	259.081	1.18052	0.215972	5.46605	4.60169e-08	2.17453e-06
AFR98170-2	CNAG_01976	77.1386	1.31338	0.331668	3.95993	7.49731e-05	0.00166786
AFR98170-4	CNAG_01976	30.9643	1.47439	0.47407	3.11006	0.00187046	0.0242351
AFR98170-3	CNAG_01976	100.554	1.56013	0.299848	5.20309	1.96002e-07	8.33583e-06
AFR98175-3	CNAG_01981	83.8746	1.28184	0.314968	4.06975	4.70642e-05	0.00112674
AFR98184-1	CNAG_01990	74.8114	1.05947	0.373669	2.83532	0.00457805	0.0467504
AFR98184-3	CNAG_01990	69.9352	1.2847	0.344243	3.73195	0.000190001	0.00372278
AFR98205-3	CNAG_02009	48.5908	1.20874	0.382743	3.15809	0.00158806	0.0214137
AFR95786-3	CNAG_02033	16.6924	3.14376	0.578548	5.43388	5.51425e-08	2.58694e-06
AFR95775-1	CNAG_02044	116.291	1.16911	0.306034	3.8202	0.000133342	0.00276236
AFR95775-2	CNAG_02044	83.9511	1.82843	0.393056	4.65183	3.29e-06	0.000108864
AFR95759-5	CNAG_02060	22.943	3.38241	0.515624	6.55983	5.387e-11	4.47678e-09
AFR95731-11	CNAG_02087	16.0685	1.8094	0.59733	3.02914	0.00245248	0.0297009
AFR95731-1	CNAG_02087	22.2743	2.7327	0.531015	5.14617	2.65852e-07	1.1015e-05
AFR95731-7	CNAG_02087	18.2953	4.08753	0.62516	6.53838	6.21907e-11	5.10953e-09
AFR95731-3	CNAG_02087	21.8868	4.43087	0.562597	7.87574	3.38721e-15	5.21053e-13
AFR95691-6	CNAG_02128	7.77629	2.433	0.779611	3.12079	0.0018037	0.0236232
AFR95680-8	CNAG_02139	20.2083	1.60286	0.544307	2.94476	0.00323201	0.0360985
AFR95676-3	CNAG_02144	373.153	1.19663	0.230647	5.18815	2.1239e-07	8.98001e-06
AFR95676-1	CNAG_02144	200.135	1.80754	0.229893	7.8625	3.7655e-15	5.67178e-13
AFR95673-9	CNAG_02147	34.4676	1.4036	0.479255	2.92872	0.0034036	0.0375982
AFR95673-6	CNAG_02147	39.4363	1.4092	0.405815	3.47253	0.00051558	0.00846231
AFR95673-2	CNAG_02147	11.1586	1.98438	0.676397	2.93376	0.00334886	0.0370845
AFR95641-1	CNAG_02179	46.9911	1.20095	0.386117	3.11032	0.00186884	0.0242351
AFR95640-8	CNAG_02180	27.9829	1.46915	0.499935	2.93869	0.00329601	0.0366335
AFR95618-4	CNAG_02202	36.547	1.46327	0.429516	3.4068	0.000657302	0.0103762
AFR95616-7	CNAG_02204	11.9058	2.24527	0.674949	3.32657	0.00087922	0.0132571
AFR95611-5	CNAG_02209	13.4538	2.49552	0.725008	3.44206	0.000577303	0.00935853
AFR95584-2	CNAG_02234	452.716	1.09989	0.363973	3.02189	0.00251201	0.0301191
AFR95584-1	CNAG_02234	113.363	1.12208	0.326624	3.43539	0.000591693	0.00953833
AFR95542-2	CNAG_02285	127.186	2.01634	0.327093	6.16442	7.07428e-10	4.62869e-08
AFR95542-4	CNAG_02285	35.7057	2.34264	0.416245	5.62804	1.82271e-08	9.1515e-07
AFR95542-7	CNAG_02285	17.4716	2.43876	0.596298	4.08984	4.31675e-05	0.00105084
AFR95522-8	CNAG_02305	7.47785	2.32698	0.819372	2.83996	0.00451193	0.0464029
AFR95505-6	CNAG_02323	12.8095	2.73099	0.646574	4.22379	2.40228e-05	0.000633886
AFR95501-5	CNAG_02327	16.9354	2.51943	0.607485	4.14732	3.36397e-05	0.000847503
AFR95499-1	CNAG_02330	547.53	1.3573	0.227837	5.95735	2.56367e-09	1.48878e-07
AFR95499-3	CNAG_02330	208.838	1.53733	0.357042	4.30574	1.6643e-05	0.000457609
AFR95498-6	CNAG_02331	12.6367	2.07926	0.643304	3.23216	0.00122859	0.0174687
AFR95491-1	CNAG_02338	70.2538	1.59284	0.325649	4.89129	1.00176e-06	3.66719e-05
AFR95491-4	CNAG_02338	29.2453	1.69698	0.461163	3.67977	0.000233442	0.00440101
AFR95491-5	CNAG_02338	20.5943	2.84282	0.56281	5.05113	4.39212e-07	1.73525e-05
AFR95475-1	CNAG_02354	20.7422	1.61511	0.548891	2.9425	0.00325569	0.0362587
AFR95470-4	CNAG_02359	545.284	1.22478	0.205232	5.96781	2.40455e-09	1.41694e-07
AFR95376-7	CNAG_02458	458.958	3.99304	0.46719	8.54693	1.26401e-17	2.50377e-15
AFR95344-19	CNAG_02490	114.889	1.0437	0.27817	3.75201	0.000175426	0.00348921
AFR95340-1	CNAG_02493	124.151	2.77586	0.269191	10.3118	6.2296e-25	2.30975e-22
AFR95340-4	CNAG_02493	44.6864	3.1342	0.760322	4.12221	3.75258e-05	0.000930548
AFR95340-6	CNAG_02493	42.6857	3.53846	0.407269	8.68826	3.68029e-18	7.71261e-16
AFR95340-5	CNAG_02493	29.5428	3.62032	0.533186	6.78997	1.12158e-11	1.05312e-09
AFR95330-1	CNAG_02502	22.132	1.87889	0.539242	3.48432	0.000493381	0.00813488
AFR95310-9	CNAG_02523	36.7516	1.26653	0.424508	2.98352	0.00284951	0.0328579
AFR95285-12	CNAG_02548	13.9853	3.23802	0.649632	4.98439	6.21573e-07	2.37149e-05
AFR94131-17	CNAG_02562	49.2585	1.10285	0.380252	2.90032	0.00372778	0.0401368
AFR94014-1	CNAG_02678	11.5835	2.49123	0.825112	3.01926	0.00253396	0.0303108
AFR94000-1	CNAG_02691	60.3568	1.29875	0.373889	3.47361	0.000513503	0.00843779
AFR93995-1	CNAG_02695	9.78424	2.09524	0.736	2.84679	0.00441618	0.0456399
AFR93993-6	CNAG_02697	14.0641	1.9407	0.647076	2.99919	0.00270699	0.0316604
AFR93989-1	CNAG_02701	245.313	1.00202	0.22592	4.43528	9.19521e-06	0.000275285
AFR93988-11	CNAG_02702	17.7256	1.832	0.559803	3.27258	0.00106572	0.0155502
AFR93975-4	CNAG_02714	90.5305	1.78457	0.28832	6.18953	6.03444e-10	4.05851e-08
AFR93975-3	CNAG_02714	145.786	2.08379	0.311829	6.68247	2.34951e-11	2.08429e-09
AFR93938-1	CNAG_02754	167.468	1.63524	0.369855	4.4213	9.81109e-06	0.000290714
AFR93897-2	CNAG_02795	24.4568	2.58709	0.518591	4.98869	6.07908e-07	2.33166e-05
AFR93895-1	CNAG_02797	79.8421	1.07305	0.336097	3.19268	0.0014096	0.0194623
AFR93892-1	CNAG_02800	18.8327	3.05214	0.612738	4.98115	6.32079e-07	2.39991e-05
AGV14174-1	CNAG_02801	57.2707	1.70765	0.374977	4.55401	5.26338e-06	0.000165094
AFR93882-3	CNAG_02811	76.3066	1.49764	0.436357	3.43216	0.000598803	0.00963146
AFR93882-1	CNAG_02811	78.7987	1.57031	0.424022	3.70338	0.000212748	0.00407461
AFR93841-6	CNAG_02851	15.2953	1.91415	0.622561	3.07464	0.00210756	0.0267093
AFR93841-5	CNAG_02851	15.2795	1.92899	0.663769	2.90611	0.00365954	0.039583
AFR93839-4	CNAG_02853	37.6809	3.99758	0.466074	8.57714	9.72638e-18	1.98089e-15
AFR93835-7	CNAG_02856	17.5317	1.7023	0.580209	2.93395	0.00334683	0.0370845
AFR93835-13	CNAG_02856	19.4483	2.06303	0.58819	3.50742	0.000452476	0.00756646
AFR93811-3	CNAG_02880	35.4878	1.72897	0.41866	4.12976	3.63143e-05	0.000906918
AFR93806-6	CNAG_02885	29.1596	1.57509	0.505437	3.11629	0.00183142	0.0238795
AFR93793-2	CNAG_02898	10.8378	2.18292	0.683767	3.19248	0.00141055	0.0194623
AFR93779-1	CNAG_02913	34.8307	1.33902	0.459068	2.91681	0.00353628	0.0386505
AFR93764-4	CNAG_02928	299.626	1.45788	0.391493	3.72389	0.000196176	0.00382306
AFR93764-2	CNAG_02928	266.791	1.74261	0.234936	7.41739	1.19449e-13	1.50194e-11
AFR93764-1	CNAG_02928	10.464	2.45763	0.712751	3.44808	0.00056458	0.00917284
AFR93759-1	CNAG_02933	287.34	3.18365	0.245901	12.9469	2.44722e-38	2.08158e-35
AFR93715-10	CNAG_02977	8.77689	2.60028	0.761179	3.41613	0.000635189	0.0101266
AFR93692-2	CNAG_03000	242.754	1.74179	0.25447	6.8448	7.65832e-12	7.33373e-10
AFR93692-4	CNAG_03000	104.117	2.52005	0.307923	8.18404	2.74482e-16	4.61512e-14
AFR93677-5	CNAG_03015	26.7262	1.74313	0.488643	3.56729	0.000360693	0.00629146
AFR93677-4	CNAG_03015	117.682	2.04111	0.291298	7.00694	2.43581e-12	2.51584e-10
AFR93677-6	CNAG_03015	58.485	2.53791	0.421475	6.02151	1.728e-09	1.06166e-07
AFR93667-3	CNAG_03025	12.4127	1.93409	0.676621	2.85846	0.00425704	0.0444621
AFR93642-2	CNAG_03053	476.947	1.03791	0.291992	3.5546	0.00037855	0.00653201
AFR93642-4	CNAG_03053	53.7149	1.60363	0.437986	3.66138	0.000250862	0.00468059
AFR93635-1	CNAG_03060	78.9151	1.35723	0.342398	3.9639	7.3735e-05	0.00165293
AFR93635-2	CNAG_03060	24.7906	1.79879	0.536728	3.3514	0.000804047	0.0123156
AFR93635-3	CNAG_03060	92.692	1.94245	0.494483	3.92825	8.55677e-05	0.00187756
AFR93635-4	CNAG_03060	120.72	2.03718	0.415321	4.90507	9.33941e-07	3.47076e-05
AFR93634-1	CNAG_03061	85.1844	2.21534	0.344199	6.4362	1.22499e-10	9.42197e-09
AFR93634-3	CNAG_03061	115.587	2.27448	0.38454	5.91481	3.32263e-09	1.86946e-07
AFR93634-4	CNAG_03061	208.125	2.62794	0.293008	8.96886	2.99605e-19	7.46945e-17
AFR93615-3	CNAG_03078	13.8035	2.06677	0.708768	2.91601	0.0035454	0.0387209
AFR96352-1	CNAG_03127	427.89	1.21351	0.175593	6.91092	4.81532e-12	4.78499e-10
AFR96363-3	CNAG_03137	16.502	2.12355	0.595052	3.56868	0.000358778	0.00627319
AFR96425-3	CNAG_03198	264.677	1.10954	0.226837	4.89133	1.00157e-06	3.66719e-05
AFR96425-2	CNAG_03198	104.507	1.53248	0.541004	2.83267	0.00461611	0.0469894
AFR96442-1	CNAG_03217	110.455	4.02763	0.333655	12.0712	1.49908e-33	1.03222e-30
AFR96446-2	CNAG_03221	113.841	1.29922	0.293097	4.43274	9.30427e-06	0.000277975
AFR96446-3	CNAG_03221	33.3116	1.8107	0.430233	4.20865	2.56896e-05	0.000673517
AFR96469-3	CNAG_03243	34.403	1.25504	0.445126	2.81953	0.00480947	0.0484633
AFR96479-9	CNAG_03258	809.711	8.43538	0.249034	33.8724	1.69595e-251	2.45235e-247
AGV14543-8	CNAG_03281	12.8193	1.98311	0.650348	3.04931	0.00229371	0.0283722
AFR96503-1	CNAG_03283	53.0562	1.45758	0.373172	3.90592	9.38689e-05	0.00203805
AFR96524-1	CNAG_03303	100.556	1.08689	0.288762	3.76397	0.000167237	0.00335867
AFR96524-4	CNAG_03303	94.5843	1.75522	0.294175	5.96659	2.42257e-09	1.41823e-07
AFR96543-7	CNAG_03322	35.3492	1.63468	0.454846	3.59392	0.000325744	0.00579367
AFR96569-3	CNAG_03348	13.4098	2.03261	0.690811	2.94235	0.00325727	0.0362587
AFR96607-1	CNAG_03387	23.8905	2.06524	0.517652	3.98963	6.61757e-05	0.00151169
AFR96611-1	CNAG_03389	37.4467	1.26832	0.420096	3.01912	0.00253507	0.0303108
AFR96611-7	CNAG_03389	72.6058	1.31799	0.336601	3.91558	9.01883e-05	0.001967
AFR96611-9	CNAG_03389	20.8678	1.9071	0.5403	3.5297	0.000416035	0.00711938
AFR96643-1	CNAG_03419	14.4589	2.37866	0.666189	3.57055	0.000356234	0.00623772
AFR96649-5	CNAG_03425	42.8213	1.44517	0.404755	3.57049	0.000356318	0.00623772
AFR96657-2	CNAG_03433	11.3759	2.66822	0.68903	3.87242	0.000107759	0.00227807
AFR96667-3	CNAG_03442	10.3267	2.22725	0.733299	3.0373	0.00238707	0.0290547
AFR96667-1	CNAG_03442	8.98151	2.67602	0.919285	2.91098	0.00360295	0.0391754
AFR96688-12	CNAG_03464	9.01964	2.36103	0.744013	3.17338	0.00150677	0.020516
AFR96710-1	CNAG_03485	45.3451	1.505	0.414284	3.63278	0.000280379	0.00511726
AFR96719-1	CNAG_03494	15.941	1.86308	0.586402	3.17715	0.00148732	0.0202893
AFR96734-2	CNAG_03511	135.472	1.58223	0.400619	3.94945	7.83299e-05	0.00173453
AFR96747-2	CNAG_03522	9.29963	2.12687	0.73542	2.89204	0.00382745	0.0410876
AFR96799-2	CNAG_03577	445.147	1.19935	0.194208	6.17562	6.59063e-10	4.35162e-08
AFR96799-3	CNAG_03577	83.9207	1.80456	0.293529	6.1478	7.85647e-10	5.09237e-08
AFR96799-1	CNAG_03577	170.66	1.81374	0.417659	4.34264	1.40781e-05	0.000395281
AFR96803-7	CNAG_03582	11.3458	2.69899	0.694512	3.88617	0.00010184	0.00219464
AFR93098-13	CNAG_03595	36.7802	1.26187	0.445993	2.82935	0.00466429	0.0473303
AFR93149-1	CNAG_03644	13.824	2.30304	0.622011	3.70257	0.000213429	0.00408225
AFR93218-12	CNAG_03713	11.2269	2.80909	0.702154	4.00067	6.31622e-05	0.00145434
AFR93218-11	CNAG_03713	32.9449	3.67443	0.483353	7.60196	2.91671e-14	4.05535e-12
AFR93218-8	CNAG_03713	42.0228	4.78927	0.443171	10.8068	3.19566e-27	1.44404e-24
AFR93218-3	CNAG_03713	48.2347	4.81924	0.539116	8.93915	3.9219e-19	9.45178e-17
AGV15382-1	CNAG_03713	64.8736	6.14786	0.450255	13.6542	1.90648e-42	2.29731e-39
AGV15384-7	CNAG_03720	68.6916	1.07964	0.349562	3.08857	0.00201125	0.0256687
AFR93252-4	CNAG_03747	39.1394	1.61509	0.404479	3.99302	6.52377e-05	0.00149736
AFR93253-19	CNAG_03748	13.7001	2.3524	0.697641	3.37194	0.000746416	0.0115435
AFR93278-6	CNAG_03772	432.699	1.14137	0.19308	5.91137	3.39271e-09	1.90149e-07
AFR93278-5	CNAG_03772	247.7	1.21189	0.223771	5.41576	6.10272e-08	2.84662e-06
AFR93287-3	CNAG_03780	74.518	1.4502	0.313622	4.62402	3.7637e-06	0.000122575
AFR93287-4	CNAG_03780	299.945	1.71678	0.248433	6.91045	4.83132e-12	4.78499e-10
AFR93287-2	CNAG_03780	272.249	1.88616	0.198868	9.4845	2.4354e-21	7.1869e-19
AGV15409-1	CNAG_03848	33.0595	1.53607	0.470015	3.26813	0.00108261	0.0157332
AGV15409-2	CNAG_03848	25.5507	1.87331	0.481804	3.88811	0.000101026	0.00218036
AGV15409-3	CNAG_03848	35.1466	2.38204	0.418426	5.69287	1.24924e-08	6.44784e-07
AFR93350-1	CNAG_03849	19.2561	1.7126	0.549536	3.11645	0.00183044	0.0238795
AFR93375-4	CNAG_03875	9.165	2.2361	0.743892	3.00594	0.00264757	0.0312266
AFR93393-4	CNAG_03893	11.8599	2.28158	0.747261	3.05325	0.00226374	0.0281944
AFR93394-1	CNAG_03894	39.0053	2.05006	0.436499	4.69659	2.6454e-06	8.8343e-05
AFR93398-3	CNAG_03898	10.2702	2.28103	0.750683	3.03861	0.00237675	0.0289535
AFR93511-4	CNAG_04011	219.18	1.20198	0.254896	4.71556	2.41048e-06	8.08714e-05
AFR93520-2	CNAG_04021	77.3094	1.38574	0.310476	4.46327	8.07175e-06	0.000244691
AFR93520-4	CNAG_04021	116.736	1.64827	0.26182	6.29544	3.06538e-10	2.18352e-08
AFR93520-5	CNAG_04021	37.8318	2.70689	0.419712	6.44939	1.12298e-10	8.73026e-09
AGV15430-2	CNAG_04030	16.5607	2.10056	0.598781	3.50806	0.000451387	0.00756322
AFR93568-2	CNAG_04068	101.582	1.04856	0.309828	3.38435	0.000713481	0.0111294
AFR93568-1	CNAG_04068	55.9371	1.14495	0.359195	3.18755	0.00143484	0.0197031
AFR93568-4	CNAG_04068	130.527	1.8969	0.281388	6.74122	1.57065e-11	1.42841e-09
AFR93568-3	CNAG_04068	85.4727	1.91004	0.296575	6.44032	1.19225e-10	9.21922e-09
AFR93582-4	CNAG_04082	7.9288	2.28255	0.809955	2.81812	0.00483065	0.048609
AFR96833-15	CNAG_04103	12.3586	2.83325	0.718742	3.94195	8.08213e-05	0.00178152
AFR96838-2	CNAG_04107	25.6874	1.45236	0.484279	2.99903	0.00270843	0.0316604
AFR96845-2	CNAG_04114	207.133	1.42489	0.228948	6.22365	4.85726e-10	3.36057e-08
AFR96845-4	CNAG_04114	122.097	1.552	0.433885	3.57698	0.000347582	0.0061144
AFR96845-1	CNAG_04114	104.174	1.55851	0.27379	5.69235	1.253e-08	6.44784e-07
AFR96845-3	CNAG_04114	253.14	1.64263	0.198705	8.26665	1.37771e-16	2.4002e-14
AGV14583-1	CNAG_04121	102.869	1.19355	0.335716	3.55525	0.000377624	0.00652383
AFR96879-8	CNAG_04149	11.6746	2.08181	0.735016	2.83233	0.00462095	0.0469894
AFR96903-9	CNAG_04172	25.7579	3.52959	0.519143	6.79888	1.05434e-11	9.96452e-10
AGV14588-1	CNAG_04175	35.8681	1.28707	0.4324	2.97656	0.00291499	0.0334718
AFR96950-3	CNAG_04218	9.82692	2.70514	0.759205	3.56312	0.000366471	0.00635392
AGV14603-3	CNAG_04350	9.96871	2.55236	0.751296	3.39728	0.000680604	0.0106625
AFR97101-11	CNAG_04370	29.2947	1.68651	0.453943	3.71525	0.000203002	0.00391911
AFR97101-2	CNAG_04370	18.7348	1.8857	0.582755	3.23584	0.00121286	0.0172788
AFR97141-5	CNAG_04410	14.7812	2.17509	0.640785	3.39441	0.000687759	0.010763
AFR97141-4	CNAG_04410	22.9644	2.57253	0.502919	5.11519	3.13423e-07	1.27604e-05
AFR97165-2	CNAG_04445	183.439	1.07835	0.277553	3.88521	0.000102242	0.00219676
AFR97165-1	CNAG_04445	180.454	1.29367	0.300689	4.30236	1.68988e-05	0.000461922
AFR97165-3	CNAG_04445	47.7905	1.43021	0.407607	3.50881	0.000450118	0.00755071
AFR97168-3	CNAG_04448	241.809	1.15121	0.377312	3.05108	0.00228022	0.0282953
AFR97168-4	CNAG_04448	224.906	1.22155	0.219302	5.57019	2.54456e-08	1.25151e-06
AFR97169-1	CNAG_04449	45.0974	2.0562	0.425853	4.82842	1.37623e-06	4.93803e-05
AFR97631-1	CNAG_04584	32.3773	1.55192	0.448587	3.45958	0.000541014	0.00882965
AFR97592-1	CNAG_04622	61.3671	2.72352	0.345052	7.89309	2.94792e-15	4.68428e-13
AFR97592-2	CNAG_04622	10.1504	2.73001	0.760364	3.5904	0.000330172	0.00585802
AFR97592-3	CNAG_04622	144.327	2.90342	0.291061	9.97532	1.95473e-23	6.57335e-21
AFR97592-4	CNAG_04622	21.4942	3.60998	0.533417	6.76764	1.30901e-11	1.21335e-09
AFR97543-1	CNAG_04675	416.166	2.65678	0.31171	8.52323	1.55165e-17	3.03201e-15
AFR97540-1	CNAG_04678	40.9084	1.78788	0.548927	3.25705	0.00112576	0.0161976
AFR97493-4	CNAG_04726	309.031	1.27073	0.193701	6.56028	5.3707e-11	4.47678e-09
AFR97493-1	CNAG_04726	95.4582	1.4057	0.291589	4.82081	1.42976e-06	5.10477e-05
AFR97493-2	CNAG_04726	209.538	1.60803	0.373676	4.30326	1.683e-05	0.000461175
AFR97473-2	CNAG_04746	52.6231	1.2624	0.368369	3.42699	0.000610308	0.00978387
AFR97464-9	CNAG_04753	27.9851	2.42579	0.4622	5.24836	1.53462e-07	6.72444e-06
AFR97464-1	CNAG_04753	42.0421	2.57597	0.391269	6.58363	4.5911e-11	3.8823e-09
AFR97464-5	CNAG_04753	22.1547	2.60848	0.784045	3.32695	0.00087803	0.0132529
AFR97464-4	CNAG_04753	17.037	2.67827	0.644904	4.15297	3.28189e-05	0.000834027
AFR97464-3	CNAG_04753	15.2745	3.11192	0.65118	4.7789	1.76261e-06	6.13211e-05
AFR97464-8	CNAG_04753	14.8521	3.26128	0.627222	5.19955	1.99767e-07	8.47104e-06
AFR97455-4	CNAG_04762	221.031	1.27695	0.212408	6.01175	1.8353e-09	1.11852e-07
AFR97455-1	CNAG_04762	201.907	2.0126	0.229178	8.7818	1.60884e-18	3.4722e-16
AFR97443-1	CNAG_04774	15.0041	1.76343	0.616488	2.86045	0.00423046	0.0442637
AFR97441-2	CNAG_04776	23.8645	2.22426	0.507863	4.37965	1.1887e-05	0.000343085
AGV14648-4	CNAG_04782	27.9601	1.47671	0.497238	2.96982	0.00297973	0.0339534
AFR97417-3	CNAG_04799	143.004	1.03791	0.261864	3.96355	7.38447e-05	0.00165293
AFR97417-2	CNAG_04799	245.045	1.49643	0.285938	5.23342	1.66401e-07	7.20407e-06
AFR97417-4	CNAG_04799	49.4185	1.60003	0.405566	3.94517	7.97422e-05	0.00176311
AFR97398-1	CNAG_04817	15.1469	2.21483	0.620256	3.57083	0.000355847	0.00623772
AFR97366-1	CNAG_04849	15.8844	1.88682	0.595422	3.16888	0.00153029	0.0207579
AFR97347-11	CNAG_04869	66.836	1.05388	0.335011	3.14581	0.00165627	0.0221142
AFR97347-12	CNAG_04869	95.7498	1.07535	0.303404	3.54428	0.000393693	0.00677714
AFR97347-10	CNAG_04869	122.617	1.14832	0.270838	4.23986	2.23659e-05	0.000595599
AFR97347-5	CNAG_04869	19.795	1.74653	0.619413	2.81965	0.00480754	0.0484633
AFR97334-2	CNAG_04883	138.417	1.62841	0.24229	6.72091	1.80598e-11	1.612e-09
AFR97333-5	CNAG_04884	149.57	1.49037	0.249692	5.96886	2.38913e-09	1.41585e-07
AFR94215-2	CNAG_04949	47.8936	1.91835	0.516865	3.71152	0.00020602	0.00395838
AFR94216-5	CNAG_04950	65.9814	1.08216	0.334122	3.23882	0.00120024	0.0171158
AFR94217-4	CNAG_04951	11.5885	2.48363	0.682651	3.63821	0.000274535	0.00503779
AFR94241-1	CNAG_04976	36.3629	1.5827	0.436566	3.62535	0.000288568	0.00522894
AFR94249-7	CNAG_04984	48.1612	2.02954	0.406891	4.98792	6.10319e-07	2.33471e-05
AFR94249-4	CNAG_04984	20.6639	2.557	0.53351	4.79278	1.64484e-06	5.78697e-05
AFR94249-3	CNAG_04984	35.9061	2.74	0.544435	5.03273	4.83547e-07	1.87959e-05
AFR94249-1	CNAG_04984	19.7795	3.00508	0.551754	5.44641	5.13964e-08	2.42082e-06
AFR94250-1	CNAG_04985	167.692	1.13956	0.252549	4.51222	6.41533e-06	0.000198871
AFR94274-1	CNAG_05009	16.2174	1.75537	0.586759	2.99164	0.00277483	0.0321764
AFR94274-7	CNAG_05009	10.8557	2.17035	0.706901	3.07023	0.00213896	0.0269185
AFR94293-3	CNAG_05028	19.9498	1.67874	0.53444	3.14111	0.00168309	0.0224309
AFR94328-2	CNAG_05064	218.763	6.77337	0.358283	18.9051	1.03518e-79	3.74218e-76
AFR94340-1	CNAG_05076	16.8341	2.17833	0.578893	3.76293	0.000167933	0.00335867
AFR94419-4	CNAG_05154	15.4936	1.82158	0.621427	2.93129	0.00337561	0.0373316
AFR94424-3	CNAG_05159	37.4131	1.27268	0.419723	3.0322	0.0024278	0.0294513
AGV14246-1	CNAG_05161	20.7305	3.9387	0.73799	5.33707	9.44626e-08	4.22888e-06
AFR94487-4	CNAG_05232	20.0844	1.64091	0.532331	3.0825	0.00205267	0.0261512
AFR94487-2	CNAG_05232	423.911	1.6641	0.223672	7.43988	1.00775e-13	1.28956e-11
AFR94488-6	CNAG_05233	52.1992	1.05785	0.371522	2.84736	0.0044084	0.0456399
AFR94523-2	CNAG_05265	16.2113	3.32145	0.599473	5.54062	3.01401e-08	1.45761e-06
AFR94523-1	CNAG_05265	54.9326	3.40102	0.360074	9.44534	3.5425e-21	1.02449e-18
AFR94524-2	CNAG_05266	23.5972	3.58292	0.570939	6.27549	3.48533e-10	2.47048e-08
AFR94525-1	CNAG_05267	17.8874	3.47473	0.709147	4.89987	9.58986e-07	3.53748e-05
AGV14258-2	CNAG_05273	16.899	2.28597	0.728488	3.13796	0.0017013	0.022624
AFR94574-8	CNAG_05312	93.561	2.11573	0.281813	7.50757	6.02351e-14	7.91818e-12
AFR94574-2	CNAG_05312	10.0432	2.47952	0.742586	3.33904	0.00084069	0.0127827
AFR94574-1	CNAG_05312	68.2289	2.582	0.360636	7.15958	8.09268e-13	9.28731e-11
AGV14272-1	CNAG_05313	223.48	1.29094	0.292944	4.40678	1.04917e-05	0.000307651
AGV14272-18	CNAG_05313	20.9018	1.57175	0.556785	2.8229	0.00475921	0.0480909
AFR94577-7	CNAG_05315	10.9567	2.10743	0.68922	3.05771	0.00223037	0.0278267
AGV14840-2	CNAG_05350	67.3849	1.24132	0.343686	3.6118	0.000304083	0.0054826
AFR98777-1	CNAG_05351	72.9016	1.1768	0.327168	3.59695	0.000321976	0.00574077
AFR98777-4	CNAG_05351	30.7157	1.60121	0.523635	3.05787	0.00222918	0.0278267
AFR98816-7	CNAG_05389	14.034	1.95688	0.635622	3.07869	0.00207913	0.0264184
AFR98819-2	CNAG_05392	22.832	1.90527	0.640623	2.97409	0.00293861	0.0335908
AFR98895-1	CNAG_05465	235.814	1.17897	0.237263	4.96906	6.7277e-07	2.54001e-05
AFR98899-1	CNAG_05469	12.8988	1.93864	0.651485	2.97572	0.00292298	0.0335181
AFR98922-8	CNAG_05497	11.9171	2.52207	0.658792	3.82833	0.000129017	0.00268044
AFR98951-2	CNAG_05525	245.339	1.27801	0.262156	4.875	1.0881e-06	3.94334e-05
AFR98951-1	CNAG_05525	65.7754	1.36773	0.344076	3.97508	7.03555e-05	0.00158959
AFR98982-6	CNAG_05555	64.6692	1.95778	0.326841	5.99001	2.0983e-09	1.25898e-07
AFR98983-3	CNAG_05556	202.176	1.53435	0.214051	7.16815	7.60205e-13	8.86497e-11
AFR99010-4	CNAG_05583	10.2936	2.58444	0.754603	3.4249	0.000615021	0.00983762
AFR99011-5	CNAG_05584	12.4392	1.91757	0.666395	2.87753	0.00400803	0.0426148
AFR99013-7	CNAG_05586	21.1171	3.52723	0.57481	6.13634	8.44438e-10	5.40291e-08
AFR99018-3	CNAG_05590	602.173	1.6477	0.209087	7.88042	3.26273e-15	5.07301e-13
AFR99018-4	CNAG_05590	48.7339	1.73744	0.374558	4.63864	3.50713e-06	0.000114996
AFR99018-10	CNAG_05590	16.0491	1.82087	0.585289	3.11106	0.00186416	0.0242178
AFR99018-2	CNAG_05590	299.324	1.94256	0.223583	8.68831	3.67879e-18	7.71261e-16
AFR99018-9	CNAG_05590	78.6086	2.16064	0.305301	7.07709	1.47216e-12	1.58861e-10
AFR99018-6	CNAG_05590	10.3711	2.19531	0.735904	2.98316	0.00285293	0.0328712
AFR99018-1	CNAG_05590	61.9489	2.22863	0.374865	5.94517	2.76171e-09	1.58469e-07
AFR99018-5	CNAG_05590	44.1043	2.23164	0.416795	5.35428	8.5898e-08	3.8648e-06
AFR99071-7	CNAG_05640	22.97	1.50297	0.524715	2.86436	0.00417858	0.0439754
AFR99071-8	CNAG_05640	19.4239	2.07883	0.589701	3.52522	0.000423129	0.00720665
AFR96039-9	CNAG_05721	56.5687	1.09493	0.363777	3.00988	0.00261351	0.0309601
AFR96039-13	CNAG_05721	134.459	1.14746	0.400787	2.86301	0.00419635	0.0439954
AFR96039-3	CNAG_05721	54.4314	1.20878	0.385225	3.13785	0.00170193	0.022624
AFR96039-4	CNAG_05721	37.8033	1.22334	0.428328	2.85608	0.00428908	0.044683
AFR96039-12	CNAG_05721	137.921	1.38565	0.310905	4.45684	8.31755e-06	0.000251615
AFR96043-5	CNAG_05725	77.5931	1.44588	0.350624	4.12374	3.7277e-05	0.000927755
AFR96043-3	CNAG_05725	47.2665	1.49358	0.381615	3.91384	9.08415e-05	0.00197827
AFR96043-4	CNAG_05725	60.6936	1.53977	0.344234	4.47304	7.71138e-06	0.000234258
AFR96043-1	CNAG_05725	68.5086	2.21283	0.322197	6.86794	6.51352e-12	6.32117e-10
AFR96058-6	CNAG_05740	10.0289	2.49237	0.795348	3.13369	0.00172624	0.0227958
AFR96059-5	CNAG_05741	18.0218	2.79493	0.579869	4.81994	1.43601e-06	5.11447e-05
AFR96059-4	CNAG_05741	163.994	3.08441	0.271237	11.3716	5.7883e-30	2.88617e-27
AFR96059-3	CNAG_05741	68.2391	3.52608	0.331031	10.6518	1.7102e-26	7.06557e-24
AGV14478-1	CNAG_05741	77.561	4.7403	0.36488	12.9914	1.3689e-38	1.31962e-35
AGV14482-16	CNAG_05748	9.27727	2.46037	0.750182	3.27969	0.0010392	0.0152402
AFR96082-1	CNAG_05762	287.767	1.53569	0.222435	6.904	5.05578e-12	4.97324e-10
AFR96082-3	CNAG_05762	60.9392	1.96198	0.411459	4.76836	1.85735e-06	6.40985e-05
AFR96082-2	CNAG_05762	163.017	2.33223	0.275722	8.45861	2.7058e-17	5.14814e-15
AFR96119-3	CNAG_05800	258.067	1.03212	0.232568	4.43793	9.08277e-06	0.000272483
AFR96119-2	CNAG_05800	109.226	1.38122	0.477308	2.89377	0.00380642	0.0408921
AFR96136-1	CNAG_05817	50.934	1.55632	0.38067	4.08838	4.34395e-05	0.00105569
AFR96146-3	CNAG_05827	38.9693	1.7949	0.44972	3.99115	6.5754e-05	0.00150443
AFR96160-1	CNAG_05841	28.5267	2.0246	0.575008	3.52099	0.000429947	0.00729698
AFR96161-5	CNAG_05842	75.39	2.23751	0.337893	6.62195	3.54491e-11	3.0331e-09
AFR96161-7	CNAG_05842	31.4829	2.43349	0.652541	3.72926	0.000192044	0.00375773
AFR96161-8	CNAG_05842	56.6258	2.44405	0.348722	7.00859	2.40739e-12	2.50438e-10
AFR96161-4	CNAG_05842	17.5758	2.71609	0.684579	3.96753	7.2621e-05	0.00163567
AFR96161-2	CNAG_05842	226.184	3.00882	0.296007	10.1647	2.84994e-24	1.03025e-21
AFR96161-6	CNAG_05842	81.471	3.10597	0.331098	9.38084	6.54522e-21	1.85576e-18
AFR96161-1	CNAG_05842	138.387	3.31082	0.308083	10.7465	6.15343e-27	2.69632e-24
AFR96162-2	CNAG_05843	36.5791	1.86996	0.451891	4.13809	3.50209e-05	0.000877646
AFR96194-1	CNAG_05875	23.6908	2.04862	0.510509	4.0129	5.9978e-05	0.00138987
AFR96204-6	CNAG_05884	107.082	1.12199	0.332556	3.37384	0.000741269	0.0114762
AFR96204-9	CNAG_05884	97.3744	1.43156	0.296473	4.82862	1.37486e-06	4.93803e-05
AFR96209-4	CNAG_05889	13.0585	1.87052	0.634021	2.95026	0.00317511	0.0356738
AFR96209-8	CNAG_05889	120.387	1.99935	0.265809	7.52173	5.40562e-14	7.17113e-12
AFR96210-2	CNAG_05890	11.4122	2.9285	0.773018	3.7884	0.00015162	0.00309227
AFR96224-4	CNAG_05904	115.365	1.2519	0.308324	4.06033	4.90027e-05	0.00116735
AFR96224-3	CNAG_05904	179.528	1.72677	0.233875	7.38329	1.54429e-13	1.8765e-11
AFR96227-2	CNAG_05907	65.6676	1.14011	0.385702	2.95594	0.00311722	0.0351874
AFR96254-5	CNAG_05935	19.8768	2.23845	0.55151	4.05877	4.93312e-05	0.00117131
AFR98238-8	CNAG_06000	517.824	1.06574	0.306696	3.47491	0.000511029	0.00840669
AFR98238-6	CNAG_06000	260.478	1.157	0.283687	4.07843	4.53417e-05	0.00109274
AFR98249-6	CNAG_06010	26.3464	2.09455	0.480085	4.36286	1.2837e-05	0.000364683
AGV14756-1	CNAG_06010	7.69466	2.49386	0.824774	3.02369	0.00249714	0.0299657
AFR98249-2	CNAG_06010	18.3125	2.61514	0.579601	4.51197	6.42273e-06	0.000198871
AFR98249-10	CNAG_06010	29.6773	2.88397	0.454603	6.34394	2.23969e-10	1.63565e-08
AFR98249-8	CNAG_06010	14.8494	2.99643	0.755469	3.96631	7.29924e-05	0.00163893
AFR98250-4	CNAG_06011	16.8059	2.62099	0.704982	3.71781	0.000200954	0.00389518
AFR98264-1	CNAG_06024	38.7209	1.52182	0.524339	2.90236	0.00370358	0.0399598
AFR98317-1	CNAG_06092	308.203	1.04066	0.302962	3.43496	0.000592648	0.00954308
AFR98320-4	CNAG_06095	203.71	1.08974	0.222705	4.89318	9.92181e-07	3.65062e-05
AFR98320-2	CNAG_06095	222.668	1.26117	0.246576	5.11475	3.14155e-07	1.27604e-05
AGV14774-6	CNAG_06117	22.5854	1.60207	0.530992	3.01712	0.00255186	0.030441
AFR98362-2	CNAG_06136	45.4124	1.48652	0.500358	2.97091	0.00296918	0.0338599
AFR98370-3	CNAG_06144	82.2317	1.21339	0.418132	2.90194	0.00370858	0.0399598
AFR98370-1	CNAG_06144	46.2061	1.33314	0.38624	3.45159	0.000557285	0.0090747
AFR98383-4	CNAG_06156	18.4048	1.81695	0.597451	3.04117	0.00235662	0.0288541
AFR98387-7	CNAG_06160	12.582	2.62017	0.689481	3.80021	0.000144576	0.00296535
AFR98440-1	CNAG_06213	16.4638	1.66661	0.585396	2.84697	0.0044137	0.0456399
AFR98450-2	CNAG_06222	386.244	1.03657	0.219489	4.72266	2.32781e-06	7.84619e-05
AFR98459-3	CNAG_06231	253.062	1.35406	0.215939	6.27059	3.59685e-10	2.53709e-08
AFR98459-1	CNAG_06231	106.953	1.70603	0.283344	6.02107	1.73273e-09	1.06166e-07
AFR98459-4	CNAG_06231	31.11	2.11174	0.471086	4.48271	7.37013e-06	0.000225049
AFR98469-1	CNAG_06241	23.6019	2.17015	0.533898	4.06473	4.80889e-05	0.00114936
AFR98469-6	CNAG_06241	11.865	2.27183	0.678649	3.34757	0.000815226	0.0124479
AFR98470-8	CNAG_06242	14.1228	1.91876	0.622966	3.08004	0.00206973	0.0263221
AFR98470-2	CNAG_06242	12.4383	2.17911	0.691123	3.15301	0.00161598	0.0216793
AFR98470-6	CNAG_06242	15.6325	2.84176	0.608813	4.6677	3.0459e-06	0.000101018
AFR98561-4	CNAG_06323	46.0028	1.80164	0.408319	4.41233	1.02262e-05	0.000301779
AFR98583-7	CNAG_06345	14.262	2.50211	0.637419	3.92538	8.65936e-05	0.00189719
AFR98584-3	CNAG_06346	89.1452	3.3878	0.317685	10.664	1.5001e-26	6.37983e-24
AFR98584-1	CNAG_06346	99.6054	3.52115	0.42215	8.341	7.36637e-17	1.34833e-14
AFR98584-2	CNAG_06346	124.765	4.43976	0.423508	10.4833	1.03094e-25	4.02901e-23
AFR98595-6	CNAG_06357	13.3511	2.05889	0.677001	3.04119	0.00235644	0.0288541
AFR98627-3	CNAG_06389	22.4687	2.29645	0.553723	4.1473	3.36422e-05	0.000847503
AFR98657-5	CNAG_06419	40.9519	1.28099	0.414742	3.08864	0.00201078	0.0256687
AFR98686-5	CNAG_06447	197.296	1.0497	0.268406	3.91088	9.19593e-05	0.0019996
AFR98686-3	CNAG_06447	74.7082	1.47973	0.312561	4.73422	2.19904e-06	7.46435e-05
AFR98746-9	CNAG_06517	15.3504	1.89578	0.662111	2.86324	0.00419329	0.0439954
AFR98746-4	CNAG_06517	23.5398	1.95154	0.584566	3.33844	0.0008425	0.0127968
AFR98746-10	CNAG_06517	11.0434	2.0483	0.688436	2.9753	0.00292703	0.033538
AFR98746-6	CNAG_06517	11.406	2.63797	0.691026	3.81747	0.000134826	0.00278511
AFR95869-3	CNAG_06584	35.4114	1.36976	0.445838	3.07233	0.00212397	0.0268467
AFR95890-3	CNAG_06605	44.896	1.14071	0.399393	2.8561	0.00428877	0.044683
AFR95890-4	CNAG_06605	257.037	1.25907	0.294778	4.27124	1.94393e-05	0.000526389
AFR95918-3	CNAG_06633	283.502	1.13769	0.196316	5.79521	6.82342e-09	3.64084e-07
AFR95918-2	CNAG_06633	51.3949	1.19769	0.375552	3.18914	0.00142698	0.0196329
AFR95923-7	CNAG_06638	21.0596	1.95001	0.630181	3.09436	0.00197235	0.0253288
AFR95970-2	CNAG_06683	104.586	4.19413	0.344464	12.1758	4.18229e-34	3.18295e-31
AFR95979-2	CNAG_06692	8.99818	2.36224	0.809601	2.91778	0.00352529	0.0385888
AFR93093-3	CNAG_06706	230.48	7.16547	0.454057	15.781	4.20458e-56	1.0133e-52
AFR93046-8	CNAG_06754	11.1551	1.98515	0.678141	2.92734	0.00341876	0.0377081
AFR93035-7	CNAG_06765	13.0732	2.26752	0.79775	2.8424	0.00447758	0.0461153
AFR93032-1	CNAG_06769	10.2716	2.27315	0.806113	2.8199	0.00480394	0.0484633
AFR93014-1	CNAG_06785	42.0367	2.68939	0.749315	3.58913	0.000331777	0.00587929
AFR94668-2	CNAG_06811	225.42	1.5846	0.430214	3.68329	0.000230246	0.00436456
AFR94637-9	CNAG_06840	177.769	1.03261	0.241931	4.2682	1.97057e-05	0.000532607
AFR94629-2	CNAG_06847	31.4572	1.69847	0.485982	3.49492	0.000474205	0.00785453
AFR94143-2	CNAG_06887	20.1895	1.73613	0.596412	2.91095	0.00360327	0.0391754
AFR94173-3	CNAG_06917	399.657	2.13167	0.361501	5.89673	3.70765e-09	2.05412e-07
AFR94173-1	CNAG_06917	265.44	2.69199	0.203183	13.2491	4.56818e-40	5.08122e-37
AFR94173-2	CNAG_06917	438.802	2.81828	0.201009	14.0206	1.16596e-44	1.5327e-41
AFR94173-4	CNAG_06917	56.2183	3.84137	0.384656	9.98652	1.74605e-23	6.0114e-21
AFR94179-1	CNAG_06922	57.383	2.52103	0.444306	5.67408	1.39437e-08	7.09949e-07
AFR94179-6	CNAG_06922	52.6555	3.05419	0.427691	7.1411	9.25859e-13	1.05417e-10
AFR93609-1	CNAG_06962	25.6306	2.03638	0.511272	3.98297	6.80603e-05	0.00154741
AFR96823-14	CNAG_06967	48.8233	1.45491	0.41307	3.52219	0.000427991	0.00727232
AFR92416-8	CNAG_07346	18.8644	1.84278	0.552436	3.33573	0.000850755	0.0128816
AFR94044-2	CNAG_07535	10.3905	2.17426	0.741132	2.93371	0.0033494	0.0370845
AGV14190-5	CNAG_07545	49.5939	1.63398	0.384724	4.24715	2.16508e-05	0.000578163
AFR95552-3	CNAG_07639	30.2719	1.30212	0.459291	2.83507	0.00458152	0.0467528
AFR96729-2	CNAG_07739	9.38539	2.37708	0.739706	3.21354	0.00131108	0.0182994
AFR96796-11	CNAG_07747	60.3205	1.40429	0.381945	3.67668	0.00023629	0.00443734
AFR94232-21	CNAG_07799	21.251	3.06282	0.75579	4.05248	5.06778e-05	0.00119543
AFR94232-19	CNAG_07799	50.3035	3.42275	0.538046	6.36144	1.99866e-10	1.47452e-08
AFR94232-1	CNAG_07799	60.4692	3.6011	0.420293	8.56808	1.05224e-17	2.11325e-15
AFR94232-9	CNAG_07799	98.2195	3.73138	0.310161	12.0305	2.45784e-33	1.61547e-30
AFR94232-7	CNAG_07799	42.2636	3.93109	0.462438	8.50079	1.88308e-17	3.63057e-15
AFR94232-8	CNAG_07799	70.4994	4.01377	0.351396	11.4223	3.2337e-30	1.73183e-27
AFR94232-2	CNAG_07799	136.517	4.09421	0.260174	15.7364	8.50934e-56	1.75779e-52
AFR94232-3	CNAG_07799	106.051	4.15452	0.291322	14.2609	3.8339e-46	5.54382e-43
AFR94232-10	CNAG_07799	20.7888	4.36304	0.572945	7.61511	2.63464e-14	3.69872e-12
AFR94232-4	CNAG_07799	43.2256	4.44027	0.477884	9.29151	1.52119e-20	4.23008e-18
AGV14627-4	CNAG_07839	87.8359	1.10856	0.313713	3.5337	0.000409793	0.00702919
AGV14627-2	CNAG_07839	40.6775	1.40177	0.407726	3.43802	0.000585974	0.00946724
AFR98771-1	CNAG_07869	46.4142	1.18533	0.386127	3.0698	0.00214199	0.0269332
AGV15267-2	CNAG_07947	15.6834	1.74238	0.617715	2.82068	0.00479218	0.0483904
CNAG_12105-1	CNAG_12105	22.5928	1.96833	0.650665	3.0251	0.00248549	0.0299004
CNAG_12179-1	CNAG_12179	24.8564	1.77702	0.506725	3.50687	0.000453418	0.00757092
CNAG_12257-1	CNAG_12257	45.8923	6.66037	0.798927	8.33665	7.64251e-17	1.38138e-14
CNAG_12332-1	CNAG_12332	26.2281	2.19353	0.626169	3.5031	0.000459874	0.00766987
CNAG_12341-2	CNAG_12341	122.445	3.16198	0.320863	9.85459	6.54822e-23	2.15198e-20
CNAG_12356-1	CNAG_12356	14.6981	2.22741	0.636532	3.49929	0.000466504	0.00775362
CNAG_12356-3	CNAG_12356	12.3056	2.89533	0.709007	4.08364	4.43355e-05	0.00107206
CNAG_12440-4	CNAG_12440	10.9586	2.73948	0.789679	3.46911	0.000522188	0.00855134
CNAG_12479-1	CNAG_12479	8.01546	2.21069	0.786024	2.8125	0.00491588	0.0493005
CNAG_12620-2	CNAG_12620	24.2231	1.76835	0.550025	3.21503	0.0013043	0.0182576
CNAG_12659-3	CNAG_12659	76.3833	1.08156	0.361132	2.99492	0.00274515	0.0320119
CNAG_12765-1	CNAG_12765	29.4824	4.44764	0.687452	6.46974	9.81703e-11	7.75978e-09
CNAG_12784-3	CNAG_12784	14.6716	2.24726	0.660103	3.40441	0.000663062	0.0104443
CNAG_12936-2	CNAG_12936	18.8542	2.01269	0.589853	3.41219	0.000644441	0.010229

## Sheet: Product Description Up YPDx6h
Gene ID	Product Description Up YPD x 6h
CNAG_00008	hypothetical protein
CNAG_00019	mitochondrial import inner membrane translocase subunit tim9
CNAG_00023	hypothetical protein
CNAG_00026	kynurenine aminotransferase, variant
CNAG_00026	kynurenine aminotransferase
CNAG_00034	large subunit ribosomal protein L9e
CNAG_00068	specific RNA polymerase II transcription factor
CNAG_00084	glutamine-tRNA ligase
CNAG_00096	hypothetical protein
CNAG_00108	RuvB-like helicase 1
CNAG_00129	hypothetical protein
CNAG_00142	hypothetical protein
CNAG_00149	NADH dehydrogenase (ubiquinone) 1 alpha subcomplex 4
CNAG_00165	methylthioadenosine phosphorylase
CNAG_00166	ATP-dependent RNA helicase DBP8
CNAG_00167	hypothetical protein
CNAG_00232	large subunit ribosomal protein L30e
CNAG_00233	chaperone protein
CNAG_00257	kinesin family member 21A
CNAG_00257	kinesin family member 21A, variant
CNAG_00291	hypothetical protein
CNAG_00306	Copper-detoxifying metallothionein 2
CNAG_00307	hypothetical protein
CNAG_00319	hypothetical protein, variant
CNAG_00319	hypothetical protein
CNAG_00330	transcription factor TFIIIB component b''
CNAG_00334	hsp75-like protein
CNAG_00372	chromatin structure-remodeling complex protein RSC7
CNAG_00383	Aminophospholipid translocase, putative
CNAG_00386	translation initiation factor 4G
CNAG_00417	elongation factor 1-gamma
CNAG_00433	hypothetical protein
CNAG_00452	Isovaleryl-CoA dehydrogenase
CNAG_00456	Identified spore protein 6
CNAG_00466	adaptin ear-binding coat-associated protein 2
CNAG_00533	mitochondrial import inner membrane translocase subunit tim50
CNAG_00538	hypothetical protein
CNAG_00559	bZip transcription factor, putative
CNAG_00566	DNA ligase 1
CNAG_00593	hypothetical protein
CNAG_00593	hypothetical protein, variant
CNAG_00605	cytoplasmic protein
CNAG_00609	hypothetical protein
CNAG_00632	hypothetical protein
CNAG_00635	cytoplasmic protein
CNAG_00640	small subunit ribosomal protein S4-A
CNAG_00655	large subunit acidic ribosomal protein P1
CNAG_00656	large subunit ribosomal protein L7e
CNAG_00661	hypothetical protein
CNAG_00672	small subunit ribosomal protein S11
CNAG_00697	UDP-glucose 4-epimerase
CNAG_00699	transmembrane receptor
CNAG_00700	phosphoribosylaminoimidazolecarboxamide formyltransferase/IMP cyclohydrolase
CNAG_00702	hypothetical protein
CNAG_00703	large subunit ribosomal protein L31e
CNAG_00707	protein sym1
CNAG_00716	Cytochrome c
CNAG_00735	aldehyde dehydrogenase family 7 member A1
CNAG_00757	ubiquitin carboxyl-terminal hydrolase 8
CNAG_00774	phosphoglycerate dehydrogenase
CNAG_00779	large subunit ribosomal protein L27e
CNAG_00785	ATP-dependent RNA helicase eIF4A
CNAG_00788	NADH dehydrogenase
CNAG_00796	ATP-binding cassette, subfamily B (MDR/TAP), member 1
CNAG_00808	myosin regulatory light chain cdc4
CNAG_00819	small subunit ribosomal protein S30
CNAG_00838	hypothetical protein
CNAG_00846	hypothetical protein
CNAG_00869	ATP-binding cassette transporter
CNAG_00886	Adenosylhomocysteinase
CNAG_00895	solute carrier family 39 (zinc transporter), member 1/2/3
CNAG_00897	putative glucosidase
CNAG_00919	carboxypeptidase D
CNAG_00930	Argininosuccinate synthase
CNAG_00936	lipid particle protein, variant
CNAG_00936	lipid particle protein
CNAG_00975	hypothetical protein
CNAG_00976	carbamoyl-phosphate synthase, small subunit
CNAG_00988	importin subunit beta-1
CNAG_00993	ubiquinone biosynthesis monooxygenase Coq7
CNAG_01003	NADPH-ferrihemoprotein reductase
CNAG_01019	superoxide dismutase [Cu-Zn]
CNAG_01049	H/ACA ribonucleoprotein complex subunit 3
CNAG_01055	phospholipid transporter
CNAG_01055	phospholipid transporter, variant
CNAG_01148	FK506-binding protein 4
CNAG_01152	small subunit ribosomal protein S6e
CNAG_01152	small subunit ribosomal protein S6e, variant
CNAG_01153	small subunit ribosomal protein S13e
CNAG_01156	capsular related protein
CNAG_01165	D-erythro-sphingosine kinase
CNAG_01167	chromosome associated protein
CNAG_01170	small subunit ribosomal protein S17
CNAG_01177	nuclear envelope-endoplasmic reticulum network protein
CNAG_01181	small subunit ribosomal protein S27Ae
CNAG_01187	ribosome production factor 2
CNAG_01188	peroxin-19
CNAG_01213	hypothetical protein
CNAG_01250	tRNA ligase
CNAG_01283	beta-1,2-xylosyltransferase
CNAG_01300	small subunit ribosomal protein S21e
CNAG_01318	sodium/hydrogen exchanger 3
CNAG_01331	hypothetical protein
CNAG_01332	small subunit ribosomal protein S24e
CNAG_01360	pumilio domain-containing protein c
CNAG_01364	Guanylate kinase
CNAG_01384	hypothetical protein
CNAG_01386	phosphatidylinositol glycan, class P
CNAG_01395	Ribose-5-phosphate isomerase
CNAG_01404	hsp71-like protein
CNAG_01418	hypothetical protein
CNAG_01423	hypothetical protein
CNAG_01428	Translation initiation factor 5A
CNAG_01443	hypothetical protein
CNAG_01448	hypothetical protein
CNAG_01455	large subunit ribosomal protein L39
CNAG_01461	sodium/bile acid cotransporter 7-B/bile acid cotransporter 7-B
CNAG_01473	hypothetical protein
CNAG_01480	large subunit ribosomal protein L12
CNAG_01486	large subunit ribosomal protein L15-A
CNAG_01497	Integral membrane protein
CNAG_01498	Arylsulfatase
CNAG_01499	hypothetical protein
CNAG_01499	hypothetical protein, variant
CNAG_01575	ATP-binding cassette transporter
CNAG_01591	hypothetical protein
CNAG_01599	hypothetical protein
CNAG_01604	TIGR01458 family HAD hydrolase
CNAG_01604	TIGR01458 family HAD hydrolase, variant
CNAG_01628	small subunit ribosomal protein S20
CNAG_01635	hypothetical protein
CNAG_01653	cytokine inducing-glycoprotein
CNAG_01666	U6 snRNA-associated Sm-like protein LSm2
CNAG_01676	tRNA (adenine-N(1)-)-methyltransferase non- catalytic subunit TRM6
CNAG_01681	cytosine permease
CNAG_01686	hypothetical protein
CNAG_01687	Atypical/RIO/RIO2 protein kinase
CNAG_01738	hypothetical protein
CNAG_01752	solute carrier family 25 (mitochondrial 2- oxodicarboxylate transporter), member 21
CNAG_01758	Polygalacturonase
CNAG_01799	ubiquinol-cytochrome c reductase subunit 8
CNAG_01813	mannose-1-phosphate guanyltransferase
CNAG_01822	hypothetical protein
CNAG_01870	electron transfer flavoprotein beta subunit
CNAG_01874	Glutathione S-transferase
CNAG_01884	large subunit ribosomal protein L3
CNAG_01951	small subunit ribosomal protein S22-A
CNAG_01951	small subunit ribosomal protein S22-A, variant
CNAG_01976	large subunit ribosomal protein L23
CNAG_01981	sulfide:quinone oxidoreductase
CNAG_01990	small subunit ribosomal protein S5
CNAG_02009	extensin
CNAG_02033	hypothetical protein
CNAG_02044	hypothetical protein
CNAG_02060	hypothetical protein
CNAG_02087	Acyl-CoA-dependent ceramide synthase
CNAG_02128	translation initiation factor 3 subunit J
CNAG_02139	oxysterol-binding protein
CNAG_02144	large subunit ribosomal protein L1-A
CNAG_02147	cytochrome c peroxidase
CNAG_02179	Hemolysin
CNAG_02180	phosphate transporter
CNAG_02202	Adenylylsulfate kinase
CNAG_02204	endonuclease G, mitochondrial
CNAG_02209	nucleolar protein 56
CNAG_02234	large subunit ribosomal protein L6e
CNAG_02285	nucleoside diphosphate kinase
CNAG_02305	hypothetical protein
CNAG_02323	hypothetical protein
CNAG_02327	xaa-Pro dipeptidase
CNAG_02330	large subunit ribosomal protein L21e
CNAG_02331	small subunit ribosomal protein S9
CNAG_02338	cellular nucleic acid-binding protein
CNAG_02354	large subunit ribosomal protein L2
CNAG_02359	small subunit ribosomal protein S25e
CNAG_02458	GTPase activating protein
CNAG_02490	DNA repair protein MRE11
CNAG_02493	hypothetical protein
CNAG_02502	ATP-dependent RNA helicase DBP3
CNAG_02523	hypothetical protein
CNAG_02523	hypothetical protein, variant
CNAG_02548	cobalamin synthesis protein
CNAG_02548	cobalamin synthesis protein, variant
CNAG_02562	acyl-CoA dehydrogenase
CNAG_02678	hypothetical protein
CNAG_02691	hypothetical protein
CNAG_02695	hypothetical protein
CNAG_02695	hypothetical protein, variant
CNAG_02697	hypothetical protein
CNAG_02701	hypothetical protein
CNAG_02702	putative voltage-gated chloride channel
CNAG_02714	elongation factor 1-beta
CNAG_02754	small subunit ribosomal protein S12e
CNAG_02795	Phosphoribosylglycinamide formyltransferase
CNAG_02797	putative secreted protein
CNAG_02800	hypothetical protein
CNAG_02801	thioredoxin
CNAG_02801	thioredoxin, variant
CNAG_02811	small subunit ribosomal protein S29
CNAG_02851	Threonine aldolase
CNAG_02853	amidophosphoribosyltransferase
CNAG_02856	potassium ion transporter
CNAG_02880	GTP-binding protein YchF
CNAG_02885	capsular associated protein
CNAG_02898	RNA-binding protein 8A
CNAG_02913	hypothetical protein
CNAG_02928	large subunit ribosomal protein L5e
CNAG_02933	quinone oxidoreductase
CNAG_02977	metal resistance protein YCF1
CNAG_03000	small subunit ribosomal protein S19e
CNAG_03015	large subunit ribosomal protein L37-A
CNAG_03025	V-type H -transporting ATPase subunit D
CNAG_03053	large subunit ribosomal protein L23
CNAG_03060	multiple drug resistance protein
CNAG_03061	multiple drug resistance protein
CNAG_03078	type I phosphodiesterase/nucleotide pyrophosphatase
CNAG_03127	small subunit ribosomal protein S23
CNAG_03137	CMGC/CDK protein kinase
CNAG_03198	small subunit ribosomal protein S8e
CNAG_03217	hypothetical protein
CNAG_03221	large subunit ribosomal protein L29
CNAG_03243	2-Nitropropane dioxygenase
CNAG_03258	AGC protein kinase
CNAG_03258	AGC protein kinase, variant 1
CNAG_03258	AGC protein kinase, variant 2
CNAG_03281	glycine-rich RNA binding protein, variant 2
CNAG_03281	glycine-rich RNA binding protein, variant 1
CNAG_03281	glycine-rich RNA binding protein
CNAG_03283	large subunit ribosomal protein L24e
CNAG_03303	small subunit ribosomal protein S27
CNAG_03322	UDP-glucuronate decarboxylase
CNAG_03348	hypothetical protein
CNAG_03387	hypothetical protein
CNAG_03389	alpha-ketoglutarate catabolism dioxygenase
CNAG_03419	ATP-dependent RNA helicase DDX41
CNAG_03425	hypothetical protein
CNAG_03433	endo alpha-1,4 polygalactosaminidase precursor
CNAG_03442	phosphatidylinositol glycan, class T
CNAG_03464	Laccase 2
CNAG_03485	polyamine transporter 1
CNAG_03494	hypothetical protein
CNAG_03511	hypothetical protein
CNAG_03522	hypothetical protein
CNAG_03577	large subunit ribosomal protein LP0
CNAG_03582	pH-response regulator protein palA/RIM20
CNAG_03595	hypothetical protein
CNAG_03644	capsule related protein
CNAG_03713	efflux protein EncT
CNAG_03713	efflux protein EncT, variant
CNAG_03720	D-tyrosyl-tRNA(Tyr) deacylase
CNAG_03720	D-tyrosyl-tRNA(Tyr) deacylase, variant
CNAG_03747	large subunit ribosomal protein L27Ae
CNAG_03748	large subunit ribosomal protein L19
CNAG_03772	high-affinity glucose transporter
CNAG_03780	small subunit ribosomal protein S16
CNAG_03848	glutathione transferase
CNAG_03848	glutathione transferase, variant
CNAG_03849	nuclear protein
CNAG_03875	galactose-1-phosphate uridylyltransferase
CNAG_03893	MAP kinase phosphatase
CNAG_03894	Putative Zn2-Cys6 zinc-finger transcription factor
CNAG_03898	phosphoadenosine phosphosulfate reductase
CNAG_04011	large subunit ribosomal protein L37a
CNAG_04021	large subunit ribosomal protein L24
CNAG_04030	hypothetical protein
CNAG_04030	hypothetical protein, variant
CNAG_04068	large subunit ribosomal protein L28e
CNAG_04082	proline-tRNA ligase
CNAG_04103	hypothetical protein
CNAG_04107	hypothetical protein
CNAG_04114	small subunit ribosomal protein S0
CNAG_04121	hypothetical protein
CNAG_04121	hypothetical protein, variant
CNAG_04149	nuclear pore complex protein Nup107
CNAG_04172	transcription factor C subunit 6
CNAG_04175	hypothetical protein
CNAG_04175	hypothetical protein, variant
CNAG_04218	hypothetical protein
CNAG_04350	glycerophosphoryl diester phosphodiesterase
CNAG_04350	glycerophosphoryl diester phosphodiesterase, variant
CNAG_04370	U3 small nucleolar RNA-associated protein 10
CNAG_04410	endoplasmic reticulum protein
CNAG_04445	small subunit ribosomal protein S7e
CNAG_04448	large subunit ribosomal protein L19e
CNAG_04449	alpha-1,6-mannosyltransferase
CNAG_04584	poly(rC)-binding protein 2/3/4
CNAG_04622	endoplasmic reticulum protein
CNAG_04675	hypothetical protein
CNAG_04678	AGC/AKT protein kinase
CNAG_04726	large subunit ribosomal protein L18Ae
CNAG_04746	hypothetical protein
CNAG_04753	Gluconolactonase
CNAG_04762	large subunit ribosomal protein L4e
CNAG_04774	nuclear protein
CNAG_04774	nuclear protein, variant
CNAG_04776	Homoserine dehydrogenase
CNAG_04782	hypothetical protein
CNAG_04782	hypothetical protein, variant
CNAG_04799	large subunit ribosomal protein L14e
CNAG_04817	hypothetical protein
CNAG_04849	vacuolar protein
CNAG_04869	para-nitrobenzyl esterase
CNAG_04883	small subunit ribosomal protein S18
CNAG_04884	large subunit ribosomal protein L44
CNAG_04949	hypothetical protein
CNAG_04950	hypothetical protein
CNAG_04951	3-deoxy-7-phosphoheptulonate synthase
CNAG_04976	zuotin
CNAG_04984	pleiotropic drug resistance protein
CNAG_04985	Nascent polypeptide-associated complex subunit alpha
CNAG_05009	Integral membrane protein
CNAG_05028	Cysteine synthase
CNAG_05064	hypothetical protein
CNAG_05076	hypothetical protein
CNAG_05154	membrane fraction protein
CNAG_05159	hypothetical protein
CNAG_05159	hypothetical protein, variant
CNAG_05161	hypothetical protein, variant
CNAG_05161	hypothetical protein
CNAG_05232	large subunit ribosomal protein L8
CNAG_05233	hypothetical protein
CNAG_05265	hypothetical protein
CNAG_05266	membrane protein, variant
CNAG_05266	membrane protein
CNAG_05267	NADH dehydrogenase (ubiquinone) Fe-S protein 5
CNAG_05273	1,2-dihydroxy-3-keto-5-methylthiopentene dioxygenase, variant
CNAG_05273	1,2-dihydroxy-3-keto-5-methylthiopentene dioxygenase
CNAG_05312	hypothetical protein
CNAG_05313	hypothetical protein
CNAG_05313	hypothetical protein, variant 1
CNAG_05313	hypothetical protein, variant 2
CNAG_05313	hypothetical protein, variant 3
CNAG_05313	hypothetical protein, variant 4
CNAG_05315	taurine catabolism dioxygenase TauD
CNAG_05350	hypothetical protein
CNAG_05350	hypothetical protein, variant
CNAG_05351	phosphomannomutase
CNAG_05389	sphinganine-1-phosphate aldolase
CNAG_05392	specific RNA polymerase II transcription factor
CNAG_05465	G protein beta subunit Gib2
CNAG_05469	E3 ubiquitin-protein ligase synoviolin
CNAG_05497	Dihydroxy-acid dehydratase
CNAG_05525	small subunit ribosomal protein S26
CNAG_05555	large subunit ribosomal protein L7Ae
CNAG_05556	hypothetical protein
CNAG_05583	ceramide glucosyltransferase
CNAG_05584	methylthioribulose-1-phosphate dehydratase
CNAG_05586	hypothetical protein
CNAG_05586	hypothetical protein, variant
CNAG_05590	Two-component-like sensor kinase
CNAG_05640	metal iron transporter
CNAG_05721	multifunctional beta-oxidation protein
CNAG_05725	ketol-acid reductoisomerase, mitochondrial
CNAG_05740	protein farnesyltransferase subunit beta
CNAG_05740	protein farnesyltransferase subunit beta, variant
CNAG_05741	hypothetical protein
CNAG_05741	hypothetical protein, variant
CNAG_05748	NuA3 HAT complex component NTO1, variant
CNAG_05748	NuA3 HAT complex component NTO1
CNAG_05762	large subunit acidic ribosomal protein P2
CNAG_05800	large subunit ribosomal protein L33-b
CNAG_05817	GDP-mannose transporter 1
CNAG_05827	methionine-tRNA ligase, beta subunit
CNAG_05841	hypothetical protein
CNAG_05842	Cytochrome P450
CNAG_05843	translation initiation factor 4E
CNAG_05875	cytochrome c heme-lyase
CNAG_05884	importin beta-4 subunit
CNAG_05889	hypothetical protein
CNAG_05890	guanine nucleotide-binding protein subunit gamma
CNAG_05904	small subunit ribosomal protein S14
CNAG_05907	pyruvate carboxylase
CNAG_05935	UMP-CMP kinase
CNAG_06000	glycoprotein
CNAG_06010	aldehyde dehydrogenase (NAD)
CNAG_06010	aldehyde dehydrogenase (NAD), variant
CNAG_06011	hypothetical protein
CNAG_06024	peroxin-14
CNAG_06092	cyclin
CNAG_06095	large subunit ribosomal protein L13e
CNAG_06117	hypothetical protein, variant 1
CNAG_06117	hypothetical protein
CNAG_06117	hypothetical protein, variant 2
CNAG_06136	hypothetical protein
CNAG_06144	cytoplasmic protein
CNAG_06156	hypothetical protein
CNAG_06156	hypothetical protein, variant
CNAG_06160	guanyl nucleotide exchange factor Sql2
CNAG_06213	hypothetical protein
CNAG_06222	large subunit ribosomal protein L32e
CNAG_06231	large subunit ribosomal protein L13
CNAG_06241	acidic laccase
CNAG_06242	Cryptococcus ferric transporter 1
CNAG_06323	L-fucose permease
CNAG_06345	mitochondrial distribution and morphology protein 10
CNAG_06346	Barwin-like protein 1
CNAG_06357	hypothetical protein
CNAG_06357	hypothetical protein, variant
CNAG_06389	hypothetical protein
CNAG_06419	hypothetical protein
CNAG_06447	Large subunit ribosomal protein L17, putative
CNAG_06517	cytoplasmic protein
CNAG_06584	hypothetical protein
CNAG_06605	small subunit ribosomal protein S2
CNAG_06633	small subunit ribosomal protein S15
CNAG_06638	malate dehydrogenase (oxaloacetate- decarboxylating)
CNAG_06683	hypothetical protein
CNAG_06692	glucosamine-phosphate N-acetyltransferase
CNAG_06706	proline-, glutamic acid- and leucine-rich protein 1
CNAG_06754	RNA polymerase-associated protein CTR9
CNAG_06765	Low mating performance protein
CNAG_06769	DNA polymerase gamma 1
CNAG_06785	kynurenine 3-monooxygenase
CNAG_06811	large subunit ribosomal protein L22e
CNAG_06840	elongation factor 2
CNAG_06840	elongation factor 2, variant
CNAG_06847	small subunit ribosomal protein S28
CNAG_06887	hypothetical protein
CNAG_06917	thiol-specific antioxidant protein 3
CNAG_06922	anon-23da protein
CNAG_06962	DNA ligase D, 3'-phosphoesterase domain- containing protein
CNAG_06967	Phytase
CNAG_07346	T-complex protein 1 subunit eta
CNAG_07535	small subunit ribosomal protein S16
CNAG_07545	nuclear protein
CNAG_07545	nuclear protein, variant
CNAG_07639	Triacylglycerol lipase
CNAG_07739	hypothetical protein
CNAG_07747	acyl-CoA oxidase
CNAG_07799	ABC transporter
CNAG_07839	large subunit ribosomal protein L11
CNAG_07839	large subunit ribosomal protein L11, variant
CNAG_07869	hypothetical protein
CNAG_07947	hypothetical protein
CNAG_12105	unspecified product
CNAG_12179	unspecified product
CNAG_12257	unspecified product
CNAG_12332	unspecified product
CNAG_12341	unspecified product
CNAG_12356	unspecified product
CNAG_12440	unspecified product
CNAG_12479	unspecified product
CNAG_12620	unspecified product
CNAG_12659	unspecified product
CNAG_12765	unspecified product
CNAG_12784	unspecified product
CNAG_12936	unspecified product

## Sheet: Downregulated genes YPDx6h
Downregulated genes in H99 after 6h of intratracheal infection (comparasion YPD X 6h)
gene	Ensemble ID	baseMean	log2FoldChange	lfcSE	stat	pvalue	padj
AFR93265-2	CNAG_03759	152.027	-7.89562	1.45316	-5.43343	5.5281e-08	2.58694e-06
AFR97671-1	CNAG_01464	114.573	-7.48756	1.45339	-5.1518	2.58002e-07	1.07204e-05
AFR97671-2	CNAG_01464	86.1177	-7.07571	1.45398	-4.86643	1.13631e-06	4.10775e-05
AFR98434-3	CNAG_06207	212.22	-6.9503	1.34678	-5.16066	2.46075e-07	1.0284e-05
AFR98533-1	CNAG_06298	406.056	-6.92814	1.03785	-6.6755	2.46398e-11	2.17251e-09
AFR98533-2	CNAG_06298	74.1512	-6.85972	1.4562	-4.7107	2.4687e-06	8.26328e-05
AFR98131-6	CNAG_01936	50.514	-6.30628	1.46464	-4.3057	1.66461e-05	0.000457609
AFR98434-2	CNAG_06207	120.296	-6.13642	1.3452	-4.56171	5.07392e-06	0.000159498
AFR94642-8	CNAG_06835	44.4881	-6.12285	1.45528	-4.20732	2.58413e-05	0.000675706
AFR98533-3	CNAG_06298	232.906	-6.11682	1.03511	-5.90937	3.43418e-09	1.9173e-07
AFR98941-2	CNAG_05515	43.7195	-6.09736	1.47364	-4.13762	3.5092e-05	0.000877907
AFR98626-3	CNAG_06388	112.169	-6.01627	1.34335	-4.47856	7.51478e-06	0.000228766
AFR98131-1	CNAG_01936	40.0899	-5.97249	1.45584	-4.10244	4.08824e-05	0.00100367
AFR94642-7	CNAG_06835	37.8852	-5.89092	1.45569	-4.04682	5.19174e-05	0.00122069
AFR93941-4	CNAG_02751	96.4364	-5.8138	1.34608	-4.31906	1.56696e-05	0.000433237
AFR98131-7	CNAG_01936	35.4576	-5.79522	1.45842	-3.97364	7.07835e-05	0.00159677
AFR98396-8	CNAG_06169	34.2132	-5.74381	1.45621	-3.94436	8.0013e-05	0.00176639
AFR98131-3	CNAG_01936	32.9098	-5.68752	1.46742	-3.87587	0.000106244	0.00225593
AFR94261-1	CNAG_07802	32.5425	-5.67138	1.46108	-3.88163	0.000103758	0.00220963
AFR98434-1	CNAG_06207	257.25	-5.65686	0.858044	-6.59273	4.318e-11	3.67284e-09
AFR92585-5	CNAG_00453	32.1537	-5.65427	1.45619	-3.88292	0.000103211	0.00220449
AFR98131-5	CNAG_01936	162.017	-5.60125	1.04277	-5.3715	7.80828e-08	3.56176e-06
AFR93941-6	CNAG_02751	159.272	-5.5402	1.03394	-5.35836	8.39813e-08	3.8068e-06
AFR97671-3	CNAG_01464	232.285	-5.52224	0.850234	-6.49496	8.30534e-11	6.67195e-09
AFR98131-10	CNAG_01936	75.8334	-5.46181	1.34822	-4.05112	5.09725e-05	0.00120043
AFR98626-1	CNAG_06388	436.367	-5.4204	0.612407	-8.85097	8.67581e-19	1.96019e-16
AFR98532-3	CNAG_06297	26.9221	-5.39804	1.45692	-3.70509	0.000211312	0.00405248
AFR95253-6	CNAG_00876	26.7589	-5.38942	1.45669	-3.69976	0.000215803	0.00412221
AFR94121-1	CNAG_07574	25.5832	-5.32498	1.46425	-3.63665	0.000276207	0.00506161
AFR93706-2	CNAG_02986	24.3393	-5.25301	1.4607	-3.59623	0.000322866	0.00574955
AFR93941-9	CNAG_02751	24.073	-5.23726	1.47032	-3.56199	0.000368061	0.00637385
AFR96872-8	CNAG_04142	23.0124	-5.17181	1.45731	-3.54888	0.000386877	0.00666775
AFR93527-1	CNAG_04027	353.984	-5.14402	0.671052	-7.6656	1.78001e-14	2.54841e-12
AFR92586-3	CNAG_00454	22.5218	-5.14039	1.45914	-3.5229	0.00042686	0.00726164
AFR92350-4	CNAG_07334	22.4245	-5.13409	1.46011	-3.51623	0.000437728	0.007396
AFR93706-1	CNAG_02986	60.337	-5.12568	1.34512	-3.81059	0.000138636	0.00285161
AFR98532-2	CNAG_06297	22.0456	-5.10934	1.4681	-3.48024	0.000500972	0.00825063
AFR94642-9	CNAG_06835	20.0594	-4.97412	1.46334	-3.39916	0.000675944	0.0106241
AFR98941-1	CNAG_05515	52.8002	-4.9295	1.35728	-3.6319	0.000281343	0.00511726
AFR93827-3	CNAG_02864	19.4313	-4.92725	1.46356	-3.36662	0.000760963	0.0117059
AFR97671-4	CNAG_01464	140.316	-4.77443	0.851138	-5.60947	2.02948e-08	1.00501e-06
AFR93941-3	CNAG_02751	48.7847	-4.77171	1.3526	-3.52781	0.000419009	0.00715332
AFR93685-5	CNAG_03007	17.3855	-4.76738	1.45888	-3.26783	0.00108374	0.0157338
AFR98532-1	CNAG_06297	223.531	-4.71587	0.668279	-7.05674	1.70452e-12	1.81231e-10
CNAG_12472-1	CNAG_12472	16.7496	-4.71313	1.46047	-3.22713	0.00125039	0.0176876
AFR93685-1	CNAG_03007	16.7389	-4.71234	1.45947	-3.22881	0.00124307	0.0176224
AFR95103-4	CNAG_01044	16.7296	-4.71215	1.46076	-3.22581	0.00125616	0.0177378
AFR97150-6	CNAG_04417	16.4547	-4.68847	1.46612	-3.19787	0.00138449	0.019176
AFR97671-6	CNAG_01464	259.488	-4.68678	0.626698	-7.47852	7.51636e-14	9.70416e-12
AFR96079-3	CNAG_05759	16.3558	-4.67937	1.45948	-3.20619	0.00134504	0.0187012
AFR96872-6	CNAG_04142	43.8773	-4.65447	1.34689	-3.45571	0.000548836	0.0089472
AFR97671-5	CNAG_01464	88.2743	-4.65009	1.03739	-4.48251	7.37713e-06	0.000225049
CNAG_12313-1	CNAG_12313	16.0135	-4.64916	1.46259	-3.17871	0.00147931	0.0202181
AFR97340-1	CNAG_04876	16.0142	-4.64825	1.46189	-3.17962	0.0014747	0.0201742
CNAG_12938-2	CNAG_12938	15.7929	-4.62798	1.46782	-3.15297	0.0016162	0.0216793
AFR94140-1	CNAG_06884	15.5796	-4.60922	1.4597	-3.15765	0.00159048	0.0214137
AFR97745-6	CNAG_01540	15.5724	-4.60866	1.46027	-3.15604	0.00159928	0.0215121
AFR98814-4	CNAG_05387	42.4172	-4.60426	1.34863	-3.41404	0.000640079	0.0101709
AFR92607-7	CNAG_00475	14.9086	-4.54481	1.4689	-3.09401	0.00197471	0.0253365
AFR93265-3	CNAG_03759	80.6529	-4.54224	1.0391	-4.37134	1.23488e-05	0.000353591
CNAG_12801-2	CNAG_12801	40.5593	-4.53931	1.36237	-3.33193	0.000862454	0.0130314
AFR97558-3	CNAG_04659	78.5211	-4.53153	1.04109	-4.3527	1.34471e-05	0.000378299
AFR98108-13	CNAG_01912	14.7003	-4.52582	1.46479	-3.08973	0.00200336	0.0256359
CNAG_13188-4	CNAG_13188	14.0909	-4.46442	1.46071	-3.05633	0.00224064	0.0279307
AFR96193-4	CNAG_05874	14.0465	-4.46001	1.46187	-3.05089	0.00228163	0.0282953
AFR95810-2	CNAG_06526	13.9011	-4.44507	1.46261	-3.03913	0.0023726	0.0289535
AFR96298-7	CNAG_05977	13.8288	-4.43694	1.46015	-3.03868	0.00237617	0.0289535
AFR98000-1	CNAG_01803	73.6461	-4.43549	1.03964	-4.26636	1.98691e-05	0.000536022
AFR97671-7	CNAG_01464	38.9582	-4.42991	1.34552	-3.29235	0.000993537	0.0147048
AFR95951-12	CNAG_06666	13.7421	-4.42752	1.46198	-3.02844	0.00245817	0.0297224
AFR95260-1	CNAG_00870	37.5653	-4.42383	1.34946	-3.27822	0.00104466	0.0152737
AFR94066-4	CNAG_07555	13.5767	-4.4111	1.4641	-3.01284	0.00258815	0.0307769
AFR95134-5	CNAG_01013	13.5696	-4.41041	1.46585	-3.00876	0.00262312	0.0310241
AFR96975-7	CNAG_04243	13.4005	-4.39083	1.47615	-2.97451	0.00293459	0.0335908
AFR93685-3	CNAG_03007	13.3626	-4.3876	1.46032	-3.00454	0.0026598	0.0313042
AFR92175-3	CNAG_00036	13.3233	-4.38399	1.46585	-2.99075	0.00278293	0.0322446
AFR98042-5	CNAG_01847	13.2759	-4.37782	1.46139	-2.99566	0.00273849	0.0319601
AFR97558-9	CNAG_04659	360.065	-4.3746	0.489318	-8.9402	3.88451e-19	9.45178e-17
CNAG_13099-1	CNAG_13099	13.0576	-4.35473	1.46243	-2.97773	0.00290393	0.0333791
AFR93077-2	CNAG_06722	12.9795	-4.34619	1.46386	-2.969	0.00298774	0.0340178
AFR98042-7	CNAG_01847	12.9537	-4.34196	1.46867	-2.9564	0.00311254	0.0351699
AFR92276-3	CNAG_00139	34.9446	-4.31784	1.37315	-3.14447	0.00166387	0.0221952
AFR95844-4	CNAG_06559	12.696	-4.31435	1.4643	-2.94636	0.00321536	0.0359583
AFR94332-5	CNAG_05068	12.6244	-4.30645	1.49514	-2.8803	0.00397299	0.0423321
AFR92326-1	CNAG_00190	12.4425	-4.28534	1.46612	-2.92292	0.00346762	0.0381596
CNAG_12968-1	CNAG_12968	12.3981	-4.28027	1.46891	-2.91391	0.00356928	0.0389129
AFR96872-5	CNAG_04142	12.3601	-4.2742	1.47243	-2.90281	0.00369829	0.0399382
AFR92350-7	CNAG_07334	33.9511	-4.27202	1.34918	-3.16639	0.00154346	0.020917
AFR96015-1	CNAG_05697	34.8152	-4.25431	1.35875	-3.13105	0.0017418	0.0229803
AFR97492-1	CNAG_04727	11.985	-4.2315	1.48004	-2.85904	0.00424921	0.0444277
AFR92586-1	CNAG_00454	11.9334	-4.22529	1.48898	-2.8377	0.00454399	0.0465671
AFR98731-10	CNAG_06501	11.8954	-4.21938	1.46216	-2.88571	0.00390531	0.0417683
CNAG_12658-1	CNAG_12658	11.8867	-4.21792	1.46835	-2.87256	0.00407154	0.0432224
AFR97558-8	CNAG_04659	193.629	-4.21554	0.615483	-6.84917	7.42797e-12	7.16056e-10
AFR94642-3	CNAG_06835	64.7914	-4.20999	1.03696	-4.05992	4.9089e-05	0.00116748
AFR93541-5	CNAG_04041	11.4357	-4.16382	1.4739	-2.82504	0.00472741	0.0478956
AFR92237-2	CNAG_00100	11.4328	-4.16221	1.46216	-2.84661	0.0044188	0.0456399
AFR93187-2	CNAG_03682	11.3934	-4.15819	1.46444	-2.83943	0.00451936	0.0464133
AFR95045-2	CNAG_01101	11.3032	-4.14638	1.46201	-2.83608	0.00456713	0.0466719
AFR92540-4	CNAG_00407	32.1863	-4.1344	1.34631	-3.07091	0.00213408	0.026904
AFR98108-5	CNAG_01912	11.1915	-4.13219	1.46279	-2.82487	0.00472994	0.0478956
AFR96042-1	CNAG_05724	11.1263	-4.12273	1.46438	-2.81533	0.00487266	0.0489976
AFR93685-4	CNAG_03007	125.423	-4.12272	0.770035	-5.35393	8.60626e-08	3.8648e-06
AFR92706-8	CNAG_00575	118.416	-4.11244	0.747061	-5.50482	3.69543e-08	1.77528e-06
AFR95508-1	CNAG_02319	11.0375	-4.11159	1.46192	-2.81246	0.00491641	0.0493005
AFR93448-4	CNAG_03948	11.0003	-4.10677	1.46185	-2.80929	0.00496507	0.0496507
AGV14808-7	CNAG_06310	10.9631	-4.10193	1.46182	-2.80605	0.00501525	0.0499797
AFR93941-7	CNAG_02751	88.2102	-4.10063	0.858064	-4.77894	1.76223e-06	6.13211e-05
AFR93917-2	CNAG_02775	115.44	-4.07657	0.754273	-5.40463	6.49431e-08	3.00986e-06
AFR95264-13	CNAG_00866	29.505	-4.0616	1.35676	-2.9936	0.00275704	0.0320989
AFR97364-12	CNAG_04851	30.6625	-4.05839	1.34678	-3.0134	0.00258334	0.0307449
AFR94642-1	CNAG_06835	58.6869	-4.05738	1.04425	-3.88544	0.000102143	0.00219676
AGV14285-3	CNAG_06853	30.4263	-4.04642	1.34793	-3.00195	0.00268252	0.0314338
AFR96280-4	CNAG_07701	28.7597	-4.02265	1.34711	-2.98614	0.00282527	0.0326566
AFR93435-10	CNAG_03935	28.6402	-4.01739	1.35485	-2.96519	0.00302499	0.0343339
AFR92585-2	CNAG_00453	134.412	-3.94954	0.672157	-5.87593	4.20486e-09	2.31187e-07
AFR95264-4	CNAG_00866	107.333	-3.94149	0.747484	-5.27301	1.34204e-07	5.91644e-06
AFR92907-4	CNAG_00776	104.786	-3.92879	0.750488	-5.23499	1.64994e-07	7.1862e-06
AFR95264-5	CNAG_00866	52.9482	-3.89932	1.0365	-3.76202	0.000168547	0.00336629
AFR94642-2	CNAG_06835	26.2091	-3.88275	1.35001	-2.87609	0.00402637	0.0427783
AGV14213-1	CNAG_04943	26.1588	-3.87952	1.35513	-2.86283	0.00419873	0.0439954
AFR97558-4	CNAG_04659	74.4215	-3.84277	0.856024	-4.48909	7.15273e-06	0.000219128
AFR97630-2	CNAG_04585	247.908	-3.83586	0.517282	-7.41542	1.21238e-13	1.51129e-11
AGV14176-4	CNAG_02777	26.2008	-3.80918	1.35735	-2.80634	0.00501083	0.04997
AFR98626-2	CNAG_06388	49.7001	-3.80068	1.03803	-3.66143	0.00025081	0.00468059
AFR92979-7	CNAG_00848	211.112	-3.75751	0.521596	-7.20387	5.85272e-13	6.88052e-11
AFR96554-1	CNAG_03333	94.9159	-3.75205	0.743333	-5.0476	4.47398e-07	1.75798e-05
AFR95291-1	CNAG_02542	140.866	-3.74615	0.617153	-6.07005	1.27869e-09	8.01167e-08
AFR98500-3	CNAG_06267	68.7148	-3.68906	0.85486	-4.31539	1.59318e-05	0.000439646
AFR93941-2	CNAG_02751	130.937	-3.65658	0.626213	-5.8392	5.24531e-09	2.84072e-07
AFR93265-1	CNAG_03759	134.195	-3.65204	0.613259	-5.95514	2.59849e-09	1.49698e-07
AFR92540-5	CNAG_00407	132.243	-3.64873	0.616718	-5.91637	3.29124e-09	1.85903e-07
AFR97122-16	CNAG_07766	113.689	-3.64467	0.678853	-5.36887	7.9233e-08	3.60286e-06
AFR95925-2	CNAG_06640	44.2522	-3.61895	1.03859	-3.48447	0.000493109	0.00813488
AFR98635-2	CNAG_06396	64.5581	-3.59205	0.863488	-4.15994	3.18338e-05	0.00081328
AFR92907-1	CNAG_00776	85.2424	-3.58569	0.745836	-4.80761	1.52743e-06	5.38699e-05
AFR93527-2	CNAG_04027	256.663	-3.58311	0.470259	-7.61942	2.54813e-14	3.61235e-12
AFR92350-8	CNAG_07334	44.5675	-3.57557	1.04514	-3.42115	0.000623563	0.00995223
AFR95264-6	CNAG_00866	63.0371	-3.55453	0.853192	-4.16615	3.09787e-05	0.000795652
AFR96662-6	CNAG_03438	187.745	-3.52802	0.51161	-6.89591	5.35211e-12	5.22916e-10
AFR97558-2	CNAG_04659	42.2625	-3.49505	1.03719	-3.36975	0.000752376	0.0116232
AFR92907-3	CNAG_00776	60.4742	-3.48952	0.854064	-4.08578	4.39288e-05	0.0010647
AFR97558-6	CNAG_04659	146.691	-3.48841	0.591869	-5.89388	3.77231e-09	2.08197e-07
AFR98042-4	CNAG_01847	58.3313	-3.47655	0.877929	-3.95995	7.49663e-05	0.00166786
AFR97558-5	CNAG_04659	398.409	-3.46859	0.358403	-9.67788	3.74389e-22	1.17688e-19
AFR97558-1	CNAG_04659	159.554	-3.46701	0.545748	-6.35278	2.11464e-10	1.55217e-08
AFR98131-11	CNAG_01936	40.9198	-3.43944	1.04133	-3.30293	0.00095679	0.0142484
AFR98042-1	CNAG_01847	37.6914	-3.42015	1.04203	-3.28219	0.00103004	0.0151519
AFR92706-3	CNAG_00575	56.0652	-3.41107	0.863018	-3.95249	7.73425e-05	0.0017153
AFR95291-2	CNAG_02542	92.9589	-3.4099	0.685663	-4.97314	6.58754e-07	2.49361e-05
AFR92907-2	CNAG_00776	152.141	-3.39224	0.537511	-6.31101	2.77227e-10	2.00435e-08
AFR97630-1	CNAG_04585	310.267	-3.36883	0.406776	-8.28179	1.21339e-16	2.1397e-14
AFR93685-2	CNAG_03007	129.781	-3.32069	0.581976	-5.70588	1.1574e-08	6.04189e-07
AFR92350-3	CNAG_07334	55.5451	-3.3154	0.853492	-3.88452	0.000102534	0.00219804
AGV14359-1	CNAG_00979	184.577	-3.2601	0.516249	-6.31497	2.70215e-10	1.96347e-08
AFR96717-3	CNAG_03492	485.419	-3.25469	0.312294	-10.4219	1.97026e-25	7.49735e-23
AFR96187-3	CNAG_05868	223.061	-3.25359	0.437652	-7.43418	1.05216e-13	1.33458e-11
AFR92979-8	CNAG_00848	656.023	-3.23691	0.276286	-11.7158	1.05796e-31	6.37423e-29
AFR92299-5	CNAG_00162	51.1108	-3.22305	0.856051	-3.76501	0.000166539	0.00335398
AFR98131-2	CNAG_01936	81.7937	-3.20743	0.677342	-4.73532	2.18709e-06	7.44126e-05
AFR95264-2	CNAG_00866	33.9959	-3.19904	1.03837	-3.08085	0.00206412	0.026274
AFR92192-1	CNAG_00054	32.6903	-3.19873	1.04176	-3.07051	0.00213692	0.0269162
AFR94642-5	CNAG_06835	32.5958	-3.19629	1.0489	-3.04728	0.00230925	0.0284862
AFR95908-4	CNAG_06623	32.4984	-3.19121	1.04741	-3.04675	0.00231326	0.0284862
AFR97945-2	CNAG_01743	49.7297	-3.17991	0.873416	-3.64077	0.000271819	0.0049952
AFR92706-7	CNAG_00575	175.855	-3.17673	0.49916	-6.36415	1.96378e-10	1.45622e-08
AFR96761-1	CNAG_07745	355.403	-3.17152	0.382734	-8.28647	1.16656e-16	2.08252e-14
AFR95690-6	CNAG_02129	96.5393	-3.1587	0.625586	-5.04918	4.43713e-07	1.74825e-05
AFR94373-1	CNAG_05109	31.7479	-3.15287	1.04253	-3.02426	0.00249242	0.0299588
AFR97744-6	CNAG_01539	30.8221	-3.10753	1.04507	-2.97352	0.00294408	0.0336267
AFR96554-4	CNAG_03333	47.2728	-3.09828	0.856951	-3.61547	0.000299805	0.0054122
AFR95720-2	CNAG_02099	139.714	-3.09316	0.512487	-6.03558	1.5839e-09	9.78767e-08
AFR95951-20	CNAG_06666	30.3896	-3.08571	1.04646	-2.94872	0.00319093	0.0357959
AFR95527-3	CNAG_02300	64.6094	-3.07678	0.746454	-4.12186	3.75823e-05	0.000930548
AFR96761-3	CNAG_07745	586.849	-3.06603	0.398213	-7.69947	1.36631e-14	1.97569e-12
AFR92706-6	CNAG_00575	257.306	-3.06469	0.559164	-5.48085	4.2328e-08	2.00676e-06
AGV14359-2	CNAG_00979	136.524	-3.03702	0.509859	-5.95659	2.57553e-09	1.48968e-07
AFR94261-3	CNAG_07802	28.9724	-3.00891	1.04216	-2.88719	0.003887	0.0416032
AFR95527-2	CNAG_02300	44.4471	-2.99833	0.855986	-3.50278	0.000460424	0.00767019
AFR92907-5	CNAG_00776	462.589	-2.99358	0.375677	-7.96851	1.60601e-15	2.60931e-13
AGV14176-6	CNAG_02777	28.5923	-2.9915	1.05367	-2.83912	0.00452375	0.0464254
AFR95163-2	CNAG_00984	136.75	-2.9906	1.02395	-2.92065	0.00349297	0.0383653
AFR95720-9	CNAG_02099	28.4139	-2.97846	1.04269	-2.85651	0.00428322	0.044683
AFR92979-3	CNAG_00848	1400.28	-2.97491	0.273351	-10.8831	1.38724e-27	6.4708e-25
AFR98500-2	CNAG_06267	177.99	-2.96742	0.453559	-6.54251	6.04946e-11	4.99858e-09
AFR95951-8	CNAG_06666	28.0494	-2.95823	1.04516	-2.8304	0.00464898	0.0472221
AFR92979-2	CNAG_00848	689.415	-2.9582	0.279005	-10.6027	2.89556e-26	1.16305e-23
AFR95478-3	CNAG_02351	86.6986	-2.95798	0.619679	-4.7734	1.81144e-06	6.26636e-05
AFR97777-1	CNAG_01572	41.9249	-2.95612	0.862929	-3.42568	0.000613252	0.00982018
AFR93917-1	CNAG_02775	71.0864	-2.95489	0.682651	-4.32855	1.50095e-05	0.000418184
AFR95264-11	CNAG_00866	98.4921	-2.95047	0.585183	-5.04196	4.60782e-07	1.80078e-05
CNAG_12933-2	CNAG_12933	221.283	-2.93861	0.437152	-6.72218	1.79031e-11	1.60795e-09
AFR93917-4	CNAG_02775	71.3232	-2.92625	0.669807	-4.36879	1.24937e-05	0.000355629
AFR93941-5	CNAG_02751	179.185	-2.92361	0.451894	-6.46969	9.82046e-11	7.75978e-09
AFR96554-5	CNAG_03333	42.1672	-2.91297	0.856226	-3.40211	0.000668686	0.0105214
AFR96915-1	CNAG_04183	232.307	-2.88996	0.391349	-7.3846	1.52915e-13	1.87386e-11
AFR99103-1	CNAG_09001	509.871	-2.86871	0.284438	-10.0855	6.40174e-24	2.25779e-21
AFR94007-4	CNAG_02685	54.1221	-2.86496	0.751238	-3.81365	0.000136929	0.00282453
AFR95925-1	CNAG_06640	55.5274	-2.86135	0.768277	-3.72437	0.000195801	0.00382089
AFR97793-2	CNAG_01588	40.5116	-2.84754	0.859808	-3.31183	0.000926884	0.0138974
AFR97739-1	CNAG_01534	69.5419	-2.84646	0.68242	-4.17112	3.0311e-05	0.000779888
AFR96717-5	CNAG_03492	870.782	-2.8393	0.253705	-11.1913	4.49674e-29	2.16743e-26
AFR95951-6	CNAG_06666	40.0133	-2.82735	0.86636	-3.26348	0.00110054	0.0159297
AFR96001-1	CNAG_05683	92.5429	-2.82361	0.598599	-4.71703	2.39307e-06	8.0474e-05
AFR92979-9	CNAG_00848	455.149	-2.81619	0.446751	-6.30371	2.906e-10	2.09059e-08
AFR97939-4	CNAG_01737	75.4596	-2.80503	0.649277	-4.32024	1.55861e-05	0.000431752
AFR96662-1	CNAG_03438	53.4742	-2.80199	0.747664	-3.74766	0.000178493	0.00354534
AFR92471-2	CNAG_00337	40.618	-2.78766	0.882774	-3.15784	0.00158941	0.0214137
AFR97119-2	CNAG_04388	101.451	-2.76065	0.544534	-5.06975	3.9834e-07	1.59116e-05
AFR92228-4	CNAG_00091	906.342	-2.75622	0.333823	-8.25654	1.49961e-16	2.58147e-14
AFR97104-4	CNAG_04373	39.631	-2.7549	0.855888	-3.21876	0.00128747	0.0180705
AFR97531-1	CNAG_04687	421.28	-2.75021	0.627736	-4.38116	1.18049e-05	0.000341399
AFR98092-8	CNAG_01896	129.979	-2.74889	0.49423	-5.56196	2.66765e-08	1.30318e-06
AFR94513-1	CNAG_05256	127.742	-2.74253	0.486804	-5.63375	1.76333e-08	8.88423e-07
AFR97531-2	CNAG_04687	285.293	-2.7397	0.621079	-4.41119	1.02804e-05	0.000302758
CNAG_13174-2	CNAG_13174	1164.12	-2.73084	0.228434	-11.9546	6.14049e-33	3.8605e-30
AFR93941-1	CNAG_02751	146.257	-2.7256	0.485142	-5.61814	1.93028e-08	9.65809e-07
AFR96717-4	CNAG_03492	1003.36	-2.70227	0.208109	-12.9849	1.49014e-38	1.34671e-35
AFR95985-4	CNAG_06698	73.6246	-2.68904	0.619615	-4.33985	1.4258e-05	0.000399556
AFR95908-1	CNAG_06623	99.9204	-2.68258	0.549677	-4.88029	1.05932e-06	3.8487e-05
AFR94921-1	CNAG_01223	48.405	-2.68188	0.751793	-3.56731	0.000360662	0.00629146
AFR93680-2	CNAG_03012	316.629	-2.67382	0.354891	-7.53419	4.9136e-14	6.57877e-12
AFR92540-1	CNAG_00407	174.13	-2.67132	0.427532	-6.24825	4.15082e-10	2.89956e-08
AFR98396-1	CNAG_06169	181.768	-2.66883	0.412235	-6.47406	9.54057e-11	7.62191e-09
AFR93706-5	CNAG_02986	37.6633	-2.66816	0.855707	-3.11808	0.00182034	0.0237779
AFR94642-4	CNAG_06835	50.399	-2.6525	0.753641	-3.51959	0.000432222	0.007327
AFR95527-4	CNAG_02300	371.17	-2.65223	0.300109	-8.83756	9.78321e-19	2.17639e-16
AFR92228-2	CNAG_00091	1048.91	-2.64829	0.335832	-7.88574	3.12667e-15	4.91431e-13
AFR95588-10	CNAG_02230	85.7332	-2.63333	0.586259	-4.49174	7.06426e-06	0.000216877
AFR97964-1	CNAG_01761	36.7933	-2.62802	0.855254	-3.07279	0.00212067	0.0268284
AFR97387-6	CNAG_04828	70.9553	-2.62777	0.624402	-4.20847	2.5711e-05	0.000673517
AFR95588-4	CNAG_02230	35.4626	-2.62694	0.86098	-3.05111	0.00227997	0.0282953
AFR92979-5	CNAG_00848	541.791	-2.6172	0.270531	-9.67431	3.87695e-22	1.19278e-19
AFR97475-5	CNAG_04744	46.3375	-2.61104	0.772035	-3.38203	0.000719535	0.0112028
AFR92979-4	CNAG_00848	302.868	-2.61015	0.323599	-8.066	7.26397e-16	1.1936e-13
AFR92706-4	CNAG_00575	33.7251	-2.60624	0.860971	-3.0271	0.00246914	0.0298028
AGV15394-10	CNAG_07965	34.9792	-2.60368	0.856094	-3.04135	0.00235523	0.0288541
AFR95056-2	CNAG_01090	34.8991	-2.60009	0.8609	-3.0202	0.00252612	0.0302632
AFR95291-3	CNAG_02542	34.8573	-2.59777	0.90107	-2.88298	0.00393929	0.0420696
AFR95643-5	CNAG_02177	33.4494	-2.59316	0.863109	-3.00445	0.00266064	0.0313042
AFR97826-2	CNAG_01621	37.7009	-2.59047	0.876868	-2.95423	0.00313447	0.0352994
AGV14550-3	CNAG_03345	44.2743	-2.58471	0.756826	-3.4152	0.000637361	0.01015
AFR92979-6	CNAG_00848	346.353	-2.57705	0.325765	-7.91076	2.55827e-15	4.11028e-13
AFR93917-3	CNAG_02775	68.6135	-2.57112	0.630611	-4.07719	4.55829e-05	0.0010949
AFR92526-11	CNAG_00393	35.5602	-2.56834	0.856469	-2.99875	0.00271092	0.0316639
AFR98609-1	CNAG_06371	90.9886	-2.55245	0.555584	-4.59418	4.34463e-06	0.000139298
AFR95719-8	CNAG_02100	78.524	-2.55006	0.590088	-4.32149	1.54981e-05	0.000430139
AFR95478-4	CNAG_02351	56.9144	-2.54971	0.675495	-3.77458	0.000160278	0.00324142
AFR92276-5	CNAG_00139	45.8573	-2.54093	0.752489	-3.3767	0.000733622	0.0113822
AFR94115-2	CNAG_02577	33.5801	-2.53544	0.871486	-2.90933	0.00362209	0.0393237
AFR97744-4	CNAG_01539	33.5334	-2.53235	0.856586	-2.95633	0.00311324	0.0351699
AFR98396-6	CNAG_06169	108.811	-2.51889	0.491727	-5.12254	3.01442e-07	1.23831e-05
AFR98092-5	CNAG_01896	80.0413	-2.51884	0.576535	-4.36893	1.24857e-05	0.000355629
AFR92299-4	CNAG_00162	175.185	-2.51839	0.547276	-4.60168	4.19105e-06	0.000135274
AFR95853-1	CNAG_06568	54.3155	-2.51282	0.675841	-3.71807	0.000200753	0.00389518
AFR94180-5	CNAG_06923	210.284	-2.50718	0.367685	-6.81883	9.17858e-12	8.73173e-10
AFR92706-9	CNAG_00575	163.056	-2.48582	0.40805	-6.09194	1.11553e-09	7.10598e-08
AFR92526-4	CNAG_00393	78.5183	-2.48485	0.57862	-4.29445	1.75126e-05	0.000477796
AFR92585-4	CNAG_00453	66.5631	-2.48268	0.623797	-3.97995	6.89304e-05	0.00156228
AFR94804-2	CNAG_01341	51.9034	-2.48181	0.681681	-3.64073	0.000271868	0.0049952
AFR95101-1	CNAG_01046	303.365	-2.47981	0.475067	-5.21992	1.79e-07	7.70341e-06
AFR94007-3	CNAG_02685	53.1762	-2.47691	0.673821	-3.67592	0.000236992	0.00444476
AFR92228-5	CNAG_00091	807.025	-2.47316	0.275108	-8.98978	2.47736e-19	6.28468e-17
AFR96554-3	CNAG_03333	74.9324	-2.47051	0.579358	-4.26423	2.00594e-05	0.000540147
AGV15394-8	CNAG_07965	35.0184	-2.46919	0.862498	-2.86283	0.00419872	0.0439954
AFR95116-2	CNAG_01031	99.7932	-2.46563	0.517711	-4.76256	1.91149e-06	6.54979e-05
AFR98500-5	CNAG_06267	93.4049	-2.46557	0.530764	-4.64533	3.39534e-06	0.000111583
AFR98948-1	CNAG_05522	41.0821	-2.46081	0.752524	-3.27007	0.00107521	0.0156571
AFR98092-6	CNAG_01896	143.288	-2.44455	0.452895	-5.39762	6.75308e-08	3.09999e-06
AFR94007-1	CNAG_02685	64.9318	-2.44123	0.616566	-3.9594	7.5139e-05	0.00166899
AFR92228-1	CNAG_00091	107.125	-2.44056	0.533812	-4.57194	4.83224e-06	0.000152231
AFR95790-6	CNAG_02030	208.094	-2.43684	0.370798	-6.57187	4.9688e-11	4.17726e-09
AFR95527-1	CNAG_02300	110.863	-2.43261	0.505311	-4.81408	1.47878e-06	5.25385e-05
AFR92540-8	CNAG_00407	139.243	-2.42755	0.436629	-5.55975	2.70166e-08	1.31094e-06
AFR95478-8	CNAG_02351	52.766	-2.41893	0.687946	-3.51617	0.000437827	0.007396
AFR95588-12	CNAG_02230	82.489	-2.41534	0.543722	-4.44223	8.90297e-06	0.000267644
AFR92540-6	CNAG_00407	31.2792	-2.41395	0.857942	-2.81365	0.00489826	0.0491867
AFR92540-7	CNAG_00407	206.136	-2.41259	0.407648	-5.9183	3.25283e-09	1.84455e-07
AFR95163-7	CNAG_00984	108.156	-2.41229	0.557289	-4.32861	1.50051e-05	0.000418184
CNAG_12770-1	CNAG_12770	62.4817	-2.41229	0.637612	-3.78332	0.000154753	0.00314729
AFR95749-3	CNAG_02070	123.015	-2.40796	0.456863	-5.27063	1.35958e-07	5.97554e-06
AGV14200-1	CNAG_07972	91.6952	-2.40455	0.525922	-4.57207	4.82926e-06	0.000152231
AFR95908-2	CNAG_06623	305.384	-2.39591	0.39013	-6.14131	8.18455e-10	5.25993e-08
AFR97541-4	CNAG_04677	60.3285	-2.39206	0.624398	-3.83098	0.000127633	0.0026555
AFR95829-4	CNAG_06544	91.1308	-2.39202	0.515928	-4.63635	3.54615e-06	0.000116012
AFR94508-3	CNAG_05251	81.3198	-2.39116	0.542976	-4.40381	1.06367e-05	0.000310719
AFR92471-3	CNAG_00337	64.5024	-2.38833	0.622898	-3.83423	0.000125958	0.00262443
AFR98635-1	CNAG_06396	170.008	-2.38549	0.560503	-4.25598	2.08134e-05	0.000558369
AFR95116-4	CNAG_01031	490.618	-2.38234	0.270921	-8.79349	1.44984e-18	3.17647e-16
AFR94804-1	CNAG_01341	109.697	-2.38142	0.484837	-4.9118	9.02455e-07	3.36327e-05
AGV14144-6	CNAG_03040	40.2932	-2.37394	0.754462	-3.14653	0.0016522	0.0220802
AFR95720-5	CNAG_02099	415.698	-2.37347	0.391832	-6.05737	1.38365e-09	8.58691e-08
AFR95925-5	CNAG_06640	49.5735	-2.36272	0.699632	-3.37709	0.000732573	0.0113781
AFR97937-3	CNAG_01735	52.4615	-2.36066	0.685794	-3.44222	0.000576955	0.00935853
AFR94180-4	CNAG_06923	532.313	-2.35847	0.530533	-4.44548	8.76967e-06	0.000264738
AFR98396-7	CNAG_06169	154.708	-2.35812	0.415701	-5.67263	1.40621e-08	7.1097e-07
AFR94180-2	CNAG_06923	402.225	-2.35283	0.304936	-7.71584	1.20185e-14	1.75543e-12
AFR99093-7	CNAG_05662	210.983	-2.33343	0.391521	-5.95992	2.52361e-09	1.47143e-07
AFR95478-1	CNAG_02351	78.585	-2.33305	0.546122	-4.27202	1.93709e-05	0.000525522
AFR99102-1	CNAG_09000	411.876	-2.33239	0.351245	-6.64035	3.1293e-11	2.70956e-09
AFR96662-5	CNAG_03438	60.9298	-2.32964	0.619026	-3.7634	0.000167618	0.00335867
AFR96915-2	CNAG_04183	720.226	-2.31088	0.23663	-9.76579	1.57869e-22	5.07286e-20
AFR96448-1	CNAG_03223	157.963	-2.30926	0.395991	-5.83159	5.49023e-09	2.96226e-07
AFR93680-1	CNAG_03012	4240.13	-2.30069	0.345744	-6.65434	2.84577e-11	2.4789e-09
CNAG_12856-1	CNAG_12856	47.5851	-2.28869	0.673483	-3.39828	0.000678098	0.0106394
AFR96761-2	CNAG_07745	92.9923	-2.28866	0.514957	-4.44437	8.81498e-06	0.000265551
AFR94886-4	CNAG_06949	38.105	-2.27868	0.752431	-3.02842	0.00245837	0.0297224
AFR92540-3	CNAG_00407	121.169	-2.25047	0.439475	-5.12081	3.04225e-07	1.2462e-05
AFR99112-1	CNAG_09010	2294.83	-2.2488	0.17991	-12.4996	7.50694e-36	6.03058e-33
AFR95283-1	CNAG_02550	70.0803	-2.23871	0.592518	-3.77829	0.000157907	0.00320244
AFR96717-2	CNAG_03492	120.265	-2.23828	0.442652	-5.05652	4.26987e-07	1.69157e-05
AFR96739-1	CNAG_03516	207.916	-2.23585	0.346247	-6.4574	1.06516e-10	8.3255e-09
AFR92617-1	CNAG_00485	40.0469	-2.23135	0.778257	-2.86712	0.00414231	0.0437356
AFR98310-8	CNAG_06081	112.747	-2.22812	0.56665	-3.93209	8.42114e-05	0.0018506
AFR92228-3	CNAG_00091	691.542	-2.22734	0.27239	-8.17702	2.90941e-16	4.83564e-14
AFR95986-3	CNAG_06699	64.876	-2.22481	0.596087	-3.73236	0.000189692	0.00372178
AFR94180-1	CNAG_06923	305.377	-2.22318	0.310261	-7.16553	7.7489e-13	8.96392e-11
AFR96487-3	CNAG_03266	55.6993	-2.21334	0.617055	-3.58695	0.000334569	0.00589265
AFR92617-5	CNAG_00485	53.9298	-2.20689	0.648221	-3.40454	0.000662767	0.0104443
AFR96000-3	CNAG_05682	87.388	-2.20238	0.565758	-3.89279	9.9096e-05	0.0021451
AFR92706-2	CNAG_00575	100.335	-2.20233	0.48821	-4.51104	6.45115e-06	0.000199324
AFR96369-2	CNAG_03143	1201.01	-2.20175	0.379638	-5.79959	6.64768e-09	3.57344e-07
AFR96000-1	CNAG_05682	90.0103	-2.19862	0.498842	-4.40744	1.04598e-05	0.000307417
AFR95185-1	CNAG_00961	65.1454	-2.19239	0.581144	-3.77254	0.000161592	0.00326344
AFR92273-10	CNAG_00136	65.1852	-2.19126	0.595052	-3.68247	0.000230989	0.00437186
AFR94007-5	CNAG_02685	233.787	-2.18181	0.33473	-6.51812	7.11921e-11	5.81604e-09
AFR98204-3	CNAG_02008	63.319	-2.18071	0.580994	-3.75341	0.000174448	0.00347453
AFR92979-1	CNAG_00848	141.985	-2.18032	0.428976	-5.0826	3.72295e-07	1.49124e-05
AGV15394-6	CNAG_07965	44.5662	-2.17794	0.683324	-3.18728	0.00143617	0.0197031
AFR95163-5	CNAG_00984	54.5127	-2.17538	0.621957	-3.49764	0.000469391	0.00779265
AFR98948-4	CNAG_05522	37.1922	-2.17492	0.74707	-2.91127	0.00359962	0.0391754
AFR98672-1	CNAG_07939	79.6359	-2.16731	0.550038	-3.9403	8.138e-05	0.0017911
AFR92273-12	CNAG_00136	44.2825	-2.16626	0.68299	-3.17173	0.00151536	0.0206135
AFR93416-2	CNAG_03916	136.816	-2.16459	0.470664	-4.59902	4.24481e-06	0.000136704
AFR92718-5	CNAG_00588	52.5611	-2.15986	0.638975	-3.3802	0.000724338	0.0112623
AFR95588-17	CNAG_02230	90.9199	-2.15534	0.517653	-4.16367	3.13173e-05	0.0008015
AFR98500-1	CNAG_06267	325.539	-2.1463	0.293821	-7.3048	2.77677e-13	3.346e-11
AFR95720-1	CNAG_02099	150.682	-2.14491	0.390353	-5.49481	3.91141e-08	1.86049e-06
AFR98041-6	CNAG_01846	35.0874	-2.13474	0.748137	-2.85341	0.00432524	0.0450136
AFR97475-2	CNAG_04744	89.3734	-2.12791	0.488095	-4.35962	1.30287e-05	0.000369402
AFR97531-4	CNAG_04687	1372.18	-2.12112	0.298979	-7.09455	1.29777e-12	1.42165e-10
AFR96717-1	CNAG_03492	372.196	-2.11919	0.344743	-6.14715	7.8886e-10	5.09237e-08
AFR95250-9	CNAG_00879	184.165	-2.11371	0.352975	-5.98829	2.12065e-09	1.26713e-07
AFR96794-5	CNAG_03572	223.745	-2.11143	0.336793	-6.26924	3.62815e-10	2.54675e-08
AFR95250-10	CNAG_00879	127.869	-2.10733	0.418517	-5.03525	4.77234e-07	1.86005e-05
AFR97337-14	CNAG_04879	43.9233	-2.09804	0.674434	-3.11081	0.00186574	0.0242178
AFR93528-6	CNAG_04028	41.1774	-2.09519	0.682062	-3.07184	0.00212743	0.0268621
AFR98500-4	CNAG_06267	113.807	-2.0947	0.435387	-4.81112	1.50089e-06	5.30634e-05
AFR95163-3	CNAG_00984	197.984	-2.09234	0.357661	-5.85005	4.91418e-09	2.67139e-07
AFR95044-3	CNAG_01102	128.283	-2.08992	0.410729	-5.0883	3.61284e-07	1.45116e-05
AFR99093-5	CNAG_05662	263.557	-2.08671	0.348004	-5.99623	2.01953e-09	1.22186e-07
AFR92195-4	CNAG_00057	76.1163	-2.08239	0.520227	-4.00284	6.25865e-05	0.00144338
AFR92718-1	CNAG_00588	125.877	-2.08044	0.420586	-4.94652	7.55525e-07	2.84502e-05
AFR95951-19	CNAG_06666	60.0928	-2.04752	0.582487	-3.51514	0.000439526	0.00741604
AFR97999-2	CNAG_01802	41.2436	-2.04182	0.678647	-3.00867	0.00262396	0.0310241
AFR97359-1	CNAG_04857	383.231	-2.03758	0.279923	-7.27908	3.36115e-13	4.01671e-11
AFR94180-3	CNAG_06923	696.388	-2.03425	0.326768	-6.22536	4.80444e-10	3.34001e-08
AFR95250-11	CNAG_00879	87.3375	-2.03405	0.523953	-3.88213	0.000103547	0.00220838
AGV14668-3	CNAG_04587	54.8633	-2.03253	0.623811	-3.25825	0.001121	0.0161451
AFR94907-1	CNAG_01239	50.1747	-2.02813	0.631792	-3.21012	0.00132681	0.0184833
CNAG_12647-1	CNAG_12647	40.7503	-2.02354	0.694325	-2.9144	0.00356373	0.0388917
AFR95588-14	CNAG_02230	48.6342	-2.02058	0.620893	-3.25431	0.00113669	0.0163223
AFR98692-8	CNAG_06453	231.965	-2.01474	0.361838	-5.56806	2.5759e-08	1.26263e-06
AFR95478-5	CNAG_02351	48.3263	-2.00985	0.623371	-3.22415	0.00126345	0.0177892
AFR94008-1	CNAG_02684	243.828	-2.00633	0.39325	-5.10193	3.36215e-07	1.36181e-05
AFR93842-1	CNAG_02850	66.4901	-2.00478	0.542839	-3.69315	0.000221497	0.0042254
AFR92299-1	CNAG_00162	260.495	-2.00411	0.308075	-6.50527	7.75517e-11	6.26479e-09
AFR95588-1	CNAG_02230	210.659	-2.00146	0.34079	-5.873	4.27987e-09	2.3442e-07
AFR96002-7	CNAG_05684	403.612	-2.00105	0.311716	-6.41947	1.36747e-10	1.04071e-08
AFR93532-1	CNAG_04032	47.9598	-1.99968	0.635259	-3.14782	0.00164492	0.0220033
AFR95749-1	CNAG_02070	269.444	-1.99893	0.301714	-6.62523	3.46718e-11	2.98425e-09
AFR97482-8	CNAG_04737	408.646	-1.99641	0.479476	-4.16373	3.13097e-05	0.0008015
AFR94916-4	CNAG_01230	47.8109	-1.99466	0.637168	-3.1305	0.00174508	0.0229908
CNAG_12926-1	CNAG_12926	87.3873	-1.98651	0.478592	-4.15073	3.31418e-05	0.000839283
AFR95829-2	CNAG_06544	59.5023	-1.9862	0.581634	-3.41486	0.000638148	0.0101514
AGV14285-1	CNAG_06853	42.7229	-1.98356	0.698823	-2.83843	0.00453357	0.0464932
AFR95588-16	CNAG_02230	108.493	-1.98265	0.440322	-4.50273	6.70855e-06	0.000206395
AFR94298-2	CNAG_05033	93.1943	-1.98209	0.47895	-4.1384	3.49738e-05	0.000877646
AFR97939-1	CNAG_01737	71.87	-1.98123	0.521783	-3.79704	0.000146433	0.00299493
AFR96739-2	CNAG_03516	170.992	-1.98091	0.35313	-5.60958	2.02814e-08	1.00501e-06
AFR93289-1	CNAG_03782	45.7862	-1.97523	0.647108	-3.05239	0.00227027	0.0282514
AFR98328-1	CNAG_06103	55.8684	-1.95964	0.586843	-3.3393	0.000839903	0.0127827
AFR98310-7	CNAG_06081	105.248	-1.95295	0.440867	-4.4298	9.4322e-06	0.000281216
AFR95853-3	CNAG_06568	79.5864	-1.95105	0.510377	-3.82277	0.000131963	0.00273771
AGV14713-2	CNAG_01753	37.7833	-1.94964	0.687132	-2.83736	0.00454883	0.0465741
AFR95116-1	CNAG_01031	326.623	-1.94922	0.382657	-5.09392	3.50741e-07	1.41668e-05
AFR97104-1	CNAG_04373	263.612	-1.94222	0.325472	-5.96741	2.41056e-09	1.41694e-07
AFR93944-6	CNAG_02748	62.6697	-1.93622	0.542936	-3.56621	0.000362182	0.00630982
AFR98692-4	CNAG_06453	101.16	-1.93339	0.440136	-4.3927	1.11954e-05	0.000325724
AFR95720-3	CNAG_02099	165.017	-1.92989	0.404947	-4.76578	1.88126e-06	6.46152e-05
AFR98402-6	CNAG_06175	44.6569	-1.92815	0.639111	-3.01692	0.00255359	0.030441
AFR95163-1	CNAG_00984	310.007	-1.92728	0.277788	-6.93798	3.9775e-12	3.99407e-10
AFR94008-2	CNAG_02684	300.222	-1.9232	0.277054	-6.94158	3.87727e-12	3.92065e-10
AFR93706-3	CNAG_02986	45.7336	-1.91818	0.64662	-2.96647	0.00301244	0.0342183
AFR99093-2	CNAG_05662	306.952	-1.91636	0.299828	-6.39155	1.64215e-10	1.23675e-08
AFR95044-4	CNAG_01102	588.312	-1.91459	0.215363	-8.89008	6.10646e-19	1.42418e-16
AFR95690-7	CNAG_02129	736.31	-1.91389	0.29821	-6.41793	1.38142e-10	1.04583e-08
AFR92650-1	CNAG_00519	64.6107	-1.91309	0.54456	-3.5131	0.000442916	0.00746453
AFR96388-1	CNAG_03162	55.5192	-1.90333	0.576916	-3.29915	0.000969798	0.0144124
AFR96794-3	CNAG_03572	651.8	-1.90019	0.379931	-5.0014	5.69145e-07	2.1923e-05
AGV14355-7	CNAG_00995	771.873	-1.89975	0.20753	-9.15406	5.48346e-20	1.46835e-17
AFR97159-9	CNAG_04439	38.0685	-1.89876	0.676278	-2.80766	0.0049903	0.0497997
AFR96794-2	CNAG_03572	75.915	-1.89753	0.493651	-3.84386	0.000121113	0.0025418
AFR98049-3	CNAG_01854	75.3917	-1.88588	0.496368	-3.79935	0.000145073	0.00297133
AFR99035-5	CNAG_05607	101.22	-1.882	0.434754	-4.32889	1.49862e-05	0.000418184
AFR97581-2	CNAG_04634	103.216	-1.87642	0.448699	-4.1819	2.89079e-05	0.000746443
AFR96369-3	CNAG_03143	901.412	-1.87488	0.228449	-8.207	2.26775e-16	3.85784e-14
AFR96605-4	CNAG_03385	88.8941	-1.86957	0.465402	-4.01711	5.89156e-05	0.00137185
AFR96660-2	CNAG_03436	44.5018	-1.86353	0.623779	-2.98749	0.00281282	0.0325387
AFR93275-9	CNAG_03769	43.0171	-1.86061	0.633526	-2.93691	0.00331495	0.0368158
CNAG_13158-2	CNAG_13158	170.179	-1.85341	0.62867	-2.94814	0.00319688	0.0358347
AFR96448-2	CNAG_03223	257.283	-1.85181	0.290492	-6.37473	1.8329e-10	1.36617e-08
CNAG_12523-1	CNAG_12523	52.6223	-1.85131	0.595959	-3.10644	0.00189357	0.0244691
AFR93519-3	CNAG_07489	61.1247	-1.85111	0.542552	-3.41186	0.000645206	0.0102299
AFR93792-2	CNAG_02899	59.6838	-1.85057	0.5584	-3.31406	0.000919524	0.0138359
AFR95690-1	CNAG_02129	372.388	-1.84064	0.253956	-7.24786	4.23402e-13	5.01835e-11
AGV14200-3	CNAG_07972	60.7166	-1.8385	0.549012	-3.34873	0.000811822	0.012409
AFR98814-10	CNAG_05387	452.738	-1.83712	0.296509	-6.19583	5.79775e-10	3.97324e-08
AFR97053-2	CNAG_04322	142.414	-1.83645	0.371745	-4.94009	7.80873e-07	2.93284e-05
AFR96977-1	CNAG_04245	451.125	-1.83551	0.319303	-5.74851	9.00321e-09	4.73405e-07
AFR94907-6	CNAG_01239	43.7262	-1.83535	0.638968	-2.87236	0.00407414	0.0432224
AFR99107-1	CNAG_09005	1678.04	-1.83301	0.202205	-9.06513	1.24452e-19	3.21352e-17
AFR95908-3	CNAG_06623	145.073	-1.83082	0.371868	-4.92331	8.50942e-07	3.18772e-05
AFR95588-21	CNAG_02230	191.288	-1.824	0.337865	-5.39861	6.71601e-08	3.09279e-06
AFR94019-2	CNAG_02673	86.4695	-1.82069	0.468067	-3.8898	0.000100326	0.00216848
AFR93435-5	CNAG_03935	140.366	-1.81818	0.459061	-3.96066	7.47443e-05	0.00166786
AFR99093-1	CNAG_05662	583.05	-1.81518	0.280749	-6.46548	1.0098e-10	7.93571e-09
AGV15415-5	CNAG_03876	51.6013	-1.81465	0.581128	-3.12263	0.0017924	0.0235192
AGV14355-4	CNAG_00995	441.622	-1.81393	0.56158	-3.23006	0.00123766	0.0175628
AFR92287-4	CNAG_00150	61.3397	-1.81341	0.552266	-3.28359	0.00102495	0.0150925
AFR95562-3	CNAG_02266	58.4986	-1.81264	0.549522	-3.29858	0.000971756	0.0144267
AFR95778-3	CNAG_02041	45.8807	-1.81231	0.620266	-2.92183	0.00347979	0.0382644
AFR97939-3	CNAG_01737	96.0208	-1.81215	0.447994	-4.04504	5.23135e-05	0.00122801
AFR95494-2	CNAG_02335	98.8355	-1.80622	0.45331	-3.98451	6.76188e-05	0.00154222
AFR97163-6	CNAG_04443	70.4691	-1.80616	0.514173	-3.51275	0.00044349	0.00746551
AGV14144-5	CNAG_03040	52.5496	-1.80063	0.576878	-3.12133	0.00180033	0.0236018
AFR92930-3	CNAG_00799	60.865	-1.80056	0.546385	-3.29541	0.000982787	0.0145606
AFR97412-3	CNAG_04804	91.4815	-1.80017	0.458819	-3.92349	8.7277e-05	0.00190927
AFR99093-8	CNAG_05662	482.045	-1.79357	0.228014	-7.86605	3.66005e-15	5.57098e-13
AFR96605-1	CNAG_03385	52.2961	-1.7916	0.576539	-3.10751	0.00188673	0.0244027
AFR95250-7	CNAG_00879	152.399	-1.78983	0.36501	-4.90351	9.4138e-07	3.48142e-05
AFR95690-3	CNAG_02129	600	-1.78761	0.26428	-6.7641	1.34144e-11	1.2355e-09
AFR96450-6	CNAG_03225	46.6415	-1.78558	0.626936	-2.84811	0.00439798	0.0455876
AFR95250-2	CNAG_00879	101.343	-1.78361	0.434191	-4.10789	3.99297e-05	0.000981946
AGV14144-11	CNAG_03040	77.9415	-1.78286	0.484042	-3.68328	0.000230251	0.00436456
AFR97482-10	CNAG_04737	114.823	-1.78183	0.406602	-4.38225	1.1746e-05	0.000340376
AFR93749-2	CNAG_02943	42.3929	-1.77647	0.626185	-2.83697	0.00455434	0.0465741
AFR96542-1	CNAG_03321	51.7877	-1.77285	0.578539	-3.06436	0.00218138	0.0273571
CNAG_12486-1	CNAG_12486	85.6099	-1.77226	0.476402	-3.72009	0.000199152	0.00387062
AFR97412-1	CNAG_04804	81.6659	-1.7682	0.473163	-3.73697	0.000186251	0.0036673
AFR97312-2	CNAG_04903	164.082	-1.76511	0.431473	-4.0909	4.29709e-05	0.00104959
AFR98692-1	CNAG_06453	197.933	-1.75918	0.327453	-5.37231	7.7736e-08	3.55716e-06
AFR98672-3	CNAG_07939	507.428	-1.74983	0.251257	-6.96431	3.30026e-12	3.36069e-10
AFR95829-1	CNAG_06544	124.217	-1.74832	0.418009	-4.18248	2.88343e-05	0.000745876
AFR93391-4	CNAG_03891	261.83	-1.74762	0.302553	-5.77625	7.63855e-09	4.04591e-07
AFR95690-5	CNAG_02129	1626.02	-1.74534	0.396092	-4.4064	1.05103e-05	0.000307651
AFR94464-8	CNAG_05199	46.556	-1.73563	0.602611	-2.88018	0.00397451	0.0423321
AFR92930-4	CNAG_00799	206.119	-1.73457	0.337395	-5.14108	2.73166e-07	1.12857e-05
AFR95588-13	CNAG_02230	73.4604	-1.73169	0.494703	-3.50047	0.000464437	0.00772814
AFR95690-4	CNAG_02129	874.156	-1.71882	0.205605	-8.35981	6.28218e-17	1.16462e-14
AFR98204-5	CNAG_02008	62.0997	-1.71702	0.526558	-3.26084	0.00111084	0.0160307
AFR97482-1	CNAG_04737	260.659	-1.71271	0.380308	-4.50348	6.68492e-06	0.000206106
AFR94995-5	CNAG_01150	512.356	-1.71201	0.226244	-7.56707	3.81736e-14	5.20746e-12
AFR93373-3	CNAG_03873	56.7973	-1.71188	0.572618	-2.98957	0.00279371	0.0323435
AFR98814-8	CNAG_05387	147.533	-1.71111	0.559557	-3.05796	0.00222847	0.0278267
AFR95494-9	CNAG_02335	77.7911	-1.71002	0.474452	-3.60421	0.000313105	0.005596
AFR93756-2	CNAG_02936	60.4583	-1.70988	0.526762	-3.24603	0.00117027	0.0167215
AFR94432-3	CNAG_05167	225.915	-1.70813	0.318906	-5.35623	8.4976e-08	3.83985e-06
AFR98092-7	CNAG_01896	161.942	-1.70747	0.342792	-4.98107	6.32343e-07	2.39991e-05
AFR94916-2	CNAG_01230	84.1906	-1.7062	0.456707	-3.73587	0.00018707	0.00367532
AFR99085-3	CNAG_05654	52.0484	-1.70599	0.583536	-2.92354	0.00346079	0.0381135
AFR94995-2	CNAG_01150	116.466	-1.70318	0.399779	-4.26029	2.0416e-05	0.000548728
AFR92276-6	CNAG_00139	48.3626	-1.6966	0.604142	-2.80828	0.00498069	0.0497553
AFR92299-3	CNAG_00162	163.406	-1.68658	0.349288	-4.82861	1.37487e-06	4.93803e-05
AFR95250-5	CNAG_00879	353.366	-1.68645	0.277837	-6.0699	1.27987e-09	8.01167e-08
AFR97457-2	CNAG_04760	65.5433	-1.68399	0.536721	-3.13755	0.00170364	0.022624
AFR92230-9	CNAG_00093	49.3359	-1.68098	0.577979	-2.90838	0.00363311	0.0394109
AFR97964-2	CNAG_01761	136.975	-1.67708	0.383712	-4.37068	1.23861e-05	0.000353959
AFR99093-3	CNAG_05662	697.316	-1.6734	0.214277	-7.8095	5.74148e-15	8.55895e-13
AFR96453-1	CNAG_03228	54.2694	-1.67303	0.545221	-3.06854	0.00215109	0.0270241
CNAG_12256-1	CNAG_12256	8290.05	-1.67133	0.234949	-7.11357	1.13079e-12	1.25779e-10
AFR93055-4	CNAG_06745	120.926	-1.6708	0.414758	-4.02837	5.6165e-05	0.00131415
AFR92230-3	CNAG_00093	54.1728	-1.67039	0.547771	-3.04943	0.00229277	0.0283722
AFR98887-3	CNAG_05457	139.561	-1.66914	0.362499	-4.60453	4.134e-06	0.000134031
AFR97888-1	CNAG_01683	52.4123	-1.66678	0.584161	-2.85328	0.00432703	0.0450136
AGV14355-6	CNAG_00995	82.4147	-1.66594	0.45622	-3.65161	0.000260598	0.00482489
AGV14458-6	CNAG_06541	60.4256	-1.66465	0.51683	-3.22088	0.00127798	0.0179762
AFR92724-1	CNAG_00594	106.057	-1.66459	0.420289	-3.96059	7.47655e-05	0.00166786
AFR98500-6	CNAG_06267	213.736	-1.66455	0.302819	-5.49684	3.86661e-08	1.84525e-06
AFR95749-2	CNAG_02070	472.688	-1.66285	0.22233	-7.47916	7.47978e-14	9.70416e-12
AFR98310-4	CNAG_06081	66.6648	-1.66233	0.501819	-3.31261	0.000924292	0.0138788
AFR95778-2	CNAG_02041	83.4197	-1.65723	0.451824	-3.66787	0.000244579	0.00457518
AFR99104-2	CNAG_09002	4501.08	-1.65653	0.142203	-11.6491	2.32012e-31	1.29035e-28
AFR96000-2	CNAG_05682	157.635	-1.65639	0.356258	-4.64942	3.3287e-06	0.000109768
AFR96794-1	CNAG_03572	165.416	-1.65534	0.336861	-4.91401	8.92311e-07	3.33406e-05
AFR95719-10	CNAG_02100	47.3685	-1.65502	0.580779	-2.84966	0.00437655	0.0454113
AFR95588-7	CNAG_02230	118.117	-1.65313	0.413469	-3.99819	6.3829e-05	0.00146736
AFR95720-4	CNAG_02099	297.181	-1.65307	0.319047	-5.18127	2.20381e-07	9.29069e-06
AFR98670-8	CNAG_06432	53.6194	-1.65293	0.559021	-2.95682	0.00310825	0.0351684
AFR98692-6	CNAG_06453	246.068	-1.64502	0.284014	-5.79203	6.95387e-09	3.6968e-07
AFR96790-3	CNAG_03566	231.448	-1.64089	0.294206	-5.57734	2.44228e-08	1.2053e-06
AFR94721-2	CNAG_01421	78.045	-1.6393	0.491374	-3.33614	0.000849492	0.0128759
AFR97531-3	CNAG_04687	250.709	-1.63406	0.311443	-5.24673	1.54822e-07	6.76354e-06
AFR99093-4	CNAG_05662	743.843	-1.61837	0.214218	-7.55477	4.19588e-14	5.67032e-12
AFR92577-4	CNAG_00445	65.103	-1.61705	0.497029	-3.25344	0.00114018	0.0163562
AFR97482-7	CNAG_04737	63.3742	-1.61347	0.514736	-3.13456	0.00172112	0.0227698
AFR95986-9	CNAG_06699	154.615	-1.60869	0.363231	-4.42885	9.47373e-06	0.000281294
AFR96632-4	CNAG_03408	246.185	-1.60583	0.380721	-4.21788	2.4661e-05	0.000648359
AFR94995-6	CNAG_01150	58.4343	-1.60573	0.534734	-3.00285	0.00267462	0.031392
AFR95632-1	CNAG_02188	66.0721	-1.60543	0.497791	-3.22511	0.00125922	0.0177469
AFR93637-1	CNAG_03058	372.789	-1.60488	0.259166	-6.19248	5.9223e-10	4.01868e-08
AFR98500-7	CNAG_06267	111.701	-1.60273	0.428909	-3.73676	0.000186408	0.0036673
AFR96632-2	CNAG_03408	73.5009	-1.6012	0.483229	-3.31354	0.000921229	0.0138472
AFR97140-1	CNAG_04409	59.6855	-1.59939	0.51666	-3.09564	0.00196389	0.025265
AFR98725-6	CNAG_06494	59.6518	-1.59831	0.516496	-3.09452	0.00197135	0.0253288
AFR97045-4	CNAG_04314	53.4449	-1.59705	0.557668	-2.86381	0.00418582	0.0439954
AGV14458-3	CNAG_06541	65.6082	-1.59198	0.493193	-3.22791	0.00124697	0.0176604
AFR95690-2	CNAG_02129	437.298	-1.59101	0.226593	-7.02145	2.19574e-12	2.30075e-10
AFR97770-2	CNAG_01565	60.792	-1.59007	0.523883	-3.03516	0.00240407	0.0292124
AFR95719-7	CNAG_02100	153.926	-1.58915	0.464212	-3.42333	0.000618596	0.00988386
AFR98619-1	CNAG_06381	126.082	-1.58589	0.372842	-4.25351	2.10443e-05	0.000563519
AFR92628-3	CNAG_00497	51.7045	-1.58203	0.544431	-2.90584	0.00366266	0.039583
AFR93831-6	CNAG_02860	59.1548	-1.58195	0.517074	-3.05943	0.00221755	0.0277626
AFR94432-2	CNAG_05167	67.741	-1.58007	0.527882	-2.99322	0.0027605	0.0321018
AFR95588-11	CNAG_02230	67.4789	-1.57019	0.521311	-3.01201	0.00259522	0.030785
AFR96837-2	CNAG_04106	148.974	-1.56739	0.342309	-4.57887	4.67495e-06	0.000148571
AFR97826-5	CNAG_01621	80.6654	-1.55223	0.473473	-3.27838	0.00104404	0.0152737
AFR92345-2	CNAG_07329	50.9003	-1.55218	0.545144	-2.84729	0.00440934	0.0456399
AFR99093-6	CNAG_05662	296.898	-1.55211	0.261382	-5.93807	2.88389e-09	1.64178e-07
AFR96031-2	CNAG_05714	65.5962	-1.55126	0.494862	-3.13474	0.00172008	0.0227698
AFR95778-1	CNAG_02041	248.674	-1.55098	0.417373	-3.71606	0.000202357	0.00391712
AFR92718-3	CNAG_00588	53.5002	-1.55086	0.544242	-2.84957	0.00437783	0.0454113
AFR96366-1	CNAG_03140	71.4718	-1.54784	0.471354	-3.28382	0.0010241	0.0150925
AFR96632-3	CNAG_03408	76.0479	-1.5474	0.46095	-3.35699	0.000787956	0.0120825
AFR97482-5	CNAG_04737	108.448	-1.54248	0.397137	-3.88399	0.000102757	0.00219804
AFR97489-8	CNAG_04730	56.5388	-1.54036	0.520016	-2.96214	0.00305504	0.0346478
AFR97945-1	CNAG_01743	97.9037	-1.53974	0.421467	-3.65329	0.000258904	0.00480585
AFR94317-3	CNAG_07807	74.1366	-1.53784	0.470666	-3.26738	0.00108549	0.0157435
AFR97482-2	CNAG_04737	149.791	-1.53772	0.464334	-3.31166	0.000927452	0.0138974
AFR96949-2	CNAG_04217	124.516	-1.53715	0.379074	-4.05502	5.01298e-05	0.00118832
AFR92287-5	CNAG_00150	197.85	-1.53707	0.350036	-4.39117	1.12743e-05	0.000327361
AFR95985-3	CNAG_06698	124.434	-1.53623	0.378109	-4.06293	4.84603e-05	0.00115633
AFR95044-2	CNAG_01102	246.751	-1.53554	0.334194	-4.59475	4.33266e-06	0.000139223
AFR94916-5	CNAG_01230	65.0219	-1.53417	0.493986	-3.1057	0.00189829	0.0245037
AFR98204-6	CNAG_02008	94.5424	-1.53147	0.422062	-3.62854	0.000285027	0.00517776
AFR94962-3	CNAG_01182	57.2616	-1.51923	0.514232	-2.95437	0.00313306	0.0352994
AFR95790-5	CNAG_02030	171.684	-1.5188	0.318991	-4.76125	1.92399e-06	6.57705e-05
AFR95931-3	CNAG_06646	188.977	-1.51761	0.315277	-4.81356	1.48265e-06	5.25468e-05
AFR98334-3	CNAG_06109	214.841	-1.5175	0.335388	-4.52461	6.05059e-06	0.000189299
AGV15308-2	CNAG_00457	64.4392	-1.51642	0.498803	-3.04011	0.00236492	0.0289313
AFR93967-3	CNAG_02722	61.623	-1.51494	0.501806	-3.01897	0.00253638	0.0303108
AFR92195-5	CNAG_00057	201.64	-1.51165	0.301604	-5.01205	5.38542e-07	2.08217e-05
AFR96835-1	CNAG_04105	297.753	-1.51099	0.28394	-5.32152	1.02905e-07	4.59259e-06
AFR96369-1	CNAG_03143	1080.32	-1.50669	0.257192	-5.85824	4.67811e-09	2.55266e-07
AFR98049-1	CNAG_01854	94.2598	-1.49542	0.418596	-3.57247	0.000353633	0.00621329
AFR93850-3	CNAG_02843	131.841	-1.49418	0.364594	-4.0982	4.16372e-05	0.00101874
AFR92930-1	CNAG_00799	339.716	-1.49225	0.304254	-4.90462	9.36096e-07	3.47076e-05
AFR96568-2	CNAG_03347	75.2391	-1.49115	0.45742	-3.25991	0.00111448	0.0160671
AFR96790-4	CNAG_03566	219.132	-1.48607	0.322801	-4.60367	4.15106e-06	0.000134283
AFR97826-3	CNAG_01621	186.607	-1.48537	0.369548	-4.01942	5.8341e-05	0.00136066
AFR93771-1	CNAG_02921	103.935	-1.48288	0.412665	-3.59342	0.000326361	0.00579751
AFR95951-11	CNAG_06666	79.3062	-1.48248	0.440928	-3.36217	0.000773325	0.01188
AFR93000-3	CNAG_06800	74.7444	-1.47841	0.462656	-3.19548	0.00139597	0.019298
AFR98682-2	CNAG_06443	57.3885	-1.47809	0.515371	-2.86801	0.00413057	0.0436608
AFR93842-4	CNAG_02850	260.569	-1.47257	0.290644	-5.06658	4.05031e-07	1.61343e-05
AFR95719-9	CNAG_02100	262.522	-1.47127	0.281103	-5.23392	1.65954e-07	7.20407e-06
AFR98204-1	CNAG_02008	93.0075	-1.4692	0.409579	-3.58709	0.000334391	0.00589265
AFR95044-5	CNAG_01102	138.753	-1.46639	0.357738	-4.09906	4.14837e-05	0.0010167
AFR97482-3	CNAG_04737	498.639	-1.46619	0.266386	-5.50402	3.71223e-08	1.77745e-06
AFR98814-7	CNAG_05387	489.94	-1.46485	0.246474	-5.94322	2.79481e-09	1.59735e-07
AFR94995-1	CNAG_01150	223.912	-1.46471	0.366881	-3.99234	6.54232e-05	0.00149924
AGV14176-5	CNAG_02777	110.974	-1.46018	0.437832	-3.33503	0.000852889	0.0129004
AFR97364-14	CNAG_04851	65.5615	-1.45889	0.478075	-3.05159	0.00227635	0.0282953
AFR92652-4	CNAG_00521	124.349	-1.45827	0.389917	-3.73994	0.000184065	0.00364102
AGV14550-1	CNAG_03345	76.815	-1.45771	0.462683	-3.15055	0.00162961	0.0218187
AFR98432-1	CNAG_06205	304.609	-1.45569	0.264133	-5.5112	3.56387e-08	1.71779e-06
AFR93831-1	CNAG_02860	360.123	-1.45496	0.275538	-5.28041	1.28895e-07	5.69975e-06
AFR98619-4	CNAG_06381	191.988	-1.45405	0.344614	-4.21937	2.4499e-05	0.000645275
AFR98814-5	CNAG_05387	113.154	-1.45163	0.386063	-3.76009	0.000169851	0.00338765
AFR93391-3	CNAG_03891	74.9923	-1.44848	0.454975	-3.18363	0.00145439	0.0199152
AFR99114-1	CNAG_09012	5425.92	-1.44813	0.163001	-8.88418	6.43921e-19	1.47795e-16
AFR96983-1	CNAG_04253	62.212	-1.44506	0.511883	-2.82303	0.00475717	0.0480909
AFR97119-1	CNAG_04388	110.088	-1.44234	0.379912	-3.79651	0.000146745	0.00299709
AFR97763-5	CNAG_01558	412.199	-1.44166	0.233424	-6.17616	6.56799e-10	4.35162e-08
AFR97359-2	CNAG_04857	106.033	-1.4339	0.433438	-3.3082	0.000938983	0.0140121
AFR94508-2	CNAG_05251	410.803	-1.43195	0.251989	-5.68258	1.32681e-08	6.77939e-07
AFR95790-1	CNAG_02030	139.965	-1.42174	0.372994	-3.8117	0.000138017	0.00284291
AFR99108-1	CNAG_09006	5129.3	-1.41516	0.186237	-7.59869	2.99148e-14	4.11969e-12
AFR96041-7	CNAG_05723	62.5554	-1.4145	0.494259	-2.86186	0.00421161	0.0440984
AGV14355-3	CNAG_00995	198.856	-1.4137	0.296593	-4.76647	1.8748e-06	6.45467e-05
AFR97053-3	CNAG_04322	151.689	-1.41349	0.345966	-4.08563	4.39574e-05	0.0010647
AFR99008-1	CNAG_05581	79.1506	-1.4105	0.436657	-3.23023	0.00123689	0.0175628
AFR97953-1	CNAG_01751	207.438	-1.40956	0.311557	-4.52424	6.06124e-06	0.000189299
AFR94115-4	CNAG_02577	120.477	-1.4046	0.37319	-3.76377	0.000167373	0.00335867
AFR96137-5	CNAG_05818	67.4204	-1.39272	0.473043	-2.94416	0.00323828	0.0361145
AFR97412-2	CNAG_04804	105.638	-1.38717	0.381473	-3.63635	0.000276533	0.00506161
AFR98328-3	CNAG_06103	169.076	-1.37888	0.389224	-3.54263	0.000396155	0.00681142
AFR97312-1	CNAG_04903	186.168	-1.36673	0.353417	-3.86719	0.000110095	0.00232067
AFR96079-5	CNAG_05759	454.517	-1.36666	0.240336	-5.68645	1.29705e-08	6.65083e-07
AFR92230-2	CNAG_00093	118.206	-1.36665	0.362644	-3.76857	0.000164184	0.00331116
CNAG_12046-1	CNAG_12046	236.39	-1.3648	0.2856	-4.77872	1.76415e-06	6.13211e-05
AFR99102-2	CNAG_09000	2282.37	-1.35888	0.175691	-7.7345	1.03814e-14	1.53178e-12
AFR95656-5	CNAG_02164	83.9428	-1.35709	0.434358	-3.12436	0.00178191	0.0234028
AFR99111-1	CNAG_09009	19554.3	-1.35584	0.11911	-11.3831	5.07786e-30	2.62235e-27
AFR92930-2	CNAG_00799	577.807	-1.35544	0.211057	-6.42214	1.34371e-10	1.02805e-08
AFR92711-2	CNAG_00581	70.1693	-1.35302	0.453177	-2.98564	0.00282989	0.0326838
AFR94039-2	CNAG_07530	82.3421	-1.35285	0.443728	-3.04882	0.00229738	0.0283933
AFR94445-3	CNAG_05180	120.192	-1.34928	0.371282	-3.63412	0.000278932	0.00509907
AFR95053-1	CNAG_01093	16462.4	-1.34787	0.260414	-5.1759	2.26819e-07	9.53433e-06
AFR94432-1	CNAG_05167	281.355	-1.34751	0.267134	-5.04432	4.55133e-07	1.78353e-05
AFR95790-4	CNAG_02030	196.422	-1.33467	0.291579	-4.5774	4.70787e-06	0.000149289
AFR96235-4	CNAG_05915	128.371	-1.33405	0.34783	-3.83534	0.000125389	0.00261634
AGV14176-8	CNAG_02777	74.7414	-1.33188	0.4523	-2.94468	0.00323288	0.0360985
AFR93130-4	CNAG_03627	144.098	-1.33134	0.330342	-4.03019	5.57316e-05	0.00130613
AFR92797-5	CNAG_00668	90.6135	-1.33005	0.404079	-3.29155	0.000996372	0.0147312
AFR98814-1	CNAG_05387	369.097	-1.32184	0.318066	-4.15587	3.24056e-05	0.000824973
AFR98692-5	CNAG_06453	353.409	-1.31258	0.26246	-5.00109	5.70059e-07	2.1923e-05
AFR92679-1	CNAG_00547	141.868	-1.30992	0.384121	-3.41017	0.000649234	0.0102713
AFR93054-1	CNAG_06746	131.779	-1.30501	0.361496	-3.61003	0.000306162	0.0055132
AFR97387-5	CNAG_04828	159.066	-1.30441	0.359144	-3.63201	0.000281225	0.00511726
AFR96700-3	CNAG_03475	95.9678	-1.30215	0.395986	-3.28836	0.00100771	0.0148689
AFR97628-3	CNAG_04587	578.284	-1.29961	0.403573	-3.22027	0.0012807	0.017997
AFR98304-3	CNAG_06075	179.548	-1.29749	0.457837	-2.83397	0.00459741	0.0468819
AFR98178-5	CNAG_01984	117.681	-1.29407	0.373534	-3.46439	0.00053143	0.00868303
AFR93054-3	CNAG_06746	126.101	-1.29339	0.37508	-3.4483	0.00056413	0.00917284
AFR98448-5	CNAG_06220	120.732	-1.28392	0.362958	-3.53736	0.000404141	0.00694048
AFR98814-6	CNAG_05387	170.789	-1.28186	0.306353	-4.18425	2.86114e-05	0.000742765
AGV14639-4	CNAG_04864	86.7149	-1.28063	0.425487	-3.00979	0.00261427	0.0309601
AFR98041-11	CNAG_01846	103.494	-1.27692	0.386311	-3.30543	0.000948321	0.0141368
AFR93718-5	CNAG_02974	266.544	-1.27485	0.301004	-4.23533	2.28213e-05	0.000605497
AFR97104-2	CNAG_04373	74.0099	-1.27389	0.442031	-2.88189	0.00395301	0.0421849
AFR95588-3	CNAG_02230	96.3241	-1.27356	0.418643	-3.04211	0.00234927	0.0288374
AFR93483-6	CNAG_03983	103.014	-1.27329	0.40599	-3.13626	0.00171117	0.0226796
AFR97964-3	CNAG_01761	100.601	-1.26207	0.384754	-3.2802	0.00103735	0.0152285
AFR98304-4	CNAG_06075	235.335	-1.2612	0.417963	-3.01749	0.00254881	0.0304342
AGV14661-7	CNAG_04621	102.346	-1.25461	0.386057	-3.2498	0.00115486	0.016534
AFR96777-6	CNAG_03553	129.681	-1.24932	0.343944	-3.63232	0.000280882	0.00511726
AFR98814-9	CNAG_05387	154.149	-1.24802	0.363783	-3.43068	0.000602081	0.00967343
AFR96844-2	CNAG_04113	91.9957	-1.24801	0.397801	-3.13726	0.00170534	0.022624
AFR92711-5	CNAG_00581	102.789	-1.24778	0.387684	-3.21854	0.00128843	0.0180705
AFR93495-1	CNAG_03995	80.2193	-1.24339	0.425962	-2.91902	0.00351133	0.038484
AFR97763-6	CNAG_01558	682.609	-1.24071	0.243601	-5.09321	3.52044e-07	1.41798e-05
AFR98692-2	CNAG_06453	114.355	-1.23693	0.379848	-3.25638	0.00112842	0.0162196
AGV14550-2	CNAG_03345	150.225	-1.23213	0.329567	-3.73863	0.000185028	0.00365507
AFR99105-1	CNAG_09003	335.426	-1.22982	0.341087	-3.60559	0.000311448	0.00557369
AFR93031-8	CNAG_06770	372.88	-1.22953	0.32537	-3.77887	0.000157541	0.00319949
AFR95044-1	CNAG_01102	408.979	-1.22905	0.29316	-4.19241	2.76007e-05	0.00071911
AFR98092-1	CNAG_01896	156.609	-1.22832	0.335912	-3.65666	0.000255518	0.00475521
AFR98304-1	CNAG_06075	611.957	-1.22217	0.233757	-5.2284	1.70984e-07	7.38038e-06
AFR98101-1	CNAG_01905	75.7934	-1.22096	0.429521	-2.84261	0.00447458	0.0461153
AFR98738-1	CNAG_06508	98.3945	-1.21683	0.391833	-3.10549	0.00189963	0.0245037
AFR97355-1	CNAG_04861	155.941	-1.21654	0.320101	-3.80048	0.000144417	0.00296535
AFR97826-1	CNAG_01621	186.442	-1.21162	0.321976	-3.76308	0.000167834	0.00335867
AFR95240-1	CNAG_00890	75.2879	-1.20689	0.425385	-2.83717	0.0045515	0.0465741
AFR98178-1	CNAG_01984	76.5622	-1.20504	0.42866	-2.81117	0.00493613	0.0494296
AFR98178-2	CNAG_01984	305.489	-1.20146	0.285607	-4.20671	2.59117e-05	0.000676325
AFR97770-4	CNAG_01565	151.013	-1.19703	0.341293	-3.50733	0.000452627	0.00756646
AFR93373-2	CNAG_03873	627.074	-1.19635	0.358213	-3.33978	0.000838435	0.0127827
AFR95862-2	CNAG_06576	475.371	-1.19569	0.244506	-4.89024	1.00716e-06	3.67002e-05
AFR99046-2	CNAG_05616	94.275	-1.19	0.390494	-3.04744	0.00230803	0.0284862
AFR94072-7	CNAG_07561	229.841	-1.18609	0.313984	-3.77754	0.000158384	0.00320761
AFR98304-5	CNAG_06075	398.397	-1.17152	0.276709	-4.23375	2.29829e-05	0.000608669
AFR94007-6	CNAG_02685	91.182	-1.16674	0.394776	-2.95545	0.00312215	0.0352155
AFR93637-2	CNAG_03058	1418.16	-1.16149	0.162912	-7.12954	1.00708e-12	1.13769e-10
AFR98049-4	CNAG_01854	261.283	-1.15742	0.252732	-4.57965	4.65747e-06	0.000148341
AFR94870-6	CNAG_01272	125.77	-1.15549	0.359384	-3.21518	0.00130361	0.0182576
AFR96183-1	CNAG_05864	120.505	-1.14978	0.367297	-3.13038	0.00174578	0.0229908
AFR98359-1	CNAG_06134	126.629	-1.14317	0.33719	-3.39027	0.000698226	0.010915
AFR92189-1	CNAG_00051	128.199	-1.14271	0.375992	-3.03918	0.00237219	0.0289535
AFR92714-2	CNAG_00584	92.9814	-1.13087	0.391419	-2.88914	0.00386294	0.0413951
AFR98049-2	CNAG_01854	157.335	-1.13065	0.306733	-3.6861	0.000227713	0.00433255
AFR93000-2	CNAG_06800	217.072	-1.12746	0.372536	-3.02644	0.00247449	0.0298424
AFR95095-6	CNAG_01052	291.241	-1.12721	0.384055	-2.93502	0.00333527	0.037013
AFR93944-9	CNAG_02748	96.9118	-1.12232	0.390793	-2.87191	0.00407994	0.0432521
AFR99113-1	CNAG_09011	700.818	-1.12223	0.237305	-4.72904	2.2558e-06	7.62123e-05
AFR92267-1	CNAG_00130	405.505	-1.11099	0.251516	-4.41717	9.99996e-06	0.000295704
AFR94019-3	CNAG_02673	180.546	-1.10794	0.303362	-3.65219	0.000260011	0.0048202
AFR93831-7	CNAG_02860	93.2658	-1.10477	0.382384	-2.88915	0.0038628	0.0413951
AFR98468-7	CNAG_06240	127.334	-1.10349	0.35368	-3.12003	0.00180835	0.0236426
AFR92577-3	CNAG_00445	133.408	-1.10065	0.339434	-3.24261	0.00118442	0.0169069
AFR92284-10	CNAG_00147	145.691	-1.09957	0.326598	-3.36675	0.000760593	0.0117059
CNAG_13128-1	CNAG_13128	2140.9	-1.09344	0.190827	-5.73004	1.00404e-08	5.26032e-07
AFR98619-3	CNAG_06381	152.918	-1.09142	0.314701	-3.46812	0.000524109	0.00857309
AFR94721-4	CNAG_01421	132.706	-1.08964	0.340321	-3.20179	0.00136575	0.0189346
AGV14668-1	CNAG_04587	243.036	-1.08512	0.26282	-4.12877	3.64715e-05	0.000909272
AFR96949-1	CNAG_04217	185.194	-1.08365	0.365178	-2.96744	0.00300287	0.0341364
AFR95986-1	CNAG_06699	101.368	-1.07959	0.384006	-2.8114	0.00493267	0.0494293
AFR92267-2	CNAG_00130	139.261	-1.07958	0.362212	-2.98053	0.00287754	0.0331284
AFR92628-4	CNAG_00497	101.293	-1.07585	0.364704	-2.94992	0.00317859	0.0356851
AGV15394-1	CNAG_07965	109.817	-1.0691	0.361353	-2.9586	0.0030904	0.0349938
AFR95986-7	CNAG_06699	273.257	-1.06883	0.251671	-4.24694	2.16711e-05	0.000578163
AFR94019-1	CNAG_02673	274.524	-1.06561	0.244466	-4.35891	1.30711e-05	0.000369726
AFR97763-1	CNAG_01558	267.801	-1.06474	0.321779	-3.30891	0.000936605	0.013991
AFR98585-2	CNAG_06347	207.406	-1.06219	0.291614	-3.64245	0.000270052	0.0049808
AFR93404-10	CNAG_03904	379.004	-1.04632	0.287335	-3.64147	0.000271086	0.00499351
AGV14458-7	CNAG_06541	202.451	-1.04515	0.273692	-3.81872	0.000134145	0.00277502
AFR99109-1	CNAG_09007	984.567	-1.03787	0.199111	-5.2125	1.86309e-07	7.99414e-06
AFR95631-1	CNAG_02189	130.904	-1.03649	0.326957	-3.1701	0.00152386	0.0207096
AGV14458-8	CNAG_06541	325.544	-1.02616	0.237403	-4.32244	1.54315e-05	0.000429113
AFR93702-2	CNAG_02990	131.175	-1.01697	0.337607	-3.01229	0.00259281	0.0307816
AFR92711-4	CNAG_00581	115.961	-1.01228	0.343838	-2.94407	0.00323931	0.0361145
AFR94490-2	CNAG_05235	197.979	-1.00575	0.307008	-3.27596	0.00105303	0.0153806
AFR95986-6	CNAG_06699	387.942	-1.00383	0.229549	-4.37304	1.22526e-05	0.000351532
AFR94072-8	CNAG_07561	451.418	-1.00335	0.228274	-4.39537	1.10583e-05	0.000322384
AFR95986-10	CNAG_06699	243.507	-1.00175	0.272268	-3.67929	0.000233884	0.0044036
AFR97358-3	CNAG_04858	121.35	-1.00112	0.349373	-2.86546	0.00416402	0.0438542

## Sheet:  Product description Down YPDx6
Gene ID	Product Description Down YPD x 6h
CNAG_00054	hypothetical protein
CNAG_00091	hypothetical protein
CNAG_00393	1,4-alpha-glucan-branching enzyme
CNAG_00407	glyoxal oxidase
CNAG_00457	Glutamine synthetase
CNAG_00475	WSC domain-containing protein
CNAG_00497	hypothetical protein
CNAG_00575	Catalase 3
CNAG_00866	transketolase
CNAG_00870	hypothetical protein
CNAG_00876	ferric-chelate reductase
CNAG_01044	dihydroceramidase
CNAG_01093	hypothetical protein
CNAG_01230	chitin deacetylase 2
CNAG_01421	hypothetical protein
CNAG_01534	hypothetical protein
CNAG_01753	hypothetical protein
CNAG_01753	hypothetical protein, variant
CNAG_01984	transaldolase
CNAG_02008	nuclear protein
CNAG_02030	glyoxal oxidase
CNAG_02129	hypothetical protein
CNAG_02189	Alpha-amylase
CNAG_02230	phosphoketolase
CNAG_02266	NADH-quinone oxidoreductase subunit B 2
CNAG_02319	hypothetical protein
CNAG_02550	hypothetical protein
CNAG_02673	NAD dependent epimerase/dehydratase
CNAG_02864	hypothetical protein
CNAG_02921	hypothetical protein
CNAG_02943	cytoplasmic protein
CNAG_03140	Sugar transporter
CNAG_03162	vacuolar protein
CNAG_03225	malate dehydrogenase, NAD-dependent
CNAG_03333	cytoplasmic protein
CNAG_03345	putative translational repressor
CNAG_03347	ATP-dependent Clp protease ATP-binding subunit ClpB
CNAG_03385	g1/s-specific cyclin pcl1
CNAG_03408	hypothetical protein
CNAG_03475	hypothetical protein
CNAG_03553	hypothetical protein
CNAG_04028	RNA binding protein
CNAG_04106	hypothetical protein
CNAG_04183	hypothetical protein
CNAG_04245	Chitinase
CNAG_04443	hypothetical protein
CNAG_04621	glycogen(starch) synthase, variant
CNAG_04677	xylitol dehydrogenase
CNAG_04727	hypothetical protein
CNAG_04744	mannose-6-phosphate isomerase, class I
CNAG_04857	hypothetical protein
CNAG_04879	Glycogen debranching enzyme
CNAG_05109	CBS and PB1 domain-containing protein
CNAG_05167	hypothetical protein
CNAG_05180	hypothetical protein
CNAG_05235	protein BMH2
CNAG_05581	Chitin synthase
CNAG_05723	Alcohol dehydrogenase
CNAG_05864	hypothetical protein
CNAG_05868	glutamate-1-semialdehyde 2,1-aminomutase
CNAG_06075	hypothetical protein
CNAG_06109	hypothetical protein, variant
CNAG_06169	hypothetical protein
CNAG_06207	hypothetical protein
CNAG_06220	allergen
CNAG_06310	CAMK/CAMKL protein kinase, variant 1
CNAG_06432	Acetate kinase
CNAG_06508	1,3-beta-glucan synthase component FKS1
CNAG_06526	hypothetical protein
CNAG_06526	hypothetical protein, variant
CNAG_06623	inositol oxygenase
CNAG_06646	protein yop1
CNAG_06835	glucosidase
CNAG_06923	xylulose 5-phosphate/fructose 6-phosphate phosphoketolase
CNAG_07334	ferric-chelate reductase
CNAG_07745	alcohol dehydrogenase, propanol-preferring
CNAG_07766	DNA polymerase lambda subunit
CNAG_09002	apocytochrome b
CNAG_09006	NADH:ubiquinone oxidoreductase subunit 5
CNAG_12256	unspecified product
CNAG_12472	unspecified product
CNAG_12647	unspecified product
CNAG_12770	unspecified product
CNAG_12856	unspecified product
CNAG_12968	unspecified product
CNAG_13128	unspecified product
CNAG_13188	unspecified product
CNAG_00100	stress-induced-phosphoprotein 1
CNAG_00130	CAMK/CAMK1/CAMK1-RCK protein kinase
CNAG_00139	hypothetical protein
CNAG_00150	peptidase
CNAG_00190	hypothetical protein
CNAG_00445	nonhistone chromosomal protein
CNAG_00581	saccharopepsin
CNAG_00594	lipid particle protein
CNAG_00870	hypothetical protein, variant 1
CNAG_00879	Glutamate dehydrogenase
CNAG_00890	hypothetical protein
CNAG_00995	hypothetical protein
CNAG_01101	hypothetical protein
CNAG_01182	cytoplasmic protein
CNAG_01223	hypothetical protein
CNAG_01239	Chitin deacetylase
CNAG_01341	mannose-6-phosphate isomerase
CNAG_01341	mannose-6-phosphate isomerase, variant
CNAG_01572	tyrosine phosphatase, variant
CNAG_01896	alcohol dehydrogenase (NADP)
CNAG_01905	serine/threonine protein kinase
CNAG_02100	fatty acid synthase subunit alpha, fungi type
CNAG_02188	hypothetical protein
CNAG_02335	hypothetical protein
CNAG_02685	hypothetical protein
CNAG_02722	aldose reductase
CNAG_02775	BCS-inducible membrane protein
CNAG_02899	hypothetical protein
CNAG_02943	cytoplasmic protein, variant
CNAG_02974	voltage-dependent anion channel protein 2
CNAG_03223	hypothetical protein
CNAG_03321	vacuolar protein sorting-associated protein 9
CNAG_03436	Alanine transaminase
CNAG_03492	hypothetical protein
CNAG_03572	opsin 1
CNAG_03627	Cyclophilin A
CNAG_03876	Ras family protein
CNAG_03876	Ras family protein
CNAG_03935	endothelin-converting enzyme
CNAG_03995	hypothetical protein
CNAG_04027	hypothetical protein
CNAG_04028	RNA binding protein, variant
CNAG_04388	mitochondrial manganese superoxide dismutase
CNAG_04439	V-type proton ATPase subunit B
CNAG_04585	hypothetical protein
CNAG_04737	hypothetical protein
CNAG_04760	cytoplasmic protein
CNAG_04804	sterol regulatory element-binding protein
CNAG_04828	Histone H3
CNAG_04851	transitional endoplasmic reticulum ATPase
CNAG_04864	iron regulator 1
CNAG_05033	hypothetical protein
CNAG_05068	GTP-binding protein ypt1
CNAG_05109	CBS and PB1 domain-containing protein, variant
CNAG_05457	Pentatricopeptide repeat protein
CNAG_05616	ABC transporter
CNAG_05654	hypothetical protein
CNAG_05683	hypothetical protein
CNAG_05684	hypothetical protein
CNAG_05818	Chitin synthase
CNAG_06103	RNA binding protein
CNAG_06109	hypothetical protein
CNAG_06134	hypothetical protein
CNAG_06310	CAMK/CAMKL protein kinase
CNAG_06541	hypothetical protein
CNAG_06541	hypothetical protein, variant
CNAG_06544	non-histone chromosomal protein 6
CNAG_06559	cysteine and glycine-rich protein
CNAG_06568	RAN protein kinase
CNAG_06666	starch phosphorylase
CNAG_06853	hypothetical protein
CNAG_06949	hypothetical protein
CNAG_07329	hypothetical protein
CNAG_07555	hypothetical protein, variant
CNAG_07802	class III aminotransferase
CNAG_09005	NADH:ubiquinone oxidoreductase subunit 4
CNAG_09007	NADH dehydrogenase subunit 6
CNAG_09009	Cytochrome c oxidase subunit I
CNAG_12658	unspecified product
CNAG_13099	unspecified product
CNAG_13158	unspecified product
CNAG_00036	SEC14 cytosolic factor
CNAG_00051	putative set3c deacetylase complex subunit
CNAG_00136	ubiquitin-activating enzyme E1
CNAG_00162	alternative oxidase, mitochondrial
CNAG_00454	hypothetical protein
CNAG_00457	glutamine synthetase, variant
CNAG_00485	hypothetical protein
CNAG_00519	lathosterol oxidase
CNAG_00521	hypothetical protein
CNAG_00588	hypothetical protein
CNAG_00799	cellulase
CNAG_00870	hypothetical protein, variant 2
CNAG_00961	hypothetical protein
CNAG_00979	Copper uptake transporter
CNAG_00979	Copper uptake transporter
CNAG_01013	chromatin binding protein
CNAG_01031	hypothetical protein
CNAG_01150	omega-6 fatty acid desaturase (delta-12 desaturase)
CNAG_01272	hypothetical protein
CNAG_01539	Myo-inositol-1-phosphate synthase
CNAG_01558	chlorophyll synthesis pathway protein BchC
CNAG_01572	tyrosine phosphatase
CNAG_01588	plasma membrane proteolipid 3
CNAG_01683	Monosaccharide transporter
CNAG_01735	hypothetical protein
CNAG_01761	hypothetical protein
CNAG_01803	hypothetical protein
CNAG_01846	flavoprotein
CNAG_01847	hypothetical protein
CNAG_01854	heparinase II/III family protein
CNAG_02164	hypothetical protein
CNAG_02300	hypothetical protein
CNAG_02351	endochitinase
CNAG_02542	fructosamine kinase
CNAG_02748	UTP-glucose-1-phosphate uridylyltransferase
CNAG_02751	Short-chain dehydrogenase
CNAG_02777	phosphate:H symporter
CNAG_02777	phosphate:H symporter, variant
CNAG_02843	hypothetical protein
CNAG_02860	endo-1,3(4)-beta-glucanase
CNAG_02990	nuclear protein
CNAG_03058	hypothetical protein
CNAG_03436	alanine transaminase, variant
CNAG_03438	hexose transporter
CNAG_03516	hypothetical protein
CNAG_03566	hypothetical protein
CNAG_03682	FK506-binding protein 1
CNAG_03782	hypothetical protein
CNAG_03873	hypothetical protein, variant
CNAG_03876	Ras family protein
CNAG_03876	Ras family protein
CNAG_03891	hsp60-like protein
CNAG_03948	NAD(P)H:quinone oxidoreductase, type IV
CNAG_04032	AFG3 family protein
CNAG_04105	hypothetical protein
CNAG_04217	phosphoenolpyruvate carboxykinase (ATP)
CNAG_04253	Transmembrane protein
CNAG_04314	NAD kinase
CNAG_04314	NAD kinase, variant
CNAG_04322	hypothetical protein
CNAG_04373	alginate lyase
CNAG_04409	hypothetical protein
CNAG_04587	hypothetical protein
CNAG_04587	hypothetical protein, variant
CNAG_04634	hypothetical protein
CNAG_04659	Pyruvate decarboxylase
CNAG_04858	hypothetical protein
CNAG_04861	transglycosylase SLT domain-containing protein
CNAG_04864	iron regulator 1, variant
CNAG_04876	endo-1,3(4)-beta-glucanase
CNAG_04943	CBS domain-containing protein
CNAG_04943	CBS domain-containing protein, variant
CNAG_05387	galactose transporter
CNAG_05515	hypothetical protein
CNAG_05682	hypothetical protein
CNAG_05915	hypothetical protein
CNAG_06081	Glucose oxidase
CNAG_06175	26S proteasome regulatory subunit N2
CNAG_06205	pr4/barwin domain protein
CNAG_06240	protein disulfide-isomerase
CNAG_06267	hypothetical protein
CNAG_06297	hypothetical protein
CNAG_06371	Guanine deaminase
CNAG_06381	hypothetical protein
CNAG_06388	hypothetical protein
CNAG_06453	benzodiazapine receptor
CNAG_06494	cold-induced thioredoxin domain-containing protein
CNAG_06576	cAMP-regulated gene 1
CNAG_06699	glyceraldehyde-3-phosphate dehydrogenase
CNAG_06722	hypothetical protein
CNAG_06745	Histone H3
CNAG_06746	Histone H2B
CNAG_06770	fructose-bisphosphate aldolase 1
CNAG_06800	hypothetical protein
CNAG_06853	hypothetical protein, variant 1
CNAG_06884	hypothetical protein
CNAG_07701	putative copper ion transporter
CNAG_07939	hypothetical protein
CNAG_09001	hypothetical protein
CNAG_09003	small ribosomal protein subunit 3
CNAG_09012	cytochrome c oxidase subunit II
CNAG_12046	unspecified product
CNAG_12486	unspecified product
CNAG_12801	unspecified product
CNAG_12926	unspecified product
CNAG_12933	unspecified product
CNAG_12938	unspecified product
CNAG_13174	unspecified product
CNAG_00051	putative set3c deacetylase complex subunit
CNAG_00057	fructose-1,6-bisphosphatase I
CNAG_00093	hypothetical protein
CNAG_00147	pre-mRNA-processing-splicing factor 8
CNAG_00337	hypothetical protein
CNAG_00453	mitochondrial protein
CNAG_00547	hypothetical protein
CNAG_00584	Profilin
CNAG_00668	hypothetical protein
CNAG_00776	immunoreactive mannoprotein MP88
CNAG_00848	hypothetical protein
CNAG_00848	hypothetical protein, variant 1
CNAG_00848	hypothetical protein, variant 2
CNAG_00866	transketolase, variant
CNAG_00979	Copper uptake transporter
CNAG_00979	Copper uptake transporter
CNAG_00984	glucose and ribitol dehydrogenase
CNAG_00995	hypothetical protein, variant
CNAG_01046	N,N-dimethylglycine oxidase
CNAG_01052	hypothetical protein
CNAG_01090	alpha/beta hydrolase fold protein
CNAG_01102	oxidoreductase
CNAG_01464	Flavohemoglobin
CNAG_01540	dehydrogenase
CNAG_01565	biotin-[acetyl-CoA-carboxylase] ligase
CNAG_01621	hypothetical protein
CNAG_01737	C-4 methyl sterol oxidase, putative
CNAG_01743	hypothetical protein
CNAG_01751	hypothetical protein
CNAG_01751	hypothetical protein, variant
CNAG_01802	Fe-S cluster assembly protein DRE2
CNAG_01912	NAD synthetase
CNAG_01936	Sugar transporter
CNAG_02041	hypothetical protein
CNAG_02070	hypothetical protein
CNAG_02099	fatty acid synthase subunit beta, fungi type
CNAG_02177	serine/threonine-protein phosphatase PP2A catalytic subunit
CNAG_02577	oxidoreductase
CNAG_02684	hypothetical protein
CNAG_02850	glucan endo-1,3-alpha-glucosidase agn1
CNAG_02936	CCR4-NOT transcription complex subunit 1
CNAG_02986	ADP-ribose pyrophosphatase
CNAG_03007	hypothetical protein
CNAG_03012	quorum sensing-like molecule
CNAG_03040	transketolase
CNAG_03040	transketolase, variant
CNAG_03143	hypothetical protein
CNAG_03228	universal stress protein
CNAG_03266	malate dehydrogenase, NAD-dependent
CNAG_03345	putative translational repressor
CNAG_03759	conidiation-specific protein 6
CNAG_03769	Hexokinase
CNAG_03873	hypothetical protein
CNAG_03876	Ras family protein
CNAG_03904	26S protease regulatory subunit 6B
CNAG_03916	glucose-6-phosphate isomerase
CNAG_03983	oxidoreductase
CNAG_04041	hypothetical protein
CNAG_04113	hypothetical protein
CNAG_04142	tartrate transporter
CNAG_04243	cell division control protein 24
CNAG_04245	chitinase, variant
CNAG_04417	alpha-ketoglutarate-dependent 2,4- dichlorophenoxyacetate dioxygenase
CNAG_04621	glycogen(starch) synthase
CNAG_04687	stearoyl-CoA desaturase (delta-9 desaturase)
CNAG_04730	G-protein coupled receptor
CNAG_04903	hypothetical protein
CNAG_05199	chaperone DnaK
CNAG_05251	hypothetical protein
CNAG_05256	catalase 2
CNAG_05522	hypothetical protein
CNAG_05607	cytoplasmic protein
CNAG_05662	Polyol transporter protein 1
CNAG_05697	hypothetical protein
CNAG_05714	hypothetical protein
CNAG_05724	hypothetical protein
CNAG_05759	acetyl-CoA carboxylase/biotin carboxylase
CNAG_05874	hypothetical protein
CNAG_05977	proteasome activator subunit 4
CNAG_06298	hypothetical protein
CNAG_06310	CAMK/CAMKL protein kinase, variant 2
CNAG_06347	pr4/barwin domain protein
CNAG_06396	hypothetical protein
CNAG_06443	glucose-regulated protein
CNAG_06501	1,3-beta-glucanosyltransferase
CNAG_06640	cathepsin A (carboxypeptidase C)
CNAG_06698	phosphatase
CNAG_06853	hypothetical protein, variant 2
CNAG_07489	hypothetical protein
CNAG_07530	hypothetical protein
CNAG_07555	hypothetical protein
CNAG_07561	6-phosphogluconate dehydrogenase, decarboxylating 1
CNAG_07574	hypothetical protein
CNAG_07807	Histone H4
CNAG_07965	hypothetical protein
CNAG_07972	hypothetical protein
CNAG_09000	NADH dehydrogenase subunit 1
CNAG_09010	NADH dehydrogenase subunit 2
CNAG_09011	NADH dehydrogenase subunit 3
CNAG_12313	unspecified product
CNAG_12523	unspecified product

## Sheet: Upregulated genes 6hX10d
Upregulated genes in H99 after 10d of intratracheal infection (comparasion 6h x 10d)
gene	Ensemble ID	baseMean	log2FoldChange	lfcSE	stat	pvalue	padj
AFR96369-2	CNAG_03143	43.9799	1.20668	0.449081	2.68699	0.00720983	0.043259
AFR99082-1	CNAG_05651	39.7076	1.35073	0.466288	2.89678	0.00377019	0.0252024
CNAG_10503-1	CNAG_10503	420.511	1.36925	0.246582	5.55292	2.8093e-08	4.03756e-07
AFR95029-4	CNAG_01117	38.5993	1.40658	0.474481	2.96447	0.00303205	0.0208201
AFR93680-1	CNAG_03012	164.854	1.41373	0.287678	4.91428	8.91106e-07	1.10141e-05
AFR92445-1	CNAG_00311	1797.86	1.41965	0.203243	6.98501	2.8483e-12	5.33409e-11
AFR95656-3	CNAG_02164	42.376	1.4974	0.465947	3.21366	0.00131055	0.0102521
AFR92940-3	CNAG_00809	27.7101	1.49879	0.536313	2.79461	0.00519622	0.032437
CNAG_12895-1	CNAG_12895	60.6687	1.53562	0.421003	3.64753	0.000264773	0.0022415
CNAG_12087-1	CNAG_12087	71.8598	1.5557	0.36486	4.26383	2.0095e-05	0.000197123
AFR99037-1	CNAG_07888	142.285	1.56376	0.294986	5.30113	1.1509e-07	1.54621e-06
AFR96168-6	CNAG_07676	33.184	1.56809	0.502433	3.12101	0.00180235	0.0132601
CNAG_12987-1	CNAG_12987	25.4242	1.58533	0.556703	2.84772	0.00440343	0.0280549
AFR93404-10	CNAG_03904	30.9361	1.59938	0.509539	3.13888	0.00169598	0.0126279
AFR98394-1	CNAG_06167	131.887	1.63477	0.299258	5.46275	4.68808e-08	6.58462e-07
CNAG_13128-1	CNAG_13128	182.716	1.66924	0.281428	5.93132	3.00503e-09	4.52953e-08
AFR92828-9	CNAG_00699	40.3124	1.67331	0.469874	3.5612	0.000369169	0.00304195
CNAG_12087-2	CNAG_12087	20.3026	1.69742	0.611458	2.77601	0.00550297	0.0336716
CNAG_12223-1	CNAG_12223	62.8773	1.73374	0.395569	4.3829	1.17111e-05	0.000122669
CNAG_12924-1	CNAG_12924	63.2811	1.73713	0.399326	4.35014	1.36051e-05	0.000140132
AFR97484-2	CNAG_04735	45.4186	1.76637	0.4393	4.02087	5.7984e-05	0.000534838
AFR98584-1	CNAG_06346	25.8914	1.80731	0.571922	3.16006	0.00157736	0.0120347
AFR95868-1	CNAG_06583	16.7133	1.81823	0.68086	2.6705	0.00757395	0.0445781
AFR97531-4	CNAG_04687	73.0657	1.82765	0.366416	4.98792	6.10321e-07	7.81158e-06
CNAG_12573-1	CNAG_12573	2368.4	1.88321	0.198829	9.47154	2.75749e-21	6.81652e-20
AFR92828-1	CNAG_00699	52.1357	1.88429	0.42098	4.47595	7.60716e-06	8.54769e-05
CNAG_10502-1	CNAG_10502	39740.9	1.92008	0.24519	7.83098	4.84064e-15	9.65004e-14
AFR98584-3	CNAG_06346	25.1156	1.93877	0.563455	3.44086	0.000579877	0.00471531
AFR98578-1	CNAG_06340	38.9308	1.95465	0.491202	3.97932	6.91123e-05	0.000628109
AFR95749-1	CNAG_02070	16.6705	1.96617	0.68497	2.87044	0.00409895	0.026387
AFR92828-4	CNAG_00699	115.799	1.96691	0.314615	6.2518	4.05755e-10	6.42966e-09
CNAG_12667-1	CNAG_12667	54.8236	1.96959	0.406693	4.84294	1.27929e-06	1.52039e-05
AFR95053-1	CNAG_01093	1478.13	2.00217	0.206689	9.68687	3.42869e-22	9.63149e-21
AFR94256-2	CNAG_04991	15.544	2.01135	0.764838	2.62977	0.00854433	0.0493495
AFR97858-4	CNAG_01653	23.0277	2.0265	0.615475	3.29258	0.000992737	0.00796768
CNAG_12266-1	CNAG_12266	276.426	2.03137	0.260137	7.80885	5.77101e-15	1.11453e-13
AFR96448-2	CNAG_03223	18.3548	2.0449	0.707346	2.89095	0.0038408	0.0252444
AFR97484-3	CNAG_04735	40.582	2.08115	0.480214	4.33379	1.46564e-05	0.000146091
AFR97858-1	CNAG_01653	12.1304	2.10689	0.79143	2.66213	0.00776484	0.0452705
AFR98758-1	CNAG_05334	12.2453	2.11805	0.79291	2.67124	0.00755717	0.0445781
CNAG_12256-1	CNAG_12256	673.162	2.11885	0.222042	9.54255	1.39367e-21	3.74474e-20
AFR92241-2	CNAG_00104	16.8284	2.1301	0.686919	3.10096	0.00192898	0.0137024
AGV14458-1	CNAG_06541	40.4543	2.1351	0.480307	4.44529	8.77735e-06	9.68643e-05
AFR92828-6	CNAG_00699	34.5286	2.15242	0.4955	4.34394	1.39948e-05	0.000141783
CNAG_12260-1	CNAG_12260	467.802	2.17187	0.231336	9.38838	6.09326e-21	1.44832e-19
AFR93106-1	CNAG_03602	29.6016	2.17807	0.533654	4.08143	4.47587e-05	0.000419104
AFR94870-6	CNAG_01272	13.5051	2.17823	0.752432	2.89492	0.0037926	0.0252024
CNAG_12993-1	CNAG_12993	4381.72	2.17989	0.209333	10.4135	2.15162e-25	6.64852e-24
AFR96761-1	CNAG_07745	11.7593	2.19002	0.80494	2.72073	0.00651388	0.0394665
AFR97512-7	CNAG_07855	18.7652	2.20136	0.673066	3.27065	0.001073	0.00850148
CNAG_10500-1	CNAG_10500	125605	2.20698	0.200696	10.9966	3.96665e-28	1.44199e-26
AFR98878-5	CNAG_05449	13.2047	2.20806	0.756368	2.91929	0.00350834	0.0238259
AFR98878-3	CNAG_05449	23.3348	2.23047	0.596635	3.73842	0.00018518	0.00158946
AFR97484-6	CNAG_04735	36.1439	2.25143	0.512179	4.39579	1.10369e-05	0.0001176
AFR97512-15	CNAG_07855	15.3102	2.26267	0.726659	3.1138	0.00184695	0.0132723
CNAG_13196-1	CNAG_13196	564.887	2.31122	0.227058	10.179	2.46116e-24	7.24285e-23
AFR92610-5	CNAG_07362	16.4117	2.32192	0.738625	3.14357	0.00166901	0.0125787
AFR97464-1	CNAG_04753	13.7958	2.33088	0.748366	3.11462	0.0018418	0.0132723
AFR92828-7	CNAG_00699	71.4126	2.33189	0.402141	5.79869	6.68353e-09	9.83433e-08
AFR94297-1	CNAG_05032	13.3457	2.34453	0.767357	3.05533	0.00224815	0.0156108
CNAG_12265-1	CNAG_12265	926.198	2.46329	0.212677	11.5823	5.06502e-31	2.40783e-29
AFR92828-2	CNAG_00699	70.1455	2.46529	0.388045	6.3531	2.1102e-10	3.52461e-09
AFR97531-1	CNAG_04687	22.2663	2.52869	0.662558	3.81656	0.000135324	0.00119472
AFR93336-4	CNAG_03835	68.727	2.53589	0.383063	6.62003	3.5913e-11	6.34122e-10
CNAG_12094-1	CNAG_12094	487.097	2.58782	0.23921	10.8182	2.82219e-27	9.17955e-26
AFR97770-4	CNAG_01565	20.9881	2.63316	0.63975	4.11592	3.85633e-05	0.000366648
AFR92828-8	CNAG_00699	58.3065	2.65699	0.420891	6.31276	2.74097e-10	4.45769e-09
AFR94392-1	CNAG_07813	37.9556	2.6578	0.493803	5.38232	7.35336e-08	1.00986e-06
AFR92440-3	CNAG_00306	16.4995	2.66749	0.746727	3.57225	0.000353926	0.00295576
AFR97512-12	CNAG_07855	27.9152	2.71485	0.554631	4.89488	9.83675e-07	1.19198e-05
CNAG_12365-1	CNAG_12365	19.2592	2.73532	0.663692	4.12137	3.76632e-05	0.000363685
AFR98998-6	CNAG_05571	15.9729	2.80204	0.744386	3.76423	0.00016706	0.00145413
AFR92262-2	CNAG_00126	23.3338	2.88241	0.651536	4.42402	9.68807e-06	0.000105039
AFR99104-1	CNAG_09002	526.58	2.88708	0.261189	11.0536	2.1059e-28	8.13402e-27
AFR96448-1	CNAG_03223	14.5868	2.92348	0.759724	3.84807	0.00011905	0.00106627
AFR99102-3	CNAG_09000	782.065	2.96709	0.249286	11.9024	1.15044e-32	5.92476e-31
AFR99113-1	CNAG_09011	128.078	2.99474	0.357651	8.37337	5.59957e-17	1.19329e-15
CNAG_13008-1	CNAG_13008	19.8309	3.1625	0.685501	4.61341	3.96115e-06	4.53331e-05
AFR99110-1	CNAG_09008	631.197	3.17674	0.282481	11.2459	2.4273e-29	1.07148e-27
CNAG_13174-2	CNAG_13174	108.126	3.336	0.351214	9.49849	2.1295e-21	5.48347e-20
AFR99114-1	CNAG_09012	1059.6	3.35178	0.264312	12.6812	7.52017e-37	5.16385e-35
AFR99104-2	CNAG_09002	786.044	3.36817	0.238214	14.1393	2.17516e-45	2.24041e-43
AFR99102-2	CNAG_09000	469.425	3.37801	0.276762	12.2055	2.90641e-34	1.79616e-32
AFR99111-1	CNAG_09009	4161.35	3.42235	0.235806	14.5135	9.95766e-48	1.23077e-45
AFR99108-1	CNAG_09006	1047.87	3.423	0.247011	13.8577	1.14319e-43	8.83118e-42
AFR99105-1	CNAG_09003	77.683	3.5191	0.399354	8.81197	1.22968e-18	2.71408e-17
AFR95376-7	CNAG_02458	358.72	3.52283	0.389974	9.03349	1.66286e-19	3.8061e-18
CNAG_11012-1	CNAG_11012	213.827	3.60111	0.2959	12.17	4.48979e-34	2.52245e-32
AFR94949-1	CNAG_01194	18.8527	3.75914	0.739656	5.08228	3.72938e-07	4.90373e-06
AFR99106-1	CNAG_09004	990.652	3.84657	0.246155	15.6266	4.79745e-55	2.23565e-52
AFR99107-1	CNAG_09005	365.314	3.8657	0.277544	13.9282	4.26875e-44	3.7687e-42
AFR95908-2	CNAG_06623	49.0845	3.94707	0.498915	7.9113	2.54713e-15	5.24708e-14
AFR99112-1	CNAG_09010	423.368	3.95795	0.267555	14.793	1.62546e-49	3.34845e-47
AFR99109-1	CNAG_09007	361.463	4.04232	0.278136	14.5336	7.41963e-48	1.14633e-45
AFR95199-1	CNAG_00930	345.69	4.08042	0.261559	15.6004	7.23511e-55	2.23565e-52
AFR95908-1	CNAG_06623	17.0863	4.2033	0.881403	4.76887	1.8526e-06	2.1602e-05
AFR92919-2	CNAG_00788	31.1136	4.37993	0.660447	6.63177	3.31684e-11	6.02885e-10
AFR99102-1	CNAG_09000	97.464	4.46555	0.398734	11.1993	4.10829e-29	1.69262e-27
AFR99103-1	CNAG_09001	91.2614	4.48452	0.412377	10.8748	1.5197e-27	5.21765e-26
AFR93896-8	CNAG_02796	24.1572	5.88088	0.914563	6.43026	1.27382e-10	2.18673e-09
AFR94642-5	CNAG_06835	32.5958	-3.19629	1.0489	-3.04728	0.00230925
AFR95908-4	CNAG_06623	32.4984	-3.19121	1.04741	-3.04675	0.00231326
AFR97945-2	CNAG_01743	49.7297	-3.17991	0.873416	-3.64077	0.000271819
AFR92706-7	CNAG_00575	175.855	-3.17673	0.49916	-6.36415	1.96378e-10
AFR96761-1	CNAG_07745	355.403	-3.17152	0.382734	-8.28647	1.16656e-16
AFR95690-6	CNAG_02129	96.5393	-3.1587	0.625586	-5.04918	4.43713e-07
AFR94373-1	CNAG_05109	31.7479	-3.15287	1.04253	-3.02426	0.00249242
AFR97744-6	CNAG_01539	30.8221	-3.10753	1.04507	-2.97352	0.00294408
AFR96554-4	CNAG_03333	47.2728	-3.09828	0.856951	-3.61547	0.000299805
AFR95720-2	CNAG_02099	139.714	-3.09316	0.512487	-6.03558	1.5839e-09
AFR95951-20	CNAG_06666	30.3896	-3.08571	1.04646	-2.94872	0.00319093
AFR95527-3	CNAG_02300	64.6094	-3.07678	0.746454	-4.12186	3.75823e-05
AFR96761-3	CNAG_07745	586.849	-3.06603	0.398213	-7.69947	1.36631e-14
AFR92706-6	CNAG_00575	257.306	-3.06469	0.559164	-5.48085	4.2328e-08
AGV14359-2	CNAG_00979	136.524	-3.03702	0.509859	-5.95659	2.57553e-09
AFR94261-3	CNAG_07802	28.9724	-3.00891	1.04216	-2.88719	0.003887
AFR95527-2	CNAG_02300	44.4471	-2.99833	0.855986	-3.50278	0.000460424
AFR92907-5	CNAG_00776	462.589	-2.99358	0.375677	-7.96851	1.60601e-15
AGV14176-6	CNAG_02777	28.5923	-2.9915	1.05367	-2.83912	0.00452375
AFR95163-2	CNAG_00984	136.75	-2.9906	1.02395	-2.92065	0.00349297
AFR95720-9	CNAG_02099	28.4139	-2.97846	1.04269	-2.85651	0.00428322
AFR92979-3	CNAG_00848	1400.28	-2.97491	0.273351	-10.8831	1.38724e-27
AFR98500-2	CNAG_06267	177.99	-2.96742	0.453559	-6.54251	6.04946e-11
AFR95951-8	CNAG_06666	28.0494	-2.95823	1.04516	-2.8304	0.00464898
AFR92979-2	CNAG_00848	689.415	-2.9582	0.279005	-10.6027	2.89556e-26
AFR95478-3	CNAG_02351	86.6986	-2.95798	0.619679	-4.7734	1.81144e-06
AFR97777-1	CNAG_01572	41.9249	-2.95612	0.862929	-3.42568	0.000613252
AFR93917-1	CNAG_02775	71.0864	-2.95489	0.682651	-4.32855	1.50095e-05
AFR95264-11	CNAG_00866	98.4921	-2.95047	0.585183	-5.04196	4.60782e-07
CNAG_12933-2	CNAG_12933	221.283	-2.93861	0.437152	-6.72218	1.79031e-11
AFR93917-4	CNAG_02775	71.3232	-2.92625	0.669807	-4.36879	1.24937e-05
AFR93941-5	CNAG_02751	179.185	-2.92361	0.451894	-6.46969	9.82046e-11
AFR96554-5	CNAG_03333	42.1672	-2.91297	0.856226	-3.40211	0.000668686
AFR96915-1	CNAG_04183	232.307	-2.88996	0.391349	-7.3846	1.52915e-13
AFR99103-1	CNAG_09001	509.871	-2.86871	0.284438	-10.0855	6.40174e-24
AFR94007-4	CNAG_02685	54.1221	-2.86496	0.751238	-3.81365	0.000136929
AFR95925-1	CNAG_06640	55.5274	-2.86135	0.768277	-3.72437	0.000195801
AFR97793-2	CNAG_01588	40.5116	-2.84754	0.859808	-3.31183	0.000926884
AFR97739-1	CNAG_01534	69.5419	-2.84646	0.68242	-4.17112	3.0311e-05
AFR96717-5	CNAG_03492	870.782	-2.8393	0.253705	-11.1913	4.49674e-29
AFR95951-6	CNAG_06666	40.0133	-2.82735	0.86636	-3.26348	0.00110054
AFR96001-1	CNAG_05683	92.5429	-2.82361	0.598599	-4.71703	2.39307e-06
AFR92979-9	CNAG_00848	455.149	-2.81619	0.446751	-6.30371	2.906e-10
AFR97939-4	CNAG_01737	75.4596	-2.80503	0.649277	-4.32024	1.55861e-05
AFR96662-1	CNAG_03438	53.4742	-2.80199	0.747664	-3.74766	0.000178493
AFR92471-2	CNAG_00337	40.618	-2.78766	0.882774	-3.15784	0.00158941
AFR97119-2	CNAG_04388	101.451	-2.76065	0.544534	-5.06975	3.9834e-07
AFR92228-4	CNAG_00091	906.342	-2.75622	0.333823	-8.25654	1.49961e-16
AFR97104-4	CNAG_04373	39.631	-2.7549	0.855888	-3.21876	0.00128747
AFR97531-1	CNAG_04687	421.28	-2.75021	0.627736	-4.38116	1.18049e-05
AFR98092-8	CNAG_01896	129.979	-2.74889	0.49423	-5.56196	2.66765e-08
AFR94513-1	CNAG_05256	127.742	-2.74253	0.486804	-5.63375	1.76333e-08
AFR97531-2	CNAG_04687	285.293	-2.7397	0.621079	-4.41119	1.02804e-05
CNAG_13174-2	CNAG_13174	1164.12	-2.73084	0.228434	-11.9546	6.14049e-33
AFR93941-1	CNAG_02751	146.257	-2.7256	0.485142	-5.61814	1.93028e-08
AFR96717-4	CNAG_03492	1003.36	-2.70227	0.208109	-12.9849	1.49014e-38
AFR95985-4	CNAG_06698	73.6246	-2.68904	0.619615	-4.33985	1.4258e-05
AFR95908-1	CNAG_06623	99.9204	-2.68258	0.549677	-4.88029	1.05932e-06
AFR94921-1	CNAG_01223	48.405	-2.68188	0.751793	-3.56731	0.000360662
AFR93680-2	CNAG_03012	316.629	-2.67382	0.354891	-7.53419	4.9136e-14
AFR92540-1	CNAG_00407	174.13	-2.67132	0.427532	-6.24825	4.15082e-10
AFR98396-1	CNAG_06169	181.768	-2.66883	0.412235	-6.47406	9.54057e-11
AFR93706-5	CNAG_02986	37.6633	-2.66816	0.855707	-3.11808	0.00182034
AFR94642-4	CNAG_06835	50.399	-2.6525	0.753641	-3.51959	0.000432222
AFR95527-4	CNAG_02300	371.17	-2.65223	0.300109	-8.83756	9.78321e-19
AFR92228-2	CNAG_00091	1048.91	-2.64829	0.335832	-7.88574	3.12667e-15
AFR95588-10	CNAG_02230	85.7332	-2.63333	0.586259	-4.49174	7.06426e-06
AFR97964-1	CNAG_01761	36.7933	-2.62802	0.855254	-3.07279	0.00212067
AFR97387-6	CNAG_04828	70.9553	-2.62777	0.624402	-4.20847	2.5711e-05
AFR95588-4	CNAG_02230	35.4626	-2.62694	0.86098	-3.05111	0.00227997
AFR92979-5	CNAG_00848	541.791	-2.6172	0.270531	-9.67431	3.87695e-22
AFR97475-5	CNAG_04744	46.3375	-2.61104	0.772035	-3.38203	0.000719535
AFR92979-4	CNAG_00848	302.868	-2.61015	0.323599	-8.066	7.26397e-16
AFR92706-4	CNAG_00575	33.7251	-2.60624	0.860971	-3.0271	0.00246914
AGV15394-10	CNAG_07965	34.9792	-2.60368	0.856094	-3.04135	0.00235523
AFR95056-2	CNAG_01090	34.8991	-2.60009	0.8609	-3.0202	0.00252612
AFR95291-3	CNAG_02542	34.8573	-2.59777	0.90107	-2.88298	0.00393929
AFR95643-5	CNAG_02177	33.4494	-2.59316	0.863109	-3.00445	0.00266064
AFR97826-2	CNAG_01621	37.7009	-2.59047	0.876868	-2.95423	0.00313447
AGV14550-3	CNAG_03345	44.2743	-2.58471	0.756826	-3.4152	0.000637361
AFR92979-6	CNAG_00848	346.353	-2.57705	0.325765	-7.91076	2.55827e-15
AFR93917-3	CNAG_02775	68.6135	-2.57112	0.630611	-4.07719	4.55829e-05
AFR92526-11	CNAG_00393	35.5602	-2.56834	0.856469	-2.99875	0.00271092
AFR98609-1	CNAG_06371	90.9886	-2.55245	0.555584	-4.59418	4.34463e-06
AFR95719-8	CNAG_02100	78.524	-2.55006	0.590088	-4.32149	1.54981e-05
AFR95478-4	CNAG_02351	56.9144	-2.54971	0.675495	-3.77458	0.000160278
AFR92276-5	CNAG_00139	45.8573	-2.54093	0.752489	-3.3767	0.000733622
AFR94115-2	CNAG_02577	33.5801	-2.53544	0.871486	-2.90933	0.00362209
AFR97744-4	CNAG_01539	33.5334	-2.53235	0.856586	-2.95633	0.00311324
AFR98396-6	CNAG_06169	108.811	-2.51889	0.491727	-5.12254	3.01442e-07
AFR98092-5	CNAG_01896	80.0413	-2.51884	0.576535	-4.36893	1.24857e-05
AFR92299-4	CNAG_00162	175.185	-2.51839	0.547276	-4.60168	4.19105e-06
AFR95853-1	CNAG_06568	54.3155	-2.51282	0.675841	-3.71807	0.000200753
AFR94180-5	CNAG_06923	210.284	-2.50718	0.367685	-6.81883	9.17858e-12
AFR92706-9	CNAG_00575	163.056	-2.48582	0.40805	-6.09194	1.11553e-09
AFR92526-4	CNAG_00393	78.5183	-2.48485	0.57862	-4.29445	1.75126e-05
AFR92585-4	CNAG_00453	66.5631	-2.48268	0.623797	-3.97995	6.89304e-05
AFR94804-2	CNAG_01341	51.9034	-2.48181	0.681681	-3.64073	0.000271868
AFR95101-1	CNAG_01046	303.365	-2.47981	0.475067	-5.21992	1.79e-07
AFR94007-3	CNAG_02685	53.1762	-2.47691	0.673821	-3.67592	0.000236992
AFR92228-5	CNAG_00091	807.025	-2.47316	0.275108	-8.98978	2.47736e-19
AFR96554-3	CNAG_03333	74.9324	-2.47051	0.579358	-4.26423	2.00594e-05
AGV15394-8	CNAG_07965	35.0184	-2.46919	0.862498	-2.86283	0.00419872
AFR95116-2	CNAG_01031	99.7932	-2.46563	0.517711	-4.76256	1.91149e-06
AFR98500-5	CNAG_06267	93.4049	-2.46557	0.530764	-4.64533	3.39534e-06
AFR98948-1	CNAG_05522	41.0821	-2.46081	0.752524	-3.27007	0.00107521
AFR98092-6	CNAG_01896	143.288	-2.44455	0.452895	-5.39762	6.75308e-08
AFR94007-1	CNAG_02685	64.9318	-2.44123	0.616566	-3.9594	7.5139e-05
AFR92228-1	CNAG_00091	107.125	-2.44056	0.533812	-4.57194	4.83224e-06
AFR95790-6	CNAG_02030	208.094	-2.43684	0.370798	-6.57187	4.9688e-11
AFR95527-1	CNAG_02300	110.863	-2.43261	0.505311	-4.81408	1.47878e-06
AFR92540-8	CNAG_00407	139.243	-2.42755	0.436629	-5.55975	2.70166e-08
AFR95478-8	CNAG_02351	52.766	-2.41893	0.687946	-3.51617	0.000437827
AFR95588-12	CNAG_02230	82.489	-2.41534	0.543722	-4.44223	8.90297e-06
AFR92540-6	CNAG_00407	31.2792	-2.41395	0.857942	-2.81365	0.00489826
AFR92540-7	CNAG_00407	206.136	-2.41259	0.407648	-5.9183	3.25283e-09
AFR95163-7	CNAG_00984	108.156	-2.41229	0.557289	-4.32861	1.50051e-05
CNAG_12770-1	CNAG_12770	62.4817	-2.41229	0.637612	-3.78332	0.000154753
AFR95749-3	CNAG_02070	123.015	-2.40796	0.456863	-5.27063	1.35958e-07
AGV14200-1	CNAG_07972	91.6952	-2.40455	0.525922	-4.57207	4.82926e-06
AFR95908-2	CNAG_06623	305.384	-2.39591	0.39013	-6.14131	8.18455e-10
AFR97541-4	CNAG_04677	60.3285	-2.39206	0.624398	-3.83098	0.000127633
AFR95829-4	CNAG_06544	91.1308	-2.39202	0.515928	-4.63635	3.54615e-06
AFR94508-3	CNAG_05251	81.3198	-2.39116	0.542976	-4.40381	1.06367e-05
AFR92471-3	CNAG_00337	64.5024	-2.38833	0.622898	-3.83423	0.000125958
AFR98635-1	CNAG_06396	170.008	-2.38549	0.560503	-4.25598	2.08134e-05
AFR95116-4	CNAG_01031	490.618	-2.38234	0.270921	-8.79349	1.44984e-18
AFR94804-1	CNAG_01341	109.697	-2.38142	0.484837	-4.9118	9.02455e-07
AGV14144-6	CNAG_03040	40.2932	-2.37394	0.754462	-3.14653	0.0016522
AFR95720-5	CNAG_02099	415.698	-2.37347	0.391832	-6.05737	1.38365e-09
AFR95925-5	CNAG_06640	49.5735	-2.36272	0.699632	-3.37709	0.000732573
AFR97937-3	CNAG_01735	52.4615	-2.36066	0.685794	-3.44222	0.000576955
AFR94180-4	CNAG_06923	532.313	-2.35847	0.530533	-4.44548	8.76967e-06
AFR98396-7	CNAG_06169	154.708	-2.35812	0.415701	-5.67263	1.40621e-08
AFR94180-2	CNAG_06923	402.225	-2.35283	0.304936	-7.71584	1.20185e-14
AFR99093-7	CNAG_05662	210.983	-2.33343	0.391521	-5.95992	2.52361e-09
AFR95478-1	CNAG_02351	78.585	-2.33305	0.546122	-4.27202	1.93709e-05
AFR99102-1	CNAG_09000	411.876	-2.33239	0.351245	-6.64035	3.1293e-11
AFR96662-5	CNAG_03438	60.9298	-2.32964	0.619026	-3.7634	0.000167618
AFR96915-2	CNAG_04183	720.226	-2.31088	0.23663	-9.76579	1.57869e-22
AFR96448-1	CNAG_03223	157.963	-2.30926	0.395991	-5.83159	5.49023e-09
AFR93680-1	CNAG_03012	4240.13	-2.30069	0.345744	-6.65434	2.84577e-11
CNAG_12856-1	CNAG_12856	47.5851	-2.28869	0.673483	-3.39828	0.000678098
AFR96761-2	CNAG_07745	92.9923	-2.28866	0.514957	-4.44437	8.81498e-06
AFR94886-4	CNAG_06949	38.105	-2.27868	0.752431	-3.02842	0.00245837
AFR92540-3	CNAG_00407	121.169	-2.25047	0.439475	-5.12081	3.04225e-07
AFR99112-1	CNAG_09010	2294.83	-2.2488	0.17991	-12.4996	7.50694e-36
AFR95283-1	CNAG_02550	70.0803	-2.23871	0.592518	-3.77829	0.000157907
AFR96717-2	CNAG_03492	120.265	-2.23828	0.442652	-5.05652	4.26987e-07
AFR96739-1	CNAG_03516	207.916	-2.23585	0.346247	-6.4574	1.06516e-10
AFR92617-1	CNAG_00485	40.0469	-2.23135	0.778257	-2.86712	0.00414231
AFR98310-8	CNAG_06081	112.747	-2.22812	0.56665	-3.93209	8.42114e-05
AFR92228-3	CNAG_00091	691.542	-2.22734	0.27239	-8.17702	2.90941e-16
AFR95986-3	CNAG_06699	64.876	-2.22481	0.596087	-3.73236	0.000189692
AFR94180-1	CNAG_06923	305.377	-2.22318	0.310261	-7.16553	7.7489e-13
AFR96487-3	CNAG_03266	55.6993	-2.21334	0.617055	-3.58695	0.000334569
AFR92617-5	CNAG_00485	53.9298	-2.20689	0.648221	-3.40454	0.000662767
AFR96000-3	CNAG_05682	87.388	-2.20238	0.565758	-3.89279	9.9096e-05
AFR92706-2	CNAG_00575	100.335	-2.20233	0.48821	-4.51104	6.45115e-06
AFR96369-2	CNAG_03143	1201.01	-2.20175	0.379638	-5.79959	6.64768e-09
AFR96000-1	CNAG_05682	90.0103	-2.19862	0.498842	-4.40744	1.04598e-05
AFR95185-1	CNAG_00961	65.1454	-2.19239	0.581144	-3.77254	0.000161592
AFR92273-10	CNAG_00136	65.1852	-2.19126	0.595052	-3.68247	0.000230989
AFR94007-5	CNAG_02685	233.787	-2.18181	0.33473	-6.51812	7.11921e-11
AFR98204-3	CNAG_02008	63.319	-2.18071	0.580994	-3.75341	0.000174448
AFR92979-1	CNAG_00848	141.985	-2.18032	0.428976	-5.0826	3.72295e-07
AGV15394-6	CNAG_07965	44.5662	-2.17794	0.683324	-3.18728	0.00143617
AFR95163-5	CNAG_00984	54.5127	-2.17538	0.621957	-3.49764	0.000469391
AFR98948-4	CNAG_05522	37.1922	-2.17492	0.74707	-2.91127	0.00359962
AFR98672-1	CNAG_07939	79.6359	-2.16731	0.550038	-3.9403	8.138e-05
AFR92273-12	CNAG_00136	44.2825	-2.16626	0.68299	-3.17173	0.00151536
AFR93416-2	CNAG_03916	136.816	-2.16459	0.470664	-4.59902	4.24481e-06
AFR92718-5	CNAG_00588	52.5611	-2.15986	0.638975	-3.3802	0.000724338
AFR95588-17	CNAG_02230	90.9199	-2.15534	0.517653	-4.16367	3.13173e-05
AFR98500-1	CNAG_06267	325.539	-2.1463	0.293821	-7.3048	2.77677e-13
AFR95720-1	CNAG_02099	150.682	-2.14491	0.390353	-5.49481	3.91141e-08
AFR98041-6	CNAG_01846	35.0874	-2.13474	0.748137	-2.85341	0.00432524
AFR97475-2	CNAG_04744	89.3734	-2.12791	0.488095	-4.35962	1.30287e-05
AFR97531-4	CNAG_04687	1372.18	-2.12112	0.298979	-7.09455	1.29777e-12
AFR96717-1	CNAG_03492	372.196	-2.11919	0.344743	-6.14715	7.8886e-10
AFR95250-9	CNAG_00879	184.165	-2.11371	0.352975	-5.98829	2.12065e-09
AFR96794-5	CNAG_03572	223.745	-2.11143	0.336793	-6.26924	3.62815e-10
AFR95250-10	CNAG_00879	127.869	-2.10733	0.418517	-5.03525	4.77234e-07
AFR97337-14	CNAG_04879	43.9233	-2.09804	0.674434	-3.11081	0.00186574
AFR93528-6	CNAG_04028	41.1774	-2.09519	0.682062	-3.07184	0.00212743
AFR98500-4	CNAG_06267	113.807	-2.0947	0.435387	-4.81112	1.50089e-06
AFR95163-3	CNAG_00984	197.984	-2.09234	0.357661	-5.85005	4.91418e-09
AFR95044-3	CNAG_01102	128.283	-2.08992	0.410729	-5.0883	3.61284e-07
AFR99093-5	CNAG_05662	263.557	-2.08671	0.348004	-5.99623	2.01953e-09
AFR92195-4	CNAG_00057	76.1163	-2.08239	0.520227	-4.00284	6.25865e-05
AFR92718-1	CNAG_00588	125.877	-2.08044	0.420586	-4.94652	7.55525e-07
AFR95951-19	CNAG_06666	60.0928	-2.04752	0.582487	-3.51514	0.000439526
AFR97999-2	CNAG_01802	41.2436	-2.04182	0.678647	-3.00867	0.00262396
AFR97359-1	CNAG_04857	383.231	-2.03758	0.279923	-7.27908	3.36115e-13
AFR94180-3	CNAG_06923	696.388	-2.03425	0.326768	-6.22536	4.80444e-10
AFR95250-11	CNAG_00879	87.3375	-2.03405	0.523953	-3.88213	0.000103547
AGV14668-3	CNAG_04587	54.8633	-2.03253	0.623811	-3.25825	0.001121
AFR94907-1	CNAG_01239	50.1747	-2.02813	0.631792	-3.21012	0.00132681
CNAG_12647-1	CNAG_12647	40.7503	-2.02354	0.694325	-2.9144	0.00356373
AFR95588-14	CNAG_02230	48.6342	-2.02058	0.620893	-3.25431	0.00113669
AFR98692-8	CNAG_06453	231.965	-2.01474	0.361838	-5.56806	2.5759e-08
AFR95478-5	CNAG_02351	48.3263	-2.00985	0.623371	-3.22415	0.00126345
AFR94008-1	CNAG_02684	243.828	-2.00633	0.39325	-5.10193	3.36215e-07
AFR93842-1	CNAG_02850	66.4901	-2.00478	0.542839	-3.69315	0.000221497
AFR92299-1	CNAG_00162	260.495	-2.00411	0.308075	-6.50527	7.75517e-11
AFR95588-1	CNAG_02230	210.659	-2.00146	0.34079	-5.873	4.27987e-09
AFR96002-7	CNAG_05684	403.612	-2.00105	0.311716	-6.41947	1.36747e-10
AFR93532-1	CNAG_04032	47.9598	-1.99968	0.635259	-3.14782	0.00164492
AFR95749-1	CNAG_02070	269.444	-1.99893	0.301714	-6.62523	3.46718e-11
AFR97482-8	CNAG_04737	408.646	-1.99641	0.479476	-4.16373	3.13097e-05
AFR94916-4	CNAG_01230	47.8109	-1.99466	0.637168	-3.1305	0.00174508
CNAG_12926-1	CNAG_12926	87.3873	-1.98651	0.478592	-4.15073	3.31418e-05
AFR95829-2	CNAG_06544	59.5023	-1.9862	0.581634	-3.41486	0.000638148
AGV14285-1	CNAG_06853	42.7229	-1.98356	0.698823	-2.83843	0.00453357
AFR95588-16	CNAG_02230	108.493	-1.98265	0.440322	-4.50273	6.70855e-06
AFR94298-2	CNAG_05033	93.1943	-1.98209	0.47895	-4.1384	3.49738e-05
AFR97939-1	CNAG_01737	71.87	-1.98123	0.521783	-3.79704	0.000146433
AFR96739-2	CNAG_03516	170.992	-1.98091	0.35313	-5.60958	2.02814e-08
AFR93289-1	CNAG_03782	45.7862	-1.97523	0.647108	-3.05239	0.00227027
AFR98328-1	CNAG_06103	55.8684	-1.95964	0.586843	-3.3393	0.000839903
AFR98310-7	CNAG_06081	105.248	-1.95295	0.440867	-4.4298	9.4322e-06
AFR95853-3	CNAG_06568	79.5864	-1.95105	0.510377	-3.82277	0.000131963
AGV14713-2	CNAG_01753	37.7833	-1.94964	0.687132	-2.83736	0.00454883
AFR95116-1	CNAG_01031	326.623	-1.94922	0.382657	-5.09392	3.50741e-07
AFR97104-1	CNAG_04373	263.612	-1.94222	0.325472	-5.96741	2.41056e-09
AFR93944-6	CNAG_02748	62.6697	-1.93622	0.542936	-3.56621	0.000362182
AFR98692-4	CNAG_06453	101.16	-1.93339	0.440136	-4.3927	1.11954e-05
AFR95720-3	CNAG_02099	165.017	-1.92989	0.404947	-4.76578	1.88126e-06
AFR98402-6	CNAG_06175	44.6569	-1.92815	0.639111	-3.01692	0.00255359
AFR95163-1	CNAG_00984	310.007	-1.92728	0.277788	-6.93798	3.9775e-12
AFR94008-2	CNAG_02684	300.222	-1.9232	0.277054	-6.94158	3.87727e-12
AFR93706-3	CNAG_02986	45.7336	-1.91818	0.64662	-2.96647	0.00301244
AFR99093-2	CNAG_05662	306.952	-1.91636	0.299828	-6.39155	1.64215e-10
AFR95044-4	CNAG_01102	588.312	-1.91459	0.215363	-8.89008	6.10646e-19
AFR95690-7	CNAG_02129	736.31	-1.91389	0.29821	-6.41793	1.38142e-10
AFR92650-1	CNAG_00519	64.6107	-1.91309	0.54456	-3.5131	0.000442916
AFR96388-1	CNAG_03162	55.5192	-1.90333	0.576916	-3.29915	0.000969798
AFR96794-3	CNAG_03572	651.8	-1.90019	0.379931	-5.0014	5.69145e-07
AGV14355-7	CNAG_00995	771.873	-1.89975	0.20753	-9.15406	5.48346e-20
AFR97159-9	CNAG_04439	38.0685	-1.89876	0.676278	-2.80766	0.0049903
AFR96794-2	CNAG_03572	75.915	-1.89753	0.493651	-3.84386	0.000121113
AFR98049-3	CNAG_01854	75.3917	-1.88588	0.496368	-3.79935	0.000145073
AFR99035-5	CNAG_05607	101.22	-1.882	0.434754	-4.32889	1.49862e-05
AFR97581-2	CNAG_04634	103.216	-1.87642	0.448699	-4.1819	2.89079e-05
AFR96369-3	CNAG_03143	901.412	-1.87488	0.228449	-8.207	2.26775e-16
AFR96605-4	CNAG_03385	88.8941	-1.86957	0.465402	-4.01711	5.89156e-05
AFR96660-2	CNAG_03436	44.5018	-1.86353	0.623779	-2.98749	0.00281282
AFR93275-9	CNAG_03769	43.0171	-1.86061	0.633526	-2.93691	0.00331495
CNAG_13158-2	CNAG_13158	170.179	-1.85341	0.62867	-2.94814	0.00319688
AFR96448-2	CNAG_03223	257.283	-1.85181	0.290492	-6.37473	1.8329e-10
CNAG_12523-1	CNAG_12523	52.6223	-1.85131	0.595959	-3.10644	0.00189357
AFR93519-3	CNAG_07489	61.1247	-1.85111	0.542552	-3.41186	0.000645206
AFR93792-2	CNAG_02899	59.6838	-1.85057	0.5584	-3.31406	0.000919524
AFR95690-1	CNAG_02129	372.388	-1.84064	0.253956	-7.24786	4.23402e-13
AGV14200-3	CNAG_07972	60.7166	-1.8385	0.549012	-3.34873	0.000811822
AFR98814-10	CNAG_05387	452.738	-1.83712	0.296509	-6.19583	5.79775e-10
AFR97053-2	CNAG_04322	142.414	-1.83645	0.371745	-4.94009	7.80873e-07
AFR96977-1	CNAG_04245	451.125	-1.83551	0.319303	-5.74851	9.00321e-09
AFR94907-6	CNAG_01239	43.7262	-1.83535	0.638968	-2.87236	0.00407414
AFR99107-1	CNAG_09005	1678.04	-1.83301	0.202205	-9.06513	1.24452e-19
AFR95908-3	CNAG_06623	145.073	-1.83082	0.371868	-4.92331	8.50942e-07
AFR95588-21	CNAG_02230	191.288	-1.824	0.337865	-5.39861	6.71601e-08
AFR94019-2	CNAG_02673	86.4695	-1.82069	0.468067	-3.8898	0.000100326
AFR93435-5	CNAG_03935	140.366	-1.81818	0.459061	-3.96066	7.47443e-05
AFR99093-1	CNAG_05662	583.05	-1.81518	0.280749	-6.46548	1.0098e-10
AGV15415-5	CNAG_03876	51.6013	-1.81465	0.581128	-3.12263	0.0017924
AGV14355-4	CNAG_00995	441.622	-1.81393	0.56158	-3.23006	0.00123766
AFR92287-4	CNAG_00150	61.3397	-1.81341	0.552266	-3.28359	0.00102495
AFR95562-3	CNAG_02266	58.4986	-1.81264	0.549522	-3.29858	0.000971756
AFR95778-3	CNAG_02041	45.8807	-1.81231	0.620266	-2.92183	0.00347979
AFR97939-3	CNAG_01737	96.0208	-1.81215	0.447994	-4.04504	5.23135e-05
AFR95494-2	CNAG_02335	98.8355	-1.80622	0.45331	-3.98451	6.76188e-05
AFR97163-6	CNAG_04443	70.4691	-1.80616	0.514173	-3.51275	0.00044349
AGV14144-5	CNAG_03040	52.5496	-1.80063	0.576878	-3.12133	0.00180033
AFR92930-3	CNAG_00799	60.865	-1.80056	0.546385	-3.29541	0.000982787
AFR97412-3	CNAG_04804	91.4815	-1.80017	0.458819	-3.92349	8.7277e-05
AFR99093-8	CNAG_05662	482.045	-1.79357	0.228014	-7.86605	3.66005e-15
AFR96605-1	CNAG_03385	52.2961	-1.7916	0.576539	-3.10751	0.00188673
AFR95250-7	CNAG_00879	152.399	-1.78983	0.36501	-4.90351	9.4138e-07
AFR95690-3	CNAG_02129	600	-1.78761	0.26428	-6.7641	1.34144e-11
AFR96450-6	CNAG_03225	46.6415	-1.78558	0.626936	-2.84811	0.00439798
AFR95250-2	CNAG_00879	101.343	-1.78361	0.434191	-4.10789	3.99297e-05
AGV14144-11	CNAG_03040	77.9415	-1.78286	0.484042	-3.68328	0.000230251
AFR97482-10	CNAG_04737	114.823	-1.78183	0.406602	-4.38225	1.1746e-05
AFR93749-2	CNAG_02943	42.3929	-1.77647	0.626185	-2.83697	0.00455434
AFR96542-1	CNAG_03321	51.7877	-1.77285	0.578539	-3.06436	0.00218138
CNAG_12486-1	CNAG_12486	85.6099	-1.77226	0.476402	-3.72009	0.000199152
AFR97412-1	CNAG_04804	81.6659	-1.7682	0.473163	-3.73697	0.000186251
AFR97312-2	CNAG_04903	164.082	-1.76511	0.431473	-4.0909	4.29709e-05
AFR98692-1	CNAG_06453	197.933	-1.75918	0.327453	-5.37231	7.7736e-08
AFR98672-3	CNAG_07939	507.428	-1.74983	0.251257	-6.96431	3.30026e-12
AFR95829-1	CNAG_06544	124.217	-1.74832	0.418009	-4.18248	2.88343e-05
AFR93391-4	CNAG_03891	261.83	-1.74762	0.302553	-5.77625	7.63855e-09
AFR95690-5	CNAG_02129	1626.02	-1.74534	0.396092	-4.4064	1.05103e-05
AFR94464-8	CNAG_05199	46.556	-1.73563	0.602611	-2.88018	0.00397451
AFR92930-4	CNAG_00799	206.119	-1.73457	0.337395	-5.14108	2.73166e-07
AFR95588-13	CNAG_02230	73.4604	-1.73169	0.494703	-3.50047	0.000464437
AFR95690-4	CNAG_02129	874.156	-1.71882	0.205605	-8.35981	6.28218e-17
AFR98204-5	CNAG_02008	62.0997	-1.71702	0.526558	-3.26084	0.00111084
AFR97482-1	CNAG_04737	260.659	-1.71271	0.380308	-4.50348	6.68492e-06
AFR94995-5	CNAG_01150	512.356	-1.71201	0.226244	-7.56707	3.81736e-14
AFR93373-3	CNAG_03873	56.7973	-1.71188	0.572618	-2.98957	0.00279371
AFR98814-8	CNAG_05387	147.533	-1.71111	0.559557	-3.05796	0.00222847
AFR95494-9	CNAG_02335	77.7911	-1.71002	0.474452	-3.60421	0.000313105
AFR93756-2	CNAG_02936	60.4583	-1.70988	0.526762	-3.24603	0.00117027
AFR94432-3	CNAG_05167	225.915	-1.70813	0.318906	-5.35623	8.4976e-08
AFR98092-7	CNAG_01896	161.942	-1.70747	0.342792	-4.98107	6.32343e-07
AFR94916-2	CNAG_01230	84.1906	-1.7062	0.456707	-3.73587	0.00018707
AFR99085-3	CNAG_05654	52.0484	-1.70599	0.583536	-2.92354	0.00346079
AFR94995-2	CNAG_01150	116.466	-1.70318	0.399779	-4.26029	2.0416e-05
AFR92276-6	CNAG_00139	48.3626	-1.6966	0.604142	-2.80828	0.00498069
AFR92299-3	CNAG_00162	163.406	-1.68658	0.349288	-4.82861	1.37487e-06
AFR95250-5	CNAG_00879	353.366	-1.68645	0.277837	-6.0699	1.27987e-09
AFR97457-2	CNAG_04760	65.5433	-1.68399	0.536721	-3.13755	0.00170364
AFR92230-9	CNAG_00093	49.3359	-1.68098	0.577979	-2.90838	0.00363311
AFR97964-2	CNAG_01761	136.975	-1.67708	0.383712	-4.37068	1.23861e-05
AFR99093-3	CNAG_05662	697.316	-1.6734	0.214277	-7.8095	5.74148e-15
AFR96453-1	CNAG_03228	54.2694	-1.67303	0.545221	-3.06854	0.00215109
CNAG_12256-1	CNAG_12256	8290.05	-1.67133	0.234949	-7.11357	1.13079e-12
AFR93055-4	CNAG_06745	120.926	-1.6708	0.414758	-4.02837	5.6165e-05
AFR92230-3	CNAG_00093	54.1728	-1.67039	0.547771	-3.04943	0.00229277
AFR98887-3	CNAG_05457	139.561	-1.66914	0.362499	-4.60453	4.134e-06
AFR97888-1	CNAG_01683	52.4123	-1.66678	0.584161	-2.85328	0.00432703
AGV14355-6	CNAG_00995	82.4147	-1.66594	0.45622	-3.65161	0.000260598
AGV14458-6	CNAG_06541	60.4256	-1.66465	0.51683	-3.22088	0.00127798
AFR92724-1	CNAG_00594	106.057	-1.66459	0.420289	-3.96059	7.47655e-05
AFR98500-6	CNAG_06267	213.736	-1.66455	0.302819	-5.49684	3.86661e-08
AFR95749-2	CNAG_02070	472.688	-1.66285	0.22233	-7.47916	7.47978e-14
AFR98310-4	CNAG_06081	66.6648	-1.66233	0.501819	-3.31261	0.000924292
AFR95778-2	CNAG_02041	83.4197	-1.65723	0.451824	-3.66787	0.000244579
AFR99104-2	CNAG_09002	4501.08	-1.65653	0.142203	-11.6491	2.32012e-31
AFR96000-2	CNAG_05682	157.635	-1.65639	0.356258	-4.64942	3.3287e-06
AFR96794-1	CNAG_03572	165.416	-1.65534	0.336861	-4.91401	8.92311e-07
AFR95719-10	CNAG_02100	47.3685	-1.65502	0.580779	-2.84966	0.00437655
AFR95588-7	CNAG_02230	118.117	-1.65313	0.413469	-3.99819	6.3829e-05
AFR95720-4	CNAG_02099	297.181	-1.65307	0.319047	-5.18127	2.20381e-07
AFR98670-8	CNAG_06432	53.6194	-1.65293	0.559021	-2.95682	0.00310825
AFR98692-6	CNAG_06453	246.068	-1.64502	0.284014	-5.79203	6.95387e-09
AFR96790-3	CNAG_03566	231.448	-1.64089	0.294206	-5.57734	2.44228e-08
AFR94721-2	CNAG_01421	78.045	-1.6393	0.491374	-3.33614	0.000849492
AFR97531-3	CNAG_04687	250.709	-1.63406	0.311443	-5.24673	1.54822e-07
AFR99093-4	CNAG_05662	743.843	-1.61837	0.214218	-7.55477	4.19588e-14
AFR92577-4	CNAG_00445	65.103	-1.61705	0.497029	-3.25344	0.00114018
AFR97482-7	CNAG_04737	63.3742	-1.61347	0.514736	-3.13456	0.00172112
AFR95986-9	CNAG_06699	154.615	-1.60869	0.363231	-4.42885	9.47373e-06
AFR96632-4	CNAG_03408	246.185	-1.60583	0.380721	-4.21788	2.4661e-05
AFR94995-6	CNAG_01150	58.4343	-1.60573	0.534734	-3.00285	0.00267462
AFR95632-1	CNAG_02188	66.0721	-1.60543	0.497791	-3.22511	0.00125922
AFR93637-1	CNAG_03058	372.789	-1.60488	0.259166	-6.19248	5.9223e-10
AFR98500-7	CNAG_06267	111.701	-1.60273	0.428909	-3.73676	0.000186408
AFR96632-2	CNAG_03408	73.5009	-1.6012	0.483229	-3.31354	0.000921229
AFR97140-1	CNAG_04409	59.6855	-1.59939	0.51666	-3.09564	0.00196389
AFR98725-6	CNAG_06494	59.6518	-1.59831	0.516496	-3.09452	0.00197135
AFR97045-4	CNAG_04314	53.4449	-1.59705	0.557668	-2.86381	0.00418582
AGV14458-3	CNAG_06541	65.6082	-1.59198	0.493193	-3.22791	0.00124697
AFR95690-2	CNAG_02129	437.298	-1.59101	0.226593	-7.02145	2.19574e-12
AFR97770-2	CNAG_01565	60.792	-1.59007	0.523883	-3.03516	0.00240407
AFR95719-7	CNAG_02100	153.926	-1.58915	0.464212	-3.42333	0.000618596
AFR98619-1	CNAG_06381	126.082	-1.58589	0.372842	-4.25351	2.10443e-05
AFR92628-3	CNAG_00497	51.7045	-1.58203	0.544431	-2.90584	0.00366266
AFR93831-6	CNAG_02860	59.1548	-1.58195	0.517074	-3.05943	0.00221755
AFR94432-2	CNAG_05167	67.741	-1.58007	0.527882	-2.99322	0.0027605
AFR95588-11	CNAG_02230	67.4789	-1.57019	0.521311	-3.01201	0.00259522
AFR96837-2	CNAG_04106	148.974	-1.56739	0.342309	-4.57887	4.67495e-06
AFR97826-5	CNAG_01621	80.6654	-1.55223	0.473473	-3.27838	0.00104404
AFR92345-2	CNAG_07329	50.9003	-1.55218	0.545144	-2.84729	0.00440934
AFR99093-6	CNAG_05662	296.898	-1.55211	0.261382	-5.93807	2.88389e-09
AFR96031-2	CNAG_05714	65.5962	-1.55126	0.494862	-3.13474	0.00172008
AFR95778-1	CNAG_02041	248.674	-1.55098	0.417373	-3.71606	0.000202357
AFR92718-3	CNAG_00588	53.5002	-1.55086	0.544242	-2.84957	0.00437783
AFR96366-1	CNAG_03140	71.4718	-1.54784	0.471354	-3.28382	0.0010241
AFR96632-3	CNAG_03408	76.0479	-1.5474	0.46095	-3.35699	0.000787956
AFR97482-5	CNAG_04737	108.448	-1.54248	0.397137	-3.88399	0.000102757
AFR97489-8	CNAG_04730	56.5388	-1.54036	0.520016	-2.96214	0.00305504
AFR97945-1	CNAG_01743	97.9037	-1.53974	0.421467	-3.65329	0.000258904
AFR94317-3	CNAG_07807	74.1366	-1.53784	0.470666	-3.26738	0.00108549
AFR97482-2	CNAG_04737	149.791	-1.53772	0.464334	-3.31166	0.000927452
AFR96949-2	CNAG_04217	124.516	-1.53715	0.379074	-4.05502	5.01298e-05
AFR92287-5	CNAG_00150	197.85	-1.53707	0.350036	-4.39117	1.12743e-05
AFR95985-3	CNAG_06698	124.434	-1.53623	0.378109	-4.06293	4.84603e-05
AFR95044-2	CNAG_01102	246.751	-1.53554	0.334194	-4.59475	4.33266e-06
AFR94916-5	CNAG_01230	65.0219	-1.53417	0.493986	-3.1057	0.00189829
AFR98204-6	CNAG_02008	94.5424	-1.53147	0.422062	-3.62854	0.000285027
AFR94962-3	CNAG_01182	57.2616	-1.51923	0.514232	-2.95437	0.00313306
AFR95790-5	CNAG_02030	171.684	-1.5188	0.318991	-4.76125	1.92399e-06
AFR95931-3	CNAG_06646	188.977	-1.51761	0.315277	-4.81356	1.48265e-06
AFR98334-3	CNAG_06109	214.841	-1.5175	0.335388	-4.52461	6.05059e-06
AGV15308-2	CNAG_00457	64.4392	-1.51642	0.498803	-3.04011	0.00236492
AFR93967-3	CNAG_02722	61.623	-1.51494	0.501806	-3.01897	0.00253638
AFR92195-5	CNAG_00057	201.64	-1.51165	0.301604	-5.01205	5.38542e-07
AFR96835-1	CNAG_04105	297.753	-1.51099	0.28394	-5.32152	1.02905e-07
AFR96369-1	CNAG_03143	1080.32	-1.50669	0.257192	-5.85824	4.67811e-09
AFR98049-1	CNAG_01854	94.2598	-1.49542	0.418596	-3.57247	0.000353633
AFR93850-3	CNAG_02843	131.841	-1.49418	0.364594	-4.0982	4.16372e-05
AFR92930-1	CNAG_00799	339.716	-1.49225	0.304254	-4.90462	9.36096e-07
AFR96568-2	CNAG_03347	75.2391	-1.49115	0.45742	-3.25991	0.00111448
AFR96790-4	CNAG_03566	219.132	-1.48607	0.322801	-4.60367	4.15106e-06
AFR97826-3	CNAG_01621	186.607	-1.48537	0.369548	-4.01942	5.8341e-05
AFR93771-1	CNAG_02921	103.935	-1.48288	0.412665	-3.59342	0.000326361
AFR95951-11	CNAG_06666	79.3062	-1.48248	0.440928	-3.36217	0.000773325
AFR93000-3	CNAG_06800	74.7444	-1.47841	0.462656	-3.19548	0.00139597
AFR98682-2	CNAG_06443	57.3885	-1.47809	0.515371	-2.86801	0.00413057
AFR93842-4	CNAG_02850	260.569	-1.47257	0.290644	-5.06658	4.05031e-07
AFR95719-9	CNAG_02100	262.522	-1.47127	0.281103	-5.23392	1.65954e-07
AFR98204-1	CNAG_02008	93.0075	-1.4692	0.409579	-3.58709	0.000334391
AFR95044-5	CNAG_01102	138.753	-1.46639	0.357738	-4.09906	4.14837e-05
AFR97482-3	CNAG_04737	498.639	-1.46619	0.266386	-5.50402	3.71223e-08
AFR98814-7	CNAG_05387	489.94	-1.46485	0.246474	-5.94322	2.79481e-09
AFR94995-1	CNAG_01150	223.912	-1.46471	0.366881	-3.99234	6.54232e-05
AGV14176-5	CNAG_02777	110.974	-1.46018	0.437832	-3.33503	0.000852889
AFR97364-14	CNAG_04851	65.5615	-1.45889	0.478075	-3.05159	0.00227635
AFR92652-4	CNAG_00521	124.349	-1.45827	0.389917	-3.73994	0.000184065
AGV14550-1	CNAG_03345	76.815	-1.45771	0.462683	-3.15055	0.00162961
AFR98432-1	CNAG_06205	304.609	-1.45569	0.264133	-5.5112	3.56387e-08
AFR93831-1	CNAG_02860	360.123	-1.45496	0.275538	-5.28041	1.28895e-07
AFR98619-4	CNAG_06381	191.988	-1.45405	0.344614	-4.21937	2.4499e-05
AFR98814-5	CNAG_05387	113.154	-1.45163	0.386063	-3.76009	0.000169851
AFR93391-3	CNAG_03891	74.9923	-1.44848	0.454975	-3.18363	0.00145439
AFR99114-1	CNAG_09012	5425.92	-1.44813	0.163001	-8.88418	6.43921e-19
AFR96983-1	CNAG_04253	62.212	-1.44506	0.511883	-2.82303	0.00475717
AFR97119-1	CNAG_04388	110.088	-1.44234	0.379912	-3.79651	0.000146745
AFR97763-5	CNAG_01558	412.199	-1.44166	0.233424	-6.17616	6.56799e-10
AFR97359-2	CNAG_04857	106.033	-1.4339	0.433438	-3.3082	0.000938983
AFR94508-2	CNAG_05251	410.803	-1.43195	0.251989	-5.68258	1.32681e-08
AFR95790-1	CNAG_02030	139.965	-1.42174	0.372994	-3.8117	0.000138017
AFR99108-1	CNAG_09006	5129.3	-1.41516	0.186237	-7.59869	2.99148e-14
AFR96041-7	CNAG_05723	62.5554	-1.4145	0.494259	-2.86186	0.00421161
AGV14355-3	CNAG_00995	198.856	-1.4137	0.296593	-4.76647	1.8748e-06
AFR97053-3	CNAG_04322	151.689	-1.41349	0.345966	-4.08563	4.39574e-05
AFR99008-1	CNAG_05581	79.1506	-1.4105	0.436657	-3.23023	0.00123689
AFR97953-1	CNAG_01751	207.438	-1.40956	0.311557	-4.52424	6.06124e-06
AFR94115-4	CNAG_02577	120.477	-1.4046	0.37319	-3.76377	0.000167373
AFR96137-5	CNAG_05818	67.4204	-1.39272	0.473043	-2.94416	0.00323828
AFR97412-2	CNAG_04804	105.638	-1.38717	0.381473	-3.63635	0.000276533
AFR98328-3	CNAG_06103	169.076	-1.37888	0.389224	-3.54263	0.000396155
AFR97312-1	CNAG_04903	186.168	-1.36673	0.353417	-3.86719	0.000110095
AFR96079-5	CNAG_05759	454.517	-1.36666	0.240336	-5.68645	1.29705e-08
AFR92230-2	CNAG_00093	118.206	-1.36665	0.362644	-3.76857	0.000164184
CNAG_12046-1	CNAG_12046	236.39	-1.3648	0.2856	-4.77872	1.76415e-06
AFR99102-2	CNAG_09000	2282.37	-1.35888	0.175691	-7.7345	1.03814e-14
AFR95656-5	CNAG_02164	83.9428	-1.35709	0.434358	-3.12436	0.00178191
AFR99111-1	CNAG_09009	19554.3	-1.35584	0.11911	-11.3831	5.07786e-30
AFR92930-2	CNAG_00799	577.807	-1.35544	0.211057	-6.42214	1.34371e-10
AFR92711-2	CNAG_00581	70.1693	-1.35302	0.453177	-2.98564	0.00282989
AFR94039-2	CNAG_07530	82.3421	-1.35285	0.443728	-3.04882	0.00229738
AFR94445-3	CNAG_05180	120.192	-1.34928	0.371282	-3.63412	0.000278932
AFR95053-1	CNAG_01093	16462.4	-1.34787	0.260414	-5.1759	2.26819e-07
AFR94432-1	CNAG_05167	281.355	-1.34751	0.267134	-5.04432	4.55133e-07
AFR95790-4	CNAG_02030	196.422	-1.33467	0.291579	-4.5774	4.70787e-06
AFR96235-4	CNAG_05915	128.371	-1.33405	0.34783	-3.83534	0.000125389
AGV14176-8	CNAG_02777	74.7414	-1.33188	0.4523	-2.94468	0.00323288
AFR93130-4	CNAG_03627	144.098	-1.33134	0.330342	-4.03019	5.57316e-05
AFR92797-5	CNAG_00668	90.6135	-1.33005	0.404079	-3.29155	0.000996372
AFR98814-1	CNAG_05387	369.097	-1.32184	0.318066	-4.15587	3.24056e-05
AFR98692-5	CNAG_06453	353.409	-1.31258	0.26246	-5.00109	5.70059e-07
AFR92679-1	CNAG_00547	141.868	-1.30992	0.384121	-3.41017	0.000649234
AFR93054-1	CNAG_06746	131.779	-1.30501	0.361496	-3.61003	0.000306162
AFR97387-5	CNAG_04828	159.066	-1.30441	0.359144	-3.63201	0.000281225
AFR96700-3	CNAG_03475	95.9678	-1.30215	0.395986	-3.28836	0.00100771
AFR97628-3	CNAG_04587	578.284	-1.29961	0.403573	-3.22027	0.0012807
AFR98304-3	CNAG_06075	179.548	-1.29749	0.457837	-2.83397	0.00459741
AFR98178-5	CNAG_01984	117.681	-1.29407	0.373534	-3.46439	0.00053143
AFR93054-3	CNAG_06746	126.101	-1.29339	0.37508	-3.4483	0.00056413
AFR98448-5	CNAG_06220	120.732	-1.28392	0.362958	-3.53736	0.000404141
AFR98814-6	CNAG_05387	170.789	-1.28186	0.306353	-4.18425	2.86114e-05
AGV14639-4	CNAG_04864	86.7149	-1.28063	0.425487	-3.00979	0.00261427
AFR98041-11	CNAG_01846	103.494	-1.27692	0.386311	-3.30543	0.000948321
AFR93718-5	CNAG_02974	266.544	-1.27485	0.301004	-4.23533	2.28213e-05
AFR97104-2	CNAG_04373	74.0099	-1.27389	0.442031	-2.88189	0.00395301
AFR95588-3	CNAG_02230	96.3241	-1.27356	0.418643	-3.04211	0.00234927
AFR93483-6	CNAG_03983	103.014	-1.27329	0.40599	-3.13626	0.00171117
AFR97964-3	CNAG_01761	100.601	-1.26207	0.384754	-3.2802	0.00103735
AFR98304-4	CNAG_06075	235.335	-1.2612	0.417963	-3.01749	0.00254881
AGV14661-7	CNAG_04621	102.346	-1.25461	0.386057	-3.2498	0.00115486
AFR96777-6	CNAG_03553	129.681	-1.24932	0.343944	-3.63232	0.000280882
AFR98814-9	CNAG_05387	154.149	-1.24802	0.363783	-3.43068	0.000602081
AFR96844-2	CNAG_04113	91.9957	-1.24801	0.397801	-3.13726	0.00170534
AFR92711-5	CNAG_00581	102.789	-1.24778	0.387684	-3.21854	0.00128843
AFR93495-1	CNAG_03995	80.2193	-1.24339	0.425962	-2.91902	0.00351133
AFR97763-6	CNAG_01558	682.609	-1.24071	0.243601	-5.09321	3.52044e-07
AFR98692-2	CNAG_06453	114.355	-1.23693	0.379848	-3.25638	0.00112842
AGV14550-2	CNAG_03345	150.225	-1.23213	0.329567	-3.73863	0.000185028
AFR99105-1	CNAG_09003	335.426	-1.22982	0.341087	-3.60559	0.000311448
AFR93031-8	CNAG_06770	372.88	-1.22953	0.32537	-3.77887	0.000157541
AFR95044-1	CNAG_01102	408.979	-1.22905	0.29316	-4.19241	2.76007e-05
AFR98092-1	CNAG_01896	156.609	-1.22832	0.335912	-3.65666	0.000255518
AFR98304-1	CNAG_06075	611.957	-1.22217	0.233757	-5.2284	1.70984e-07
AFR98101-1	CNAG_01905	75.7934	-1.22096	0.429521	-2.84261	0.00447458
AFR98738-1	CNAG_06508	98.3945	-1.21683	0.391833	-3.10549	0.00189963
AFR97355-1	CNAG_04861	155.941	-1.21654	0.320101	-3.80048	0.000144417
AFR97826-1	CNAG_01621	186.442	-1.21162	0.321976	-3.76308	0.000167834
AFR95240-1	CNAG_00890	75.2879	-1.20689	0.425385	-2.83717	0.0045515
AFR98178-1	CNAG_01984	76.5622	-1.20504	0.42866	-2.81117	0.00493613
AFR98178-2	CNAG_01984	305.489	-1.20146	0.285607	-4.20671	2.59117e-05
AFR97770-4	CNAG_01565	151.013	-1.19703	0.341293	-3.50733	0.000452627
AFR93373-2	CNAG_03873	627.074	-1.19635	0.358213	-3.33978	0.000838435
AFR95862-2	CNAG_06576	475.371	-1.19569	0.244506	-4.89024	1.00716e-06
AFR99046-2	CNAG_05616	94.275	-1.19	0.390494	-3.04744	0.00230803
AFR94072-7	CNAG_07561	229.841	-1.18609	0.313984	-3.77754	0.000158384
AFR98304-5	CNAG_06075	398.397	-1.17152	0.276709	-4.23375	2.29829e-05
AFR94007-6	CNAG_02685	91.182	-1.16674	0.394776	-2.95545	0.00312215
AFR93637-2	CNAG_03058	1418.16	-1.16149	0.162912	-7.12954	1.00708e-12
AFR98049-4	CNAG_01854	261.283	-1.15742	0.252732	-4.57965	4.65747e-06
AFR94870-6	CNAG_01272	125.77	-1.15549	0.359384	-3.21518	0.00130361
AFR96183-1	CNAG_05864	120.505	-1.14978	0.367297	-3.13038	0.00174578
AFR98359-1	CNAG_06134	126.629	-1.14317	0.33719	-3.39027	0.000698226
AFR92189-1	CNAG_00051	128.199	-1.14271	0.375992	-3.03918	0.00237219
AFR92714-2	CNAG_00584	92.9814	-1.13087	0.391419	-2.88914	0.00386294
AFR98049-2	CNAG_01854	157.335	-1.13065	0.306733	-3.6861	0.000227713
AFR93000-2	CNAG_06800	217.072	-1.12746	0.372536	-3.02644	0.00247449
AFR95095-6	CNAG_01052	291.241	-1.12721	0.384055	-2.93502	0.00333527
AFR93944-9	CNAG_02748	96.9118	-1.12232	0.390793	-2.87191	0.00407994
AFR99113-1	CNAG_09011	700.818	-1.12223	0.237305	-4.72904	2.2558e-06
AFR92267-1	CNAG_00130	405.505	-1.11099	0.251516	-4.41717	9.99996e-06
AFR94019-3	CNAG_02673	180.546	-1.10794	0.303362	-3.65219	0.000260011
AFR93831-7	CNAG_02860	93.2658	-1.10477	0.382384	-2.88915	0.0038628
AFR98468-7	CNAG_06240	127.334	-1.10349	0.35368	-3.12003	0.00180835
AFR92577-3	CNAG_00445	133.408	-1.10065	0.339434	-3.24261	0.00118442
AFR92284-10	CNAG_00147	145.691	-1.09957	0.326598	-3.36675	0.000760593
CNAG_13128-1	CNAG_13128	2140.9	-1.09344	0.190827	-5.73004	1.00404e-08
AFR98619-3	CNAG_06381	152.918	-1.09142	0.314701	-3.46812	0.000524109
AFR94721-4	CNAG_01421	132.706	-1.08964	0.340321	-3.20179	0.00136575
AGV14668-1	CNAG_04587	243.036	-1.08512	0.26282	-4.12877	3.64715e-05
AFR96949-1	CNAG_04217	185.194	-1.08365	0.365178	-2.96744	0.00300287
AFR95986-1	CNAG_06699	101.368	-1.07959	0.384006	-2.8114	0.00493267
AFR92267-2	CNAG_00130	139.261	-1.07958	0.362212	-2.98053	0.00287754
AFR92628-4	CNAG_00497	101.293	-1.07585	0.364704	-2.94992	0.00317859
AGV15394-1	CNAG_07965	109.817	-1.0691	0.361353	-2.9586	0.0030904
AFR95986-7	CNAG_06699	273.257	-1.06883	0.251671	-4.24694	2.16711e-05
AFR94019-1	CNAG_02673	274.524	-1.06561	0.244466	-4.35891	1.30711e-05
AFR97763-1	CNAG_01558	267.801	-1.06474	0.321779	-3.30891	0.000936605
AFR98585-2	CNAG_06347	207.406	-1.06219	0.291614	-3.64245	0.000270052
AFR93404-10	CNAG_03904	379.004	-1.04632	0.287335	-3.64147	0.000271086
AGV14458-7	CNAG_06541	202.451	-1.04515	0.273692	-3.81872	0.000134145
AFR99109-1	CNAG_09007	984.567	-1.03787	0.199111	-5.2125	1.86309e-07
AFR95631-1	CNAG_02189	130.904	-1.03649	0.326957	-3.1701	0.00152386
AGV14458-8	CNAG_06541	325.544	-1.02616	0.237403	-4.32244	1.54315e-05
AFR93702-2	CNAG_02990	131.175	-1.01697	0.337607	-3.01229	0.00259281
AFR92711-4	CNAG_00581	115.961	-1.01228	0.343838	-2.94407	0.00323931
AFR94490-2	CNAG_05235	197.979	-1.00575	0.307008	-3.27596	0.00105303
AFR95986-6	CNAG_06699	387.942	-1.00383	0.229549	-4.37304	1.22526e-05
AFR94072-8	CNAG_07561	451.418	-1.00335	0.228274	-4.39537	1.10583e-05
AFR95986-10	CNAG_06699	243.507	-1.00175	0.272268	-3.67929	0.000233884
AFR97358-3	CNAG_04858	121.35	-1.00112	0.349373	-2.86546	0.00416402

## Sheet:  Product description Up 6hx10d
Ensemble ID	Product description Up 6hx10d
CNAG_00104	elongation factor 3
CNAG_00126	2-deoxy-D-gluconate 3-dehydrogenase
CNAG_00306	Copper-detoxifying metallothionein 2
CNAG_00311	3-hydroxyisobutyryl-CoA hydrolase
CNAG_00699	transmembrane receptor
CNAG_00788	NADH dehydrogenase
CNAG_00809	ATP-dependent RNA helicase DED1
CNAG_00930	Argininosuccinate synthase
CNAG_01093	hypothetical protein
CNAG_01117	elongation factor 3
CNAG_01194	hypothetical protein
CNAG_01272	hypothetical protein
CNAG_01565	biotin-[acetyl-CoA-carboxylase] ligase
CNAG_01653	cytokine inducing-glycoprotein
CNAG_02070	hypothetical protein
CNAG_02164	hypothetical protein
CNAG_02458	GTPase activating protein
CNAG_02796	3-deoxy-7-phosphoheptulonate synthase
CNAG_03012	quorum sensing-like molecule
CNAG_03143	hypothetical protein
CNAG_03223	hypothetical protein
CNAG_03602	U3 small nucleolar RNA-associated protein 5
CNAG_03835	DASH complex subunit DAD3
CNAG_03904	26S protease regulatory subunit 6B
CNAG_04687	stearoyl-CoA desaturase (delta-9 desaturase)
CNAG_04735	extracellular elastinolytic metalloproteinase
CNAG_04753	Gluconolactonase
CNAG_04991	hypothetical protein
CNAG_05032	hypothetical protein
CNAG_05334	hypothetical protein
CNAG_05334	hypothetical protein, variant
CNAG_05449	Copper-detoxifying metallothionein 1
CNAG_05571	U3 small nucleolar RNA-associated protein 20
CNAG_05651	hypothetical protein
CNAG_06167	metal homeostatis protein bsd2
CNAG_06340	pre-rRNA-processing protein TSR4
CNAG_06346	Barwin-like protein 1
CNAG_06541	hypothetical protein
CNAG_06541	hypothetical protein, variant
CNAG_06583	hypothetical protein
CNAG_06623	inositol oxygenase
CNAG_07362	nucleolin
CNAG_07676	ATP-dependent RNA helicase DBP2-A
CNAG_07745	alcohol dehydrogenase, propanol-preferring
CNAG_07813	hypothetical protein
CNAG_07855	midasin
CNAG_07888	hypothetical protein
CNAG_09000	NADH dehydrogenase subunit 1
CNAG_09001	hypothetical protein
CNAG_09002	apocytochrome b
CNAG_09003	small ribosomal protein subunit 3
CNAG_09004	cytochrome c oxidase subunit III
CNAG_09005	NADH:ubiquinone oxidoreductase subunit 4
CNAG_09006	NADH:ubiquinone oxidoreductase subunit 5
CNAG_09007	NADH dehydrogenase subunit 6
CNAG_09008	ATP synthase subunit 6
CNAG_09009	Cytochrome c oxidase subunit I
CNAG_09010	NADH dehydrogenase subunit 2
CNAG_09011	NADH dehydrogenase subunit 3
CNAG_09012	cytochrome c oxidase subunit II
CNAG_10500	unspecified product
CNAG_10502	unspecified product
CNAG_10503	unspecified product
CNAG_11012	unspecified product
CNAG_12087	unspecified product
CNAG_12094	unspecified product
CNAG_12223	unspecified product
CNAG_12256	unspecified product
CNAG_12260	unspecified product
CNAG_12265	unspecified product
CNAG_12266	unspecified product
CNAG_12365	unspecified product
CNAG_12573	unspecified product
CNAG_12667	unspecified product
CNAG_12895	unspecified product
CNAG_12924	unspecified product
CNAG_12987	unspecified product
CNAG_12993	unspecified product
CNAG_13008	unspecified product
CNAG_13128	unspecified product
CNAG_13174	unspecified product
CNAG_13196	unspecified product
Gene ID	Product Description

## Sheet: Downregulated genes 6hx10d
Downregulates genes in H99 after 10 days of intratracheal infection (comparasion 6h x 10d)
gene	Ensemble ID	baseMean	log2FoldChange	lfcSE	stat	pvalue	padj
AFR96161-2	CNAG_05842	14.7283	-2.6383	0.948327	-2.78205	0.00540161	0.0333819
AGV14687-1	CNAG_01562	56.8032	-2.53177	0.507869	-4.98508	6.19365e-07	7.81158e-06
AGV14687-2	CNAG_01562	195.271	-1.96261	0.315979	-6.21118	5.25869e-10	8.12468e-09

## Sheet: Product descriptionDown 6hx10d
Gene ID	Product Description Down 6h x 10d
CNAG_05842	Cytochrome P450
CNAG_01562	pr4/barwin domain protein

## Sheet: Upregulated genes YPDX10d
Upregulated genes enriched in H99 after 10 days of intratracheal infection (comparasion YPD x 10d)
gene	Ensemble ID	baseMean	log2FoldChange	lfcSE	stat	pvalue	padj
CNAG_12987-1	CNAG_12987	161.844	1.03419	0.255375	4.0497	5.12832e-05	0.000944962
AFR99104-2	CNAG_09002	6076.59	1.04373	0.172207	6.06091	1.35357e-09	7.16262e-08
AFR99112-1	CNAG_09010	3367.55	1.04499	0.157218	6.64675	2.99634e-11	2.06123e-09
AFR92803-2	CNAG_00674	79.6501	1.04603	0.347758	3.00791	0.0026305	0.0232244
AFR97541-4	CNAG_04677	90.8971	1.04849	0.323621	3.23989	0.00119577	0.0127041
CNAG_12659-2	CNAG_12659	60.6239	1.05876	0.394355	2.68478	0.00725776	0.0485911
AFR97484-6	CNAG_04735	253.01	1.06452	0.199254	5.34255	9.16493e-08	3.50262e-06
AFR92588-4	CNAG_00456	272.641	1.07414	0.216212	4.96799	6.76501e-07	2.12544e-05
AFR94297-1	CNAG_05032	94.6523	1.0883	0.316289	3.44084	0.000579905	0.00716634
AFR93336-4	CNAG_03835	492.331	1.09227	0.15186	7.19265	6.35464e-13	5.52185e-11
AFR95491-6	CNAG_02338	118.847	1.13203	0.282373	4.00897	6.09829e-05	0.00109438
AFR95908-4	CNAG_06623	55.3926	1.14079	0.410228	2.78087	0.00542132	0.0401012
AFR92748-1	CNAG_07373	58.5756	1.14951	0.399229	2.87933	0.00398521	0.0316022
AFR97533-7	CNAG_07856	52.3166	1.16342	0.425127	2.73663	0.00620717	0.0439915
AFR98177-4	CNAG_01983	80.0956	1.18494	0.339177	3.49358	0.000476588	0.00609959
CNAG_12223-1	CNAG_12223	393.642	1.18669	0.16946	7.00276	2.50977e-12	2.03119e-10
CNAG_12667-1	CNAG_12667	357.297	1.18676	0.169224	7.01298	2.33296e-12	1.90679e-10
AFR97512-3	CNAG_07855	46.5954	1.20382	0.445204	2.70396	0.0068518	0.0470852
AFR92940-3	CNAG_00809	165.244	1.22946	0.240174	5.11904	3.0709e-07	1.04753e-05
AFR99113-1	CNAG_09011	927.301	1.23483	0.196609	6.28063	3.37204e-10	1.93307e-08
AFR97626-2	CNAG_04589	50.2221	1.24055	0.426254	2.91036	0.00361008	0.0295354
CNAG_10500-1	CNAG_10500	834994	1.26114	0.2286	5.51679	3.45249e-08	1.43218e-06
AFR99114-1	CNAG_09012	7825.49	1.2612	0.228547	5.51835	3.42188e-08	1.42665e-06
AFR98858-1	CNAG_05430	40.755	1.26313	0.466155	2.70967	0.00673496	0.0465659
AFR94296-3	CNAG_05031	80.0434	1.26455	0.340598	3.71274	0.000205028	0.00308851
AFR93496-2	CNAG_03996	100.634	1.27472	0.304705	4.18346	2.87103e-05	0.000578058
CNAG_12266-1	CNAG_12266	1780.43	1.27492	0.126933	10.044	9.75987e-24	1.64424e-21
AFR94173-3	CNAG_06917	150.07	1.2893	0.249257	5.17257	2.309e-07	8.14565e-06
AFR94392-1	CNAG_07813	264.536	1.29142	0.326201	3.95897	7.52733e-05	0.00131649
AFR92588-2	CNAG_00456	99.5754	1.30635	0.304467	4.29062	1.78175e-05	0.000385035
AFR95239-3	CNAG_00891	50.229	1.32352	0.42583	3.10809	0.00188303	0.0180959
AFR99108-1	CNAG_09006	7655.8	1.34035	0.234986	5.70394	1.17067e-08	5.28082e-07
AFR92262-2	CNAG_00126	160.238	1.34685	0.458325	2.93864	0.00329658	0.0276839
AFR92927-1	CNAG_00796	70.8905	1.3472	0.359101	3.75158	0.000175721	0.00269124
AFR99107-1	CNAG_09005	2714.95	1.36188	0.207981	6.54811	5.82681e-11	3.78743e-09
AFR99102-2	CNAG_09000	3403.86	1.36342	0.233673	5.83476	5.38675e-09	2.54101e-07
AFR92178-2	CNAG_00039	49.019	1.36379	0.426431	3.19814	0.00138317	0.0142548
AFR93038-1	CNAG_06762	49.4204	1.36479	0.425852	3.20485	0.00135132	0.0139816
AFR98878-3	CNAG_05449	151.948	1.37132	0.246918	5.55375	2.79606e-08	1.18367e-06
AFR98370-4	CNAG_06144	44.4415	1.3897	0.445475	3.11959	0.00181105	0.0174856
AFR98512-2	CNAG_06278	47.9023	1.39107	0.426477	3.26178	0.00110714	0.0119626
CNAG_12260-1	CNAG_12260	2998.41	1.39815	0.122845	11.3813	5.17948e-30	1.33614e-27
AFR98317-1	CNAG_06092	214.923	1.3997	0.207181	6.75594	1.41912e-11	1.01868e-09
AFR99102-1	CNAG_09000	734.261	1.41467	0.155203	9.11497	7.86946e-20	1.12004e-17
AFR99111-1	CNAG_09009	29933.5	1.41473	0.214455	6.59687	4.19935e-11	2.85683e-09
AGV14458-1	CNAG_06541	254.171	1.42381	0.197937	7.19324	6.32723e-13	5.52185e-11
AFR97054-2	CNAG_04323	39.4534	1.42524	0.466652	3.05417	0.00225683	0.0206542
CNAG_12993-1	CNAG_12993	28112.1	1.42923	0.187857	7.60808	2.78202e-14	2.734e-12
AFR93692-4	CNAG_03000	32.454	1.443	0.521095	2.76917	0.00561985	0.0410547
AFR96224-3	CNAG_05904	90.493	1.44413	0.317133	4.55372	5.27051e-06	0.000135963
AFR96845-4	CNAG_04114	70.0338	1.44599	0.374249	3.86372	0.000111675	0.00184008
AFR99104-1	CNAG_09002	3624.64	1.44951	0.214075	6.77102	1.27881e-11	9.3421e-10
AFR97543-1	CNAG_04675	125.278	1.45721	0.279145	5.22026	1.78667e-07	6.55511e-06
AFR93496-3	CNAG_03996	55.3227	1.46379	0.395334	3.70267	0.000213346	0.00318476
AFR95199-3	CNAG_00930	61.6342	1.46919	0.382699	3.83901	0.000123532	0.00200346
AFR94173-2	CNAG_06917	119.428	1.47118	0.272548	5.39787	6.74364e-08	2.67638e-06
AFR98771-6	CNAG_07869	35.5931	1.48438	0.494735	3.00035	0.00269672	0.0236823
AFR93038-3	CNAG_06762	58.8171	1.49516	0.382089	3.91313	9.11073e-05	0.0015507
AFR97512-14	CNAG_07855	51.9999	1.5016	0.418455	3.58844	0.000332656	0.00453148
AFR94278-3	CNAG_05013	31.6671	1.50749	0.521496	2.89071	0.00384372	0.0310153
AFR97512-8	CNAG_07855	27.8462	1.51249	0.55775	2.71176	0.00669268	0.0463491
AFR94131-17	CNAG_02562	36.6607	1.51505	0.492044	3.07909	0.00207636	0.0194555
CNAG_11003-1	CNAG_11003	34.9492	1.52035	0.492622	3.08625	0.00202702	0.0191228
AFR98273-1	CNAG_06034	36.1875	1.52394	0.491851	3.09838	0.0019458	0.0184839
AFR97991-4	CNAG_01794	61.8579	1.52624	0.370958	4.11433	3.88303e-05	0.000757788
AFR95530-4	CNAG_02297	31.1149	1.52738	0.52278	2.92165	0.00348186	0.0288292
AFR96168-9	CNAG_07676	76.558	1.52753	0.340336	4.4883	7.17945e-06	0.000176388
AFR96224-4	CNAG_05904	79.8324	1.53421	0.332114	4.61952	3.84635e-06	0.000101768
AFR94977-4	CNAG_01168	28.1559	1.53665	0.569227	2.69953	0.00694371	0.0473165
AFR93634-4	CNAG_03061	68.2407	1.55208	0.363199	4.27336	1.92546e-05	0.000411778
AFR98011-4	CNAG_01815	72.4071	1.55574	0.349273	4.45421	8.42013e-06	0.000201473
AFR96659-3	CNAG_03435	69.8275	1.5584	0.352494	4.42106	9.82172e-06	0.000229585
AFR99105-1	CNAG_09003	547.293	1.58027	0.148449	10.6452	1.8366e-26	3.60978e-24
AFR94519-1	CNAG_05261	27.424	1.59995	0.559544	2.85937	0.00424478	0.0331511
AFR93224-2	CNAG_03718	23.2042	1.61093	0.602105	2.67549	0.00746197	0.0494767
AFR99110-1	CNAG_09008	4320.17	1.61333	0.248063	6.50372	7.8357e-11	4.93769e-09
AFR92675-4	CNAG_00543	31.8987	1.6158	0.521667	3.09738	0.00195237	0.018525
AFR98662-3	CNAG_06424	39.7458	1.619	0.467078	3.46623	0.000527819	0.00662181
AGV14229-1	CNAG_05057	35.1485	1.62342	0.492717	3.29483	0.000984828	0.0108832
AFR99102-3	CNAG_09000	5258.53	1.62355	0.228101	7.11769	1.09749e-12	9.43729e-11
AFR93106-1	CNAG_03602	181.087	1.62687	0.241183	6.7454	1.5261e-11	1.08603e-09
AFR97512-15	CNAG_07855	96.1909	1.63423	0.304934	5.35929	8.35474e-08	3.25323e-06
AFR92940-2	CNAG_00809	42.9149	1.63487	0.448389	3.6461	0.000266251	0.0038158
CNAG_12265-1	CNAG_12265	5895.84	1.64196	0.107636	15.2547	1.53082e-52	5.74407e-50
AFR93635-4	CNAG_03060	58.4504	1.64994	0.38737	4.25935	2.05026e-05	0.000428477
AFR94522-4	CNAG_05264	35.3687	1.65783	0.492412	3.36676	0.000760578	0.00884306
CNAG_11002-1	CNAG_11002	57.4801	1.6634	0.386341	4.30551	1.66599e-05	0.00036287
AFR92927-4	CNAG_00796	46.7686	1.67301	0.427025	3.91783	8.93497e-05	0.00152708
AFR96943-9	CNAG_04210	38.9694	1.67458	0.467563	3.58151	0.000341615	0.00463821
AFR94217-6	CNAG_04951	27.49	1.6764	0.559564	2.9959	0.00273635	0.0239032
AFR94574-8	CNAG_05312	42.6369	1.67754	0.446149	3.76005	0.000169879	0.00263599
AGV15376-4	CNAG_03645	30.6974	1.68139	0.526356	3.19439	0.00140124	0.0144051
AFR98195-2	CNAG_02000	39.7233	1.68788	0.467698	3.60891	0.000307484	0.00430947
AFR92940-1	CNAG_00809	23.7	1.69681	0.603314	2.81248	0.00491612	0.0372402
AFR94176-5	CNAG_06920	31.3686	1.72136	0.524189	3.28386	0.00102395	0.0112816
AFR96823-14	CNAG_06967	31.3246	1.72741	0.522231	3.30775	0.000940478	0.0105484
AFR96043-4	CNAG_05725	37.7933	1.72892	0.46845	3.69073	0.000223607	0.00331397
AFR93641-1	CNAG_03054	22.7275	1.73371	0.603226	2.87407	0.00405222	0.0320412
AFR93710-3	CNAG_02982	22.2805	1.7434	0.602932	2.89154	0.00383359	0.0309954
AFR97490-2	CNAG_04729	41.7036	1.75034	0.446481	3.92029	8.84416e-05	0.0015147
AFR96349-5	CNAG_03124	23.4993	1.75501	0.602591	2.91244	0.00358613	0.0294269
CNAG_10502-1	CNAG_10502	231189	1.75546	0.158627	11.0666	1.82205e-28	3.76026e-26
AFR93106-2	CNAG_03602	50.0841	1.76823	0.42157	4.1944	2.73593e-05	0.000556284
AFR94698-10	CNAG_01445	30.2914	1.76836	0.522794	3.38252	0.000718232	0.00849844
AFR93647-1	CNAG_03048	18.9521	1.77778	0.660154	2.69298	0.00708156	0.0477261
AFR96153-1	CNAG_05834	27.0209	1.77928	0.558776	3.18425	0.00145128	0.0146831
AFR95294-4	CNAG_02539	18.5084	1.78097	0.665538	2.67599	0.00745086	0.0494428
AFR97934-2	CNAG_01732	31.4206	1.79232	0.522811	3.42824	0.0006075	0.0074295
AFR94028-8	CNAG_02663	18.8864	1.79505	0.66414	2.70282	0.00687533	0.0471003
AFR97747-1	CNAG_01542	26.1046	1.79833	0.55921	3.21584	0.00130065	0.0135419
AFR96204-5	CNAG_05884	30.1396	1.79918	0.522744	3.4418	0.000577862	0.00715181
AFR98323-2	CNAG_06098	23.3085	1.8072	0.602768	2.99817	0.00271603	0.0237577
AFR93058-2	CNAG_06742	33.6969	1.81101	0.493929	3.66654	0.000245855	0.00356685
CNAG_13008-1	CNAG_13008	129.218	1.81241	0.267604	6.77274	1.26363e-11	9.3136e-10
AFR98578-1	CNAG_06340	223.296	1.81254	0.229717	7.89033	3.01395e-15	3.36218e-13
AFR94977-3	CNAG_01168	38.5175	1.81631	0.468024	3.88079	0.000104117	0.00173633
AFR97093-3	CNAG_04362	22.8369	1.81988	0.603579	3.01514	0.00256857	0.0227019
AFR94990-4	CNAG_01155	19.6515	1.82194	0.660827	2.75705	0.0058325	0.0423087
AFR92671-6	CNAG_00539	21.9945	1.82375	0.603423	3.02235	0.00250821	0.0223118
CNAG_13196-1	CNAG_13196	3426.74	1.8294	0.129975	14.075	5.41299e-45	1.86184e-42
AFR98798-2	CNAG_05371	26.804	1.83065	0.560837	3.26414	0.00109798	0.0119104
CNAG_11007-1	CNAG_11007	18.3838	1.83172	0.661638	2.76846	0.00563212	0.041108
AFR96204-9	CNAG_05884	71.9802	1.83459	0.341171	5.37732	7.56019e-08	2.97187e-06
AGV15409-1	CNAG_03848	22.3436	1.83924	0.607088	3.0296	0.00244875	0.0220201
AFR97587-3	CNAG_04628	22.7418	1.84886	0.603239	3.06489	0.0021775	0.0201969
AFR97582-2	CNAG_04633	18.738	1.85403	0.661272	2.80374	0.00505144	0.0379911
AFR95600-7	CNAG_02220	41.4638	1.85673	0.45431	4.08692	4.37134e-05	0.00083531
AFR98998-6	CNAG_05571	102.049	1.8571	0.293702	6.32306	2.56439e-10	1.52295e-08
AFR94173-1	CNAG_06917	97.604	1.8874	0.294535	6.40806	1.47385e-10	8.88078e-09
AGV14605-5	CNAG_04358	27.0074	1.89006	0.559013	3.38107	0.000722039	0.00851491
AFR92927-3	CNAG_00796	36.7868	1.89715	0.470208	4.0347	5.46715e-05	0.000994082
AFR93539-4	CNAG_04039	30.9133	1.90197	0.525215	3.62133	0.000293097	0.0041644
CNAG_12443-2	CNAG_12443	22.0851	1.92567	0.606	3.17767	0.00148464	0.0149825
AFR95025-1	CNAG_01121	22.0628	1.92835	0.603832	3.19351	0.00140552	0.0144055
AFR94867-11	CNAG_01275	22.0538	1.92923	0.604216	3.19295	0.00140827	0.0144055
AFR95239-7	CNAG_00891	33.5204	1.92924	0.494638	3.9003	9.60727e-05	0.00162516
AFR96145-2	CNAG_05826	18.5099	1.93117	0.662025	2.91706	0.00353351	0.02914
AFR96457-1	CNAG_03231	18.9291	1.93136	0.66151	2.91962	0.00350459	0.0289884
AFR97347-6	CNAG_04869	29.943	1.93334	0.52429	3.68754	0.00022643	0.0033336
AFR97512-12	CNAG_07855	174.339	1.94118	0.225419	8.61141	7.2167e-18	8.89161e-16
AFR92837-3	CNAG_00707	22.4319	1.9422	0.603956	3.21579	0.00130087	0.0135419
AFR95980-5	CNAG_06693	25.1201	1.94382	0.55989	3.4718	0.000516989	0.0065256
AFR95531-3	CNAG_02296	18.0383	1.94826	0.666728	2.92212	0.00347658	0.0288292
AFR98878-6	CNAG_05449	37.2893	1.95914	0.470848	4.16087	3.17038e-05	0.000627614
AFR93089-3	CNAG_06710	18.8401	1.9633	0.662857	2.96188	0.0030577	0.0261027
AGV14272-1	CNAG_05313	183.079	1.97264	0.215935	9.13534	6.52006e-20	9.44265e-18
AGV15376-6	CNAG_03645	70.5562	1.9733	0.348973	5.65459	1.56223e-08	6.89635e-07
AFR95383-9	CNAG_07629	29.7968	1.97366	0.525048	3.759	0.000170592	0.0026421
AFR92466-3	CNAG_00332	59.9387	1.98154	0.373351	5.30744	1.11178e-07	4.19077e-06
CNAG_11012-1	CNAG_11012	1400.32	1.98547	0.155432	12.7738	2.29538e-37	6.76728e-35
AFR98705-7	CNAG_06468	18.3787	1.98899	0.664589	2.99281	0.00276419	0.0240701
AFR93634-1	CNAG_03061	43.6236	2.00413	0.437452	4.58138	4.61921e-06	0.000119911
CNAG_12341-2	CNAG_12341	36.2284	2.00434	0.469409	4.26993	1.95532e-05	0.000413875
AFR94522-7	CNAG_05264	44.0597	2.00631	0.42875	4.67944	2.87654e-06	7.88898e-05
AFR92426-1	CNAG_00292	18.3263	2.00692	0.662355	3.02998	0.00244574	0.022017
AFR93824-5	CNAG_02867	40.5581	2.01011	0.455366	4.41427	1.01352e-05	0.000233704
AFR97441-1	CNAG_04776	33.9712	2.01225	0.49607	4.05638	4.98388e-05	0.000924537
AFR93374-3	CNAG_03874	17.8943	2.01352	0.663723	3.03367	0.00241596	0.0217965
AFR96556-7	CNAG_03336	14.7923	2.01555	0.746771	2.69902	0.00695436	0.0473165
AFR95128-2	CNAG_01019	24.8604	2.01662	0.560207	3.59978	0.000318489	0.00441128
AFR97906-1	CNAG_01702	14.7495	2.04175	0.740772	2.75625	0.00584681	0.0423752
AFR94859-2	CNAG_01283	14.3153	2.05092	0.74125	2.76684	0.00566017	0.0412762
AFR98878-5	CNAG_05449	76.6588	2.05819	0.325646	6.32035	2.60979e-10	1.53884e-08
CNAG_12365-1	CNAG_12365	119.428	2.06731	0.264085	7.8282	4.94889e-15	5.3056e-13
AFR92550-5	CNAG_00417	22.0554	2.06814	0.604738	3.41989	0.000626476	0.00762528
AFR94175-5	CNAG_06919	37.182	2.07053	0.476552	4.34481	1.39396e-05	0.000307679
AGV14255-1	CNAG_05264	30.1985	2.07513	0.525836	3.94634	7.93545e-05	0.0013791
AFR93628-8	CNAG_07502	21.6099	2.07554	0.604872	3.43138	0.00060052	0.00735978
AFR97512-7	CNAG_07855	108.101	2.10169	0.274067	7.66854	1.73969e-14	1.75135e-12
AFR94145-1	CNAG_06889	13.7942	2.10326	0.742685	2.83197	0.00462625	0.0355584
AFR96371-1	CNAG_03145	29.2403	2.105	0.534964	3.93485	8.32471e-05	0.00144068
AFR98075-10	CNAG_01879	15.0341	2.10748	0.742706	2.83757	0.00454577	0.0350704
AFR92656-8	CNAG_00525	14.2141	2.10965	0.746869	2.82466	0.00473308	0.0362109
AFR94756-7	CNAG_01387	29.2371	2.10999	0.524506	4.02282	5.7505e-05	0.00103874
AFR95351-10	CNAG_07625	15.0504	2.11115	0.746949	2.82636	0.00470797	0.0360857
AFR93188-1	CNAG_03683	14.1895	2.115	0.742023	2.85032	0.00436756	0.0339814
AFR94523-1	CNAG_05265	15.4428	2.11656	0.740761	2.85728	0.00427291	0.0333392
AFR96879-4	CNAG_04149	18.0331	2.11926	0.664642	3.18857	0.00142979	0.0145715
AFR98339-1	CNAG_06115	14.5843	2.12176	0.751423	2.82366	0.00474788	0.0362905
AFR99077-3	CNAG_05646	18.8878	2.12297	0.667268	3.18158	0.00146473	0.0147997
AFR95666-8	CNAG_02154	18.0427	2.12379	0.663903	3.19895	0.0013793	0.0142504
AFR94086-3	CNAG_02606	14.179	2.12421	0.742253	2.86185	0.00421181	0.0330397
AFR93385-10	CNAG_03885	13.7648	2.12482	0.759038	2.79936	0.00512036	0.0382521
AGV15409-2	CNAG_03848	17.5861	2.13459	0.663469	3.21731	0.00129397	0.0135211
AFR96468-9	CNAG_03242	13.7381	2.13499	0.742975	2.87356	0.00405869	0.0320617
CNAG_12094-1	CNAG_12094	2924.07	2.13999	0.152344	14.0471	8.02778e-45	2.65077e-42
AFR96255-10	CNAG_05936	18.394	2.14523	0.663489	3.23326	0.00122388	0.0128866
AFR95932-4	CNAG_06647	14.105	2.15948	0.742746	2.90743	0.00364407	0.029721
AFR94574-1	CNAG_05312	32.445	2.16594	0.495433	4.3718	1.23224e-05	0.000277927
AFR93806-3	CNAG_02885	18.7414	2.17425	0.665569	3.26676	0.00108787	0.0118214
AFR96330-1	CNAG_03106	22.5795	2.17825	0.605333	3.59844	0.000320135	0.00442666
CNAG_12985-2	CNAG_12985	18.3161	2.18048	0.663309	3.28727	0.00101163	0.0111645
AFR97884-1	CNAG_01680	14.0683	2.18129	0.742588	2.93742	0.00330955	0.0277645
AFR94268-1	CNAG_05003	14.0571	2.18336	0.744582	2.93233	0.00336431	0.0281382
CNAG_13021-3	CNAG_13021	36.1734	2.18749	0.474887	4.60633	4.09836e-06	0.000107403
AFR92231-5	CNAG_00094	17.8908	2.1875	0.663481	3.29701	0.000977198	0.0108424
AFR95193-7	CNAG_00936	14.4658	2.1932	0.742073	2.95551	0.00312156	0.0264835
AFR97075-7	CNAG_04344	14.0421	2.19368	0.743314	2.95121	0.00316532	0.0267623
AFR98544-2	CNAG_06309	18.2666	2.20641	0.663374	3.32604	0.000880877	0.0100023
AFR92243-12	CNAG_00106	17.8062	2.22482	0.663693	3.35218	0.000801792	0.00923124
AFR94870-3	CNAG_01272	18.1993	2.23515	0.663483	3.36882	0.000754918	0.00881449
CNAG_13073-1	CNAG_13073	63.5032	2.23867	0.355823	6.29154	3.14336e-10	1.81458e-08
AFR95048-5	CNAG_01098	21.5247	2.26241	0.606426	3.73073	0.000190926	0.00290792
AFR97054-4	CNAG_04323	14.3357	2.26487	0.743495	3.04624	0.0023172	0.0210666
AFR95926-5	CNAG_06641	14.3296	2.2744	0.743253	3.06006	0.00221291	0.0204564
AFR92610-6	CNAG_07362	21.4529	2.28779	0.606275	3.77353	0.000160957	0.00253086
AFR96414-2	CNAG_03187	11.3434	2.29712	0.859012	2.67415	0.00749198	0.0495592
AFR92148-1	CNAG_00010	39.0979	2.29794	0.458267	5.01441	5.31973e-07	1.74263e-05
AGV15430-2	CNAG_04030	10.0795	2.30778	0.864044	2.67091	0.00756468	0.0499571
AFR95640-8	CNAG_02180	24.3529	2.30922	0.564097	4.09366	4.24618e-05	0.000813276
AFR94020-6	CNAG_02672	35.2257	2.31024	0.475327	4.86032	1.17196e-06	3.48006e-05
AFR93127-4	CNAG_03624	63.7492	2.31449	0.352407	6.56766	5.11126e-11	3.37547e-09
AFR94859-1	CNAG_01283	17.6182	2.31859	0.667938	3.47126	0.000518022	0.00652866
AFR97918-5	CNAG_01715	10.903	2.32329	0.869179	2.67297	0.00751825	0.0496903
AFR98205-1	CNAG_02009	10.4748	2.32634	0.862071	2.69855	0.00696421	0.0473165
AFR94059-3	CNAG_07549	38.9359	2.32685	0.449822	5.17281	2.30599e-07	8.14565e-06
CNAG_12825-2	CNAG_12825	14.2367	2.33409	0.746624	3.1262	0.00177083	0.0171374
CNAG_11001-1	CNAG_11001	13.3759	2.33791	0.746841	3.1304	0.00174571	0.0170023
AFR94956-4	CNAG_01187	21.3249	2.3381	0.606881	3.85265	0.000116848	0.00191384
AFR92832-3	CNAG_00702	14.6359	2.3384	0.743218	3.14631	0.00165342	0.0163266
AFR99109-1	CNAG_09007	2325.61	2.34132	0.158209	14.7989	1.48894e-49	5.344e-47
AFR93947-2	CNAG_02744	14.2032	2.34132	0.747766	3.13109	0.00174158	0.0169938
AFR94301-4	CNAG_05036	10.4554	2.34285	0.862694	2.71574	0.00661279	0.0459114
AFR93677-6	CNAG_03015	33.0091	2.34318	0.497847	4.70662	2.51861e-06	6.95356e-05
AFR93268-5	CNAG_03762	10.8635	2.34649	0.860211	2.72781	0.0063756	0.0447159
AFR98746-4	CNAG_06517	18.4028	2.34689	0.678641	3.45822	0.000543759	0.00679082
AFR94982-4	CNAG_01163	14.6209	2.35017	0.74342	3.1613	0.00157069	0.0156784
AFR93937-7	CNAG_02755	13.3564	2.35041	0.746667	3.14787	0.00164463	0.0162592
AFR94842-4	CNAG_01300	17.0915	2.35748	0.676143	3.48666	0.000489089	0.00624023
AFR99004-8	CNAG_05577	10.4091	2.36836	0.870162	2.72175	0.00649381	0.0452757
AFR94241-2	CNAG_04976	10.4209	2.37436	0.867641	2.73657	0.00620836	0.0439915
CNAG_12278-2	CNAG_12278	11.2594	2.37576	0.871567	2.72584	0.00641374	0.044907
AFR97020-1	CNAG_04289	9.99495	2.37649	0.864134	2.75014	0.00595692	0.0429096
AFR92594-8	CNAG_00462	9.97934	2.38111	0.865709	2.75047	0.005951	0.0429068
AFR99106-1	CNAG_09004	6319.16	2.38159	0.226122	10.5323	6.12888e-26	1.12431e-23
AFR98709-6	CNAG_06472	18.3065	2.38482	0.664745	3.58757	0.000333773	0.00453921
AFR95092-11	CNAG_01055	24.1136	2.38605	0.563547	4.23398	2.29594e-05	0.000472643
CNAG_12194-2	CNAG_12194	9.96656	2.39638	0.863563	2.77498	0.00552043	0.0405605
AFR93684-5	CNAG_03008	10.388	2.3964	0.862034	2.77993	0.00543701	0.0401813
AFR96291-4	CNAG_05970	38.6116	2.40482	0.450038	5.34359	9.11222e-08	3.49867e-06
AFR93526-8	CNAG_04026	9.96048	2.40869	0.868543	2.77325	0.00554995	0.0406817
AFR97741-9	CNAG_01536	9.93655	2.42826	0.866358	2.80284	0.00506546	0.0380451
CNAG_12120-1	CNAG_12120	13.6544	2.42916	0.745668	3.25769	0.00112322	0.0120889
AFR95266-1	CNAG_07456	10.3335	2.43602	0.86534	2.8151	0.00487614	0.037065
AFR98228-7	CNAG_05990	10.3335	2.43602	0.86534	2.8151	0.00487614	0.037065
AFR92581-2	CNAG_00449	10.7483	2.43821	0.865614	2.81674	0.00485131	0.0369443
AFR93635-3	CNAG_03060	73.5916	2.4391	0.350931	6.95037	3.6434e-12	2.8644e-10
CNAG_12064-1	CNAG_12064	14.0453	2.44466	0.746376	3.27537	0.00105523	0.0115376
AFR92464-3	CNAG_00330	30.9749	2.4464	0.498254	4.90994	9.11043e-07	2.76495e-05
AFR93180-2	CNAG_03675	17.7704	2.44789	0.66546	3.67849	0.000234618	0.003434
CNAG_13200-1	CNAG_13200	14.0347	2.45629	0.744935	3.29733	0.000976098	0.0108424
AFR98586-15	CNAG_06348	14.028	2.45759	0.745697	3.2957	0.00098177	0.0108701
AFR97885-4	CNAG_01681	80.4838	2.4578	0.313065	7.85076	4.13512e-15	4.55139e-13
AFR96942-1	CNAG_04209	28.8946	2.45798	0.527384	4.6607	3.15131e-06	8.58549e-05
AFR96059-4	CNAG_05741	68.1031	2.45852	0.346509	7.0951	1.29258e-12	1.10003e-10
AFR93297-2	CNAG_03790	13.1828	2.4588	0.754314	3.25965	0.00111551	0.012032
AFR94458-8	CNAG_05193	17.3183	2.46054	0.667325	3.68718	0.000226755	0.0033336
AFR98313-3	CNAG_06086	9.89539	2.46477	0.866909	2.84317	0.00446677	0.0346227
AFR98559-1	CNAG_06321	10.3057	2.46859	0.86303	2.86037	0.00423147	0.0330819
AFR97350-3	CNAG_04866	10.7227	2.46973	0.862003	2.8651	0.00416872	0.0327741
AFR94959-6	CNAG_01184	17.7226	2.47087	0.665895	3.7106	0.000206766	0.00310783
AFR92993-1	CNAG_00858	9.87308	2.47211	0.870335	2.84041	0.00450557	0.0347928
AFR93034-4	CNAG_06766	17.3106	2.47691	0.670139	3.69611	0.000218924	0.00325558
CNAG_12405-4	CNAG_12405	20.1638	2.47879	0.608626	4.07277	4.64579e-05	0.000881632
AFR92392-4	CNAG_00259	9.85361	2.49035	0.869617	2.86373	0.00418685	0.0328853
AFR96833-13	CNAG_04103	10.6943	2.49054	0.862796	2.88659	0.00389439	0.0312421
AFR94997-2	CNAG_01148	31.68	2.49317	0.49861	5.00024	5.72588e-07	1.84637e-05
AFR94338-9	CNAG_05074	11.1069	2.4933	0.863857	2.88624	0.00389879	0.0312471
AFR97988-6	CNAG_01791	13.5459	2.49949	0.748024	3.34146	0.000833403	0.00952872
AFR97029-4	CNAG_04298	13.9629	2.50028	0.747184	3.34627	0.000819078	0.00939095
AFR97096-5	CNAG_04365	17.2382	2.50495	0.667361	3.75352	0.000174369	0.0026832
AFR93452-7	CNAG_03952	10.6838	2.50662	0.862846	2.90506	0.00367187	0.0298633
AFR93679-8	CNAG_03013	9.83192	2.50969	0.871263	2.88052	0.00397022	0.0315838
AFR95449-2	CNAG_02382	13.9412	2.51482	0.747827	3.36284	0.000771442	0.00894418
AFR95261-8	CNAG_00869	10.2585	2.51894	0.873114	2.885	0.00391411	0.0313091
AFR98008-1	CNAG_01812	10.6548	2.52183	0.889186	2.83611	0.00456674	0.0351993
AFR93858-11	CNAG_07519	27.4667	2.52427	0.528773	4.77382	1.80766e-06	5.21755e-05
AFR94232-9	CNAG_07799	28.2896	2.52628	0.527414	4.78994	1.66835e-06	4.84939e-05
AFR94694-6	CNAG_07413	34.829	2.52683	0.472336	5.34964	8.81276e-08	3.3995e-06
AFR94424-3	CNAG_05159	45.9059	2.5271	0.414849	6.0916	1.11786e-09	6.03132e-08
AFR94410-1	CNAG_05145	11.068	2.53047	0.863513	2.93044	0.00338484	0.0282037
AFR98511-1	CNAG_06277	20.4662	2.5352	0.608697	4.16496	3.11411e-05	0.000617957
AFR92860-10	CNAG_00730	9.81306	2.54066	0.868083	2.92675	0.0034252	0.0284743
AFR96856-1	CNAG_04124	14.3216	2.54335	0.746373	3.40761	0.000655341	0.00789757
AFR95752-2	CNAG_02067	10.2189	2.54586	0.86414	2.94612	0.00321788	0.0271334
AFR97874-2	CNAG_01670	10.6359	2.54697	0.863089	2.95099	0.00316752	0.0267623
AFR93617-1	CNAG_03076	13.477	2.55453	0.7468	3.42063	0.000624761	0.00761803
AFR92783-1	CNAG_00654	40.4041	2.5564	0.433966	5.89078	3.84377e-09	1.83412e-07
AFR98958-2	CNAG_05532	10.1966	2.55771	0.894161	2.86045	0.00423036	0.0330819
AFR97803-1	CNAG_01599	16.7417	2.55858	0.668646	3.82651	0.00012997	0.00209962
AFR92552-9	CNAG_00419	9.79136	2.56078	0.867772	2.95098	0.00316762	0.0267623
AFR96491-1	CNAG_03270	9.78467	2.56321	0.866017	2.95976	0.00307876	0.0262283
AFR98746-1	CNAG_06517	10.6232	2.56443	0.863919	2.96837	0.00299388	0.0256641
AFR94338-3	CNAG_05074	9.77574	2.56592	0.867941	2.95634	0.00311318	0.0264396
AGV14847-5	CNAG_05369	28.5853	2.57042	0.527896	4.86918	1.12061e-06	3.33959e-05
AFR94419-1	CNAG_05154	24.0427	2.57301	0.571717	4.5005	6.77947e-06	0.000169077
CNAG_13110-3	CNAG_13110	23.216	2.57593	0.564494	4.56325	5.03688e-06	0.000130343
AFR93688-1	CNAG_03004	57.4327	2.57846	0.364798	7.06818	1.56975e-12	1.32228e-10
AFR92420-7	CNAG_00286	14.281	2.58352	0.748084	3.45351	0.000553336	0.00688041
AFR97994-2	CNAG_01797	13.4246	2.58657	0.748576	3.45533	0.000549625	0.00685371
AFR97139-1	CNAG_04408	30.1102	2.59044	0.498648	5.19493	2.048e-07	7.31872e-06
AFR95380-2	CNAG_02454	28.0898	2.59419	0.528253	4.9109	9.06606e-07	2.76164e-05
AFR93268-4	CNAG_03762	16.2574	2.59486	0.668789	3.87993	0.000104485	0.00173895
CNAG_12833-1	CNAG_12833	10.5976	2.59682	0.882284	2.94329	0.00324746	0.0272992
AFR97479-1	CNAG_04740	10.5887	2.60218	0.867827	2.9985	0.0027131	0.0237577
AGV14272-18	CNAG_05313	20.747	2.60411	0.609783	4.27054	1.94997e-05	0.000413875
AFR95452-1	CNAG_02378	13.8183	2.6141	0.74762	3.49656	0.000471305	0.00604134
AFR97840-3	CNAG_01635	14.2331	2.61533	0.746768	3.5022	0.000461425	0.00594238
AFR92610-5	CNAG_07362	89.3538	2.61687	0.2965	8.82586	1.08626e-18	1.47002e-16
CNAG_11010-1	CNAG_11010	97.1485	2.62314	0.478793	5.47866	4.28569e-08	1.76012e-06
AFR92303-4	CNAG_00166	9.7218	2.62412	0.866949	3.02685	0.0024712	0.0220777
AFR93058-1	CNAG_06742	9.7218	2.62412	0.866949	3.02685	0.0024712	0.0220777
AFR92887-8	CNAG_00757	9.71957	2.62481	0.867142	3.02697	0.00247022	0.0220777
AFR96819-2	CNAG_06993	10.5603	2.62533	0.864553	3.03663	0.00239238	0.021631
AFR96297-2	CNAG_05976	9.70619	2.62976	0.87814	2.99469	0.00274721	0.0239474
AFR98352-7	CNAG_06127	13.79	2.63111	0.747033	3.52208	0.00042817	0.00562825
AFR93634-3	CNAG_03061	84.2413	2.63998	0.302371	8.73095	2.5254e-18	3.36244e-16
AFR98019-8	CNAG_01823	13.3691	2.64123	0.753152	3.5069	0.000453362	0.0058752
AGV14637-1	CNAG_04873	14.2054	2.64281	0.7534	3.50785	0.000451746	0.00586347
AFR94386-2	CNAG_05121	9.69564	2.64662	0.868405	3.04768	0.00230615	0.0210084
AFR95664-4	CNAG_02156	17.823	2.65013	0.669321	3.95943	7.51282e-05	0.00131649
AFR97993-4	CNAG_01796	13.3295	2.66218	0.748227	3.55798	0.000373719	0.00500008
AFR95734-3	CNAG_02084	10.5258	2.6649	0.867994	3.07019	0.00213925	0.0199092
CNAG_11008-1	CNAG_11008	9.66949	2.66969	0.87273	3.05901	0.00222073	0.0204983
AFR94034-1	CNAG_02657	10.9272	2.67094	0.86479	3.08855	0.00201138	0.0189977
AFR97618-1	CNAG_04597	23.8337	2.67283	0.565078	4.73002	2.24492e-06	6.26076e-05
AFR95261-3	CNAG_00869	10.9205	2.6739	0.868135	3.08005	0.00206963	0.0194366
AFR98709-5	CNAG_06472	19.77	2.67577	0.611374	4.37665	1.20519e-05	0.000272572
AFR94483-3	CNAG_05228	24.2185	2.69049	0.566406	4.7501	2.03314e-06	5.74779e-05
AFR96446-1	CNAG_03221	13.2995	2.69179	0.749705	3.59046	0.000330097	0.00450446
AFR98469-3	CNAG_06241	17.3482	2.6965	0.66895	4.03094	5.55542e-05	0.00100791
AFR93628-6	CNAG_07502	10.0581	2.69764	0.884192	3.05096	0.00228108	0.02083
AFR93218-11	CNAG_03713	9.65063	2.70439	0.872554	3.09939	0.00193917	0.0184422
AFR95340-5	CNAG_02493	10.9039	2.70855	0.870102	3.11291	0.00185254	0.0178237
AFR94917-10	CNAG_01229	14.1163	2.70907	0.749691	3.61358	0.000302001	0.00424705
AFR92755-5	CNAG_00627	16.0665	2.70931	0.669749	4.04527	5.22638e-05	0.000956625
AFR95569-7	CNAG_02259	10.4802	2.70957	0.86642	3.12732	0.00176408	0.0170921
AFR94708-3	CNAG_01435	14.0969	2.72526	0.750446	3.63152	0.00028176	0.0040241
AFR95346-4	CNAG_02488	9.62893	2.72704	0.87194	3.12756	0.00176266	0.0170921
AFR97804-3	CNAG_01600	10.046	2.72892	0.869641	3.13798	0.00170116	0.0166782
AFR95499-4	CNAG_02330	9.61778	2.73145	0.868796	3.14395	0.00166685	0.0164199
AFR94910-7	CNAG_01236	9.61555	2.73216	0.869217	3.14324	0.00167089	0.0164336
AFR97435-1	CNAG_04781	16.8393	2.74126	0.674371	4.06492	4.80491e-05	0.000899422
AFR94789-10	CNAG_01354	13.6358	2.74635	0.750186	3.66089	0.000251338	0.00363236
AFR98008-2	CNAG_01812	10.0103	2.74863	0.914013	3.00721	0.00263657	0.0232531
AFR92460-9	CNAG_00326	10.8672	2.75076	0.878173	3.13237	0.00173401	0.0169399
AFR92739-9	CNAG_00609	10.4435	2.75235	0.869442	3.16565	0.00154738	0.0154832
AFR98469-8	CNAG_06241	20.8759	2.75442	0.611088	4.5074	6.56266e-06	0.000165167
AFR97499-7	CNAG_04719	9.59385	2.75491	0.869979	3.16664	0.00154212	0.0154493
AFR97906-6	CNAG_01702	20.4231	2.76057	0.618447	4.46371	8.05522e-06	0.000194727
AFR96115-23	CNAG_07675	9.99972	2.76158	0.878739	3.14266	0.00167422	0.0164336
AFR96400-1	CNAG_03173	9.58776	2.77209	0.872739	3.17631	0.00149162	0.0150346
AFR92302-5	CNAG_00165	9.5833	2.7742	0.870257	3.1878	0.00143361	0.0145924
AFR93465-1	CNAG_03965	16.7988	2.77756	0.669329	4.14976	3.32818e-05	0.000655707
AFR95566-9	CNAG_02262	10.4062	2.78058	0.867632	3.2048	0.00135158	0.0139816
CNAG_12150-1	CNAG_12150	9.98025	2.78365	0.877354	3.17278	0.00150989	0.0152002
AFR95287-3	CNAG_02546	12.7635	2.78963	0.754674	3.69647	0.000218621	0.00325558
AFR97840-7	CNAG_01635	17.1963	2.79176	0.669194	4.17183	3.02162e-05	0.0006025
CNAG_12619-2	CNAG_12619	13.1604	2.79601	0.750829	3.7239	0.000196167	0.00297676
CNAG_12306-2	CNAG_12306	13.156	2.79716	0.752483	3.71724	0.000201413	0.00304518
AFR92927-11	CNAG_00796	24.384	2.80708	0.566615	4.95413	7.26533e-07	2.26322e-05
AFR96194-1	CNAG_05875	23.1068	2.81651	0.56657	4.97115	6.65561e-07	2.10506e-05
AFR95147-6	CNAG_01000	9.54883	2.81714	0.875936	3.21615	0.00129923	0.0135419
AFR95794-1	CNAG_02026	9.5466	2.81859	0.873577	3.22649	0.00125318	0.0131448
CNAG_11000-1	CNAG_11000	16.7337	2.81992	0.669904	4.20944	2.56001e-05	0.000521799
AFR98961-1	CNAG_05535	9.96362	2.82051	0.871206	3.23747	0.00120593	0.0127628
CNAG_12531-1	CNAG_12531	9.95693	2.82308	0.868606	3.25013	0.00115352	0.0123666
AFR94578-3	CNAG_05316	19.4835	2.82461	0.612493	4.61166	3.9946e-06	0.000105017
AFR97891-8	CNAG_01687	9.95024	2.82523	0.86896	3.25128	0.00114888	0.0123329
AFR98830-1	CNAG_05402	10.7798	2.82941	0.86893	3.2562	0.00112913	0.0121367
AFR97066-18	CNAG_04335	10.3746	2.83504	0.904501	3.13437	0.00172224	0.0168449
AFR92610-2	CNAG_07362	23.4782	2.83779	0.566388	5.01034	5.43351e-07	1.77287e-05
AFR97587-1	CNAG_04628	9.52713	2.84172	0.875118	3.24724	0.00116531	0.0124285
AFR97885-8	CNAG_01681	36.9599	2.85013	0.454765	6.26725	3.67477e-10	2.07775e-08
AFR97156-2	CNAG_04436	9.50483	2.85073	0.877452	3.24888	0.00115862	0.0123891
AFR98207-7	CNAG_02011	9.92692	2.86595	0.876837	3.26852	0.00108113	0.0117741
AGV14815-10	CNAG_06333	10.3439	2.86797	0.875077	3.2774	0.0010477	0.0114705
AFR96170-2	CNAG_05851	9.92022	2.86957	0.870743	3.29554	0.00098233	0.0108701
AFR94467-1	CNAG_05202	10.335	2.87175	0.868706	3.30578	0.000947134	0.0106042
AGV15267-2	CNAG_07947	16.658	2.87661	0.670664	4.2892	1.79314e-05	0.000386485
AFR96877-3	CNAG_04147	13.8994	2.88558	0.75	3.84744	0.000119359	0.00194725
AFR93919-5	CNAG_02773	16.2282	2.88917	0.672763	4.29448	1.75105e-05	0.000379394
AFR92440-7	CNAG_00306	32.8557	2.89117	0.475532	6.07987	1.2028e-09	6.40586e-08
AFR92670-3	CNAG_00538	9.89406	2.89624	0.869728	3.33005	0.00086829	0.00990018
AFR98830-2	CNAG_05402	12.6288	2.90143	0.752729	3.85455	0.000115942	0.00190279
AFR96108-3	CNAG_05789	13.8866	2.90257	0.75122	3.8638	0.000111635	0.00184008
AFR94306-2	CNAG_05041	17.0339	2.90696	0.670697	4.33424	1.46262e-05	0.000321971
AFR94419-5	CNAG_05154	20.6116	2.90848	0.613335	4.74208	2.11536e-06	5.93955e-05
AGV14256-1	CNAG_05266	20.1723	2.91112	0.612987	4.74907	2.04355e-06	5.75752e-05
CNAG_11009-1	CNAG_11009	90.0939	2.91938	0.30754	9.49271	2.25105e-21	3.50611e-19
AFR98272-1	CNAG_06033	26.889	2.92162	0.531101	5.50106	3.77522e-08	1.55822e-06
AFR96892-3	CNAG_04162	9.87014	2.92245	0.870288	3.35802	0.000785022	0.00907612
AFR93821-6	CNAG_02870	10.7109	2.92276	0.868946	3.36356	0.00076943	0.0089334
AFR97769-1	CNAG_01564	13.856	2.92356	0.750616	3.89488	9.82487e-05	0.00164846
AFR98272-3	CNAG_06033	9.86344	2.92492	0.872975	3.35051	0.000806618	0.00926096
AFR93575-2	CNAG_07494	16.5936	2.9318	0.679007	4.31778	1.57606e-05	0.000345102
AFR96954-5	CNAG_04222	9.85959	2.94436	0.87268	3.37393	0.000741022	0.00867679
AFR93014-1	CNAG_06785	30.3743	2.94688	0.514693	5.7255	1.0313e-08	4.70352e-07
AGV15278-2	CNAG_00183	10.2632	2.9504	0.870399	3.38971	0.000699665	0.00832238
AGV14409-2	CNAG_07986	10.2588	2.9524	0.87299	3.38194	0.000719748	0.00850002
AFR95210-2	CNAG_00919	16.9621	2.95444	0.671625	4.39894	1.0878e-05	0.000249437
AFR92440-6	CNAG_00306	22.8387	2.96083	0.574527	5.15352	2.55648e-07	8.86712e-06
AFR97618-4	CNAG_04597	12.9785	2.961	0.752752	3.93357	8.36937e-05	0.00144538
AFR98998-2	CNAG_05571	33.4855	2.96228	0.47676	6.21335	5.1866e-10	2.91261e-08
AFR95210-4	CNAG_00919	23.6415	2.96742	0.56788	5.22545	1.73737e-07	6.46034e-06
AFR95517-3	CNAG_02310	9.41641	2.97101	0.873154	3.40262	0.000667437	0.0080117
AFR98351-3	CNAG_06126	10.6719	2.97361	0.870632	3.41547	0.000636732	0.00768609
AFR98746-3	CNAG_06517	10.246	2.97524	0.870064	3.41957	0.000627204	0.00762528
AFR98952-3	CNAG_05526	9.40303	2.97607	0.879369	3.38432	0.000713538	0.00847519
AFR94854-1	CNAG_01288	13.8132	2.97675	0.757753	3.92839	8.5517e-05	0.0014722
AFR94574-5	CNAG_05312	16.9366	2.98322	0.672377	4.43682	9.12978e-06	0.00021657
AFR95399-3	CNAG_02435	16.9165	2.98677	0.673011	4.43792	9.08332e-06	0.000216089
AFR93034-2	CNAG_06766	16.4867	3.00063	0.672277	4.46339	8.06744e-06	0.000194727
AFR95285-4	CNAG_02548	9.38356	3.00208	0.878591	3.41693	0.000633322	0.00767602
AFR94694-4	CNAG_07413	13.3499	3.00253	0.753681	3.98382	6.78176e-05	0.00120394
AFR94522-5	CNAG_05264	10.2131	3.00829	0.8805	3.41656	0.000634167	0.00767602
AGV14171-1	CNAG_02810	33.3642	3.00965	0.47696	6.31006	2.78927e-10	1.62151e-08
AFR93811-2	CNAG_02880	16.0435	3.01714	0.673955	4.47677	7.57801e-06	0.000184532
AFR93947-3	CNAG_02744	12.5031	3.01905	0.754593	4.00089	6.31035e-05	0.00112753
AGV14847-1	CNAG_05369	16.033	3.03171	0.67314	4.50383	6.67403e-06	0.000167459
AFR92440-8	CNAG_00306	17.2885	3.03279	0.672335	4.51083	6.45752e-06	0.000163018
AFR97840-6	CNAG_01635	12.4725	3.04205	0.758361	4.01135	6.03727e-05	0.00108579
AFR93858-10	CNAG_07519	16.0224	3.04614	0.674852	4.51378	6.36816e-06	0.000161718
AFR92895-6	CNAG_00764	16.0113	3.04839	0.673367	4.52709	5.98006e-06	0.000152834
AFR92858-1	CNAG_00728	9.77949	3.0501	0.87645	3.48006	0.000501302	0.00636653
AFR93107-1	CNAG_03603	20.7877	3.05613	0.61387	4.97847	6.40901e-07	2.03486e-05
AFR94719-7	CNAG_01423	9.76388	3.05623	0.873819	3.49756	0.000469538	0.00603743
AFR93766-1	CNAG_02926	13.7264	3.05967	0.755406	4.05037	5.11358e-05	0.000944354
AFR93394-1	CNAG_03894	39.4521	3.07378	0.43729	7.02916	2.07783e-12	1.71525e-10
AFR93691-2	CNAG_03001	12.4191	3.07587	1.06598	2.88548	0.00390822	0.0312923
AFR92972-9	CNAG_00841	10.1815	3.07625	0.884265	3.47888	0.000503521	0.00638489
AFR94197-2	CNAG_07793	9.74887	3.08229	0.873114	3.53022	0.000415211	0.00548411
AFR98620-1	CNAG_06382	10.5829	3.08475	0.87131	3.54036	0.000399584	0.00530316
AFR98245-4	CNAG_06007	10.1592	3.08604	0.873641	3.53239	0.000411818	0.00544801
AFR95378-4	CNAG_07628	15.9506	3.09885	0.674089	4.59709	4.28427e-06	0.000111567
AFR97342-7	CNAG_04874	13.2504	3.1056	0.754515	4.11603	3.85462e-05	0.000754027
AFR95531-2	CNAG_02296	9.31461	3.10808	0.876029	3.54792	0.000388292	0.00517827
AFR99071-8	CNAG_05640	20.7233	3.11015	0.616777	5.04259	4.59275e-07	1.52262e-05
AFR95658-4	CNAG_02162	12.3901	3.12708	0.760247	4.11324	3.90144e-05	0.000759584
AFR92739-13	CNAG_00609	16.748	3.13412	0.673919	4.65058	3.30997e-06	8.90026e-05
AFR93375-4	CNAG_03875	10.1292	3.1398	0.873559	3.59426	0.000325318	0.00446839
AFR95039-5	CNAG_01107	10.5351	3.14522	0.874275	3.59752	0.000321269	0.0044275
AFR97512-9	CNAG_07855	10.5351	3.14522	0.874275	3.59752	0.000321269	0.0044275
AFR92927-9	CNAG_00796	13.6307	3.14908	0.754128	4.17579	2.96954e-05	0.000594989
AFR96442-1	CNAG_03217	36.9786	3.15151	0.460338	6.84608	7.58992e-12	5.74815e-10
AFR95210-3	CNAG_00919	9.28237	3.16126	0.885372	3.57055	0.000356238	0.00480514
AFR94366-3	CNAG_05101	10.1142	3.16726	0.877251	3.61044	0.000305675	0.0042914
AFR95261-7	CNAG_00869	23.3084	3.16936	0.570503	5.55538	2.77006e-08	1.18348e-06
AFR97464-3	CNAG_04753	9.67709	3.17405	0.880093	3.60649	0.000310364	0.00433136
AFR97957-3	CNAG_01755	12.7615	3.1746	0.764209	4.1541	3.26572e-05	0.000644941
AFR92950-4	CNAG_00819	10.0919	3.17723	0.881652	3.60373	0.000313688	0.00436048
AFR93002-5	CNAG_06798	19.357	3.18454	0.615991	5.16979	2.34363e-07	8.23261e-06
AFR95526-7	CNAG_02301	10.1036	3.18859	0.906509	3.51744	0.000435728	0.00570038
AFR97892-1	CNAG_01688	10.0791	3.20314	0.875154	3.66009	0.000252131	0.00363236
AFR97885-1	CNAG_01681	49.9329	3.21675	0.395974	8.12363	4.52432e-16	5.33547e-14
AFR94232-7	CNAG_07799	17.0677	3.22452	0.676098	4.76931	1.84861e-06	5.31718e-05
AFR94232-2	CNAG_07799	44.3296	3.22824	0.405863	7.95401	1.80572e-15	2.09946e-13
AFR94720-5	CNAG_01422	9.64261	3.23248	0.876734	3.68696	0.000226951	0.0033336
AFR98755-3	CNAG_07043	12.304	3.23631	0.758881	4.26458	2.00276e-05	0.000422797
AFR94614-2	CNAG_06865	10.4945	3.24876	1.18467	2.74233	0.00610049	0.0436391
AFR98436-1	CNAG_06209	16.5999	3.25053	0.683764	4.75387	1.99555e-06	5.69371e-05
AFR96116-3	CNAG_05797	9.19274	3.25573	1.18452	2.74855	0.00598592	0.0430433
AFR98243-4	CNAG_06005	16.6162	3.25988	0.680328	4.79164	1.65426e-06	4.82542e-05
AFR92314-3	CNAG_00178	9.21059	3.26056	0.878959	3.70957	0.000207609	0.00311036
AGV14458-2	CNAG_06541	9.20612	3.26231	0.879272	3.71024	0.000207063	0.00310783
AGV15376-1	CNAG_03645	29.7079	3.26402	0.504419	6.47085	9.74551e-11	5.9592e-09
AFR96194-2	CNAG_05875	9.62091	3.26467	0.877874	3.71883	0.000200146	0.00303157
AFR93002-2	CNAG_06798	13.1074	3.26469	0.757146	4.31184	1.61903e-05	0.000353574
AFR94249-3	CNAG_04984	31.0602	3.27261	1.13586	2.88118	0.00396186	0.0315687
AFR97350-10	CNAG_04866	19.6505	3.27922	0.617	5.31478	1.06787e-07	4.0437e-06
AFR97648-4	CNAG_07864	32.3131	3.29116	0.479739	6.86031	6.87098e-12	5.30093e-10
AFR92405-12	CNAG_00272	10.0229	3.29633	0.876228	3.76196	0.00016859	0.00262092
AFR94789-7	CNAG_01354	10.0207	3.29713	0.876357	3.76231	0.000168348	0.00262092
AFR92827-1	CNAG_00698	16.992	3.29976	0.68092	4.84603	1.25957e-06	3.71349e-05
AFR93051-2	CNAG_06749	10.014	3.30009	0.879382	3.75274	0.00017491	0.00268379
AFR97836-7	CNAG_01631	9.17611	3.32257	0.884104	3.75812	0.000171193	0.00264643
AGV15422-9	CNAG_03914	9.58867	3.32689	0.878724	3.78605	0.00015306	0.00242516
AFR97029-2	CNAG_04298	9.16273	3.32883	0.881788	3.77509	0.000159953	0.00251986
AFR95667-10	CNAG_02153	10.0035	3.32913	0.877009	3.796	0.000147048	0.00234794
AGV14552-1	CNAG_03366	9.99677	3.33167	0.878038	3.79444	0.000147975	0.00235363
AFR92302-4	CNAG_00165	9.99454	3.33273	0.879315	3.79014	0.000150561	0.00239016
CNAG_12985-1	CNAG_12985	19.9919	3.34509	0.618428	5.40903	6.33685e-08	2.55174e-06
AFR92440-3	CNAG_00306	87.8286	3.3478	0.294601	11.3638	6.33059e-30	1.58361e-27
AFR95562-6	CNAG_02266	9.57367	3.358	0.88315	3.8023	0.000143358	0.00229345
AFR98298-9	CNAG_07901	16.9158	3.36348	0.677057	4.9678	6.77153e-07	2.12544e-05
AFR97840-1	CNAG_01635	16.8979	3.36813	0.681569	4.94173	7.74306e-07	2.39397e-05
AFR98324-1	CNAG_06099	9.96838	3.37102	0.888211	3.7953	0.000147467	0.00235008
AFR95210-1	CNAG_00919	38.2067	3.3805	0.43952	7.69134	1.45603e-14	1.48389e-12
AFR95367-6	CNAG_02468	12.1872	3.38275	0.765361	4.41981	9.8788e-06	0.000229717
AFR95970-2	CNAG_06683	34.7536	3.3869	0.463015	7.31489	2.57594e-13	2.31135e-11
AFR95199-1	CNAG_00930	2030.35	3.38915	0.103116	32.8674	6.42629e-237	1.7683e-233
CNAG_12324-1	CNAG_12324	12.9944	3.3947	0.767201	4.42479	9.65355e-06	0.000226392
AFR95611-4	CNAG_02209	23.7952	3.39531	0.573735	5.91791	3.26053e-09	1.58327e-07
AFR98339-7	CNAG_06115	9.9623	3.39788	0.878526	3.86771	0.000109863	0.00182113
AFR95528-5	CNAG_02299	15.6325	3.40127	0.680778	4.99615	5.84857e-07	1.8786e-05
AFR97885-6	CNAG_01681	69.7211	3.42503	0.326944	10.4759	1.11501e-25	2.00096e-23
AFR96074-4	CNAG_05755	9.52581	3.43171	0.880784	3.8962	9.77133e-05	0.00164617
AFR95022-4	CNAG_01124	9.92945	3.4396	0.885963	3.88234	0.000103458	0.00172884
AFR95688-4	CNAG_02131	13.8441	3.44119	1.22791	2.80247	0.00507136	0.0380451
AFR97068-7	CNAG_04337	12.5429	3.44399	0.763097	4.51318	6.38642e-06	0.000161718
AFR98866-3	CNAG_05438	12.9555	3.44691	0.765508	4.50277	6.70723e-06	0.000167782
AFR92440-5	CNAG_00306	55.3192	3.44919	0.37147	9.28523	1.61354e-20	2.42177e-18
AGV14478-1	CNAG_05741	18.5995	3.45195	0.621449	5.55468	2.78128e-08	1.18348e-06
AFR96658-1	CNAG_03434	10.3359	3.47219	0.879559	3.94766	7.89203e-05	0.00137445
AFR94034-4	CNAG_02657	23.2503	3.48898	0.57631	6.05399	1.41305e-09	7.42975e-08
CNAG_13101-1	CNAG_13101	9.48911	3.50366	0.884528	3.96104	7.46228e-05	0.00131346
AFR95210-6	CNAG_00919	15.5284	3.51179	0.682306	5.14694	2.64771e-07	9.14512e-06
AGV14418-4	CNAG_02293	9.89051	3.51217	0.885076	3.96821	7.24135e-05	0.00128003
AFR98746-9	CNAG_06517	22.4063	3.51516	0.577725	6.08448	1.16874e-09	6.26488e-08
AFR98544-1	CNAG_06309	39.556	3.52029	0.443333	7.9405	2.0136e-15	2.30865e-13
AFR96614-2	CNAG_03392	12.0653	3.52675	0.766277	4.60245	4.17557e-06	0.00010908
AFR97841-5	CNAG_01636	15.9104	3.53869	0.681047	5.19596	2.03669e-07	7.30995e-06
AFR98272-2	CNAG_06033	12.474	3.55354	0.763577	4.6538	3.25866e-06	8.79092e-05
AFR92783-2	CNAG_00654	24.9368	3.5551	0.538973	6.59607	4.22208e-11	2.85683e-09
AFR96650-5	CNAG_03426	24.9301	3.55596	0.539685	6.58895	4.42957e-11	2.97285e-09
AFR92177-8	CNAG_00038	13.7573	3.56031	1.2929	2.75373	0.00589198	0.0425905
AFR93218-3	CNAG_03713	12.0075	3.57474	1.3091	2.73069	0.00632011	0.0445538
AFR97840-4	CNAG_01635	19.7098	3.58695	0.622069	5.76615	8.11036e-09	3.74028e-07
AFR95610-1	CNAG_02210	12.4089	3.64566	0.765196	4.76435	1.89463e-06	5.43062e-05
AFR94524-2	CNAG_05266	13.6944	3.65256	1.33794	2.72999	0.00633368	0.0445733
AFR94232-3	CNAG_07799	43.1576	3.67279	0.410585	8.94526	3.71075e-19	5.19191e-17
CNAG_12018-2	CNAG_12018	13.2235	3.6789	0.764448	4.81249	1.49061e-06	4.379e-05
AFR97806-13	CNAG_01602	19.6125	3.68991	0.623442	5.91862	3.24658e-09	1.58327e-07
AFR98746-10	CNAG_06517	19.608	3.69066	0.623805	5.91637	3.29119e-09	1.58882e-07
AFR97988-2	CNAG_01791	22.1459	3.72916	0.578307	6.44841	1.13032e-10	6.86088e-09
CNAG_11011-1	CNAG_11011	15.748	3.73768	0.684752	5.45844	4.80324e-08	1.96291e-06
AFR97342-3	CNAG_04874	15.3198	3.74001	0.690751	5.41442	6.14889e-08	2.48819e-06
AFR92993-2	CNAG_00858	12.3355	3.77385	0.770976	4.8949	9.83572e-07	2.9525e-05
AFR94523-2	CNAG_05265	12.3243	3.77757	0.768373	4.91633	8.81826e-07	2.70612e-05
AFR98339-10	CNAG_06115	16.1216	3.79329	0.68582	5.53102	3.18367e-08	1.33407e-06
AFR99009-2	CNAG_05582	19.0803	3.80393	0.628614	6.05131	1.43674e-09	7.50649e-08
AFR92565-1	CNAG_00433	63.0862	3.84874	0.346092	11.1206	9.96432e-29	2.28488e-26
CNAG_12585-2	CNAG_12585	12.272	3.85242	0.778206	4.95039	7.40652e-07	2.29853e-05
AGV14488-3	CNAG_05778	31.7444	3.8618	0.487229	7.92604	2.26237e-15	2.55833e-13
AFR94980-2	CNAG_01165	13.1111	3.8817	0.774875	5.00945	5.45846e-07	1.774e-05
AFR92279-2	CNAG_00142	13.0978	3.88605	0.769401	5.05074	4.40093e-07	1.47084e-05
AFR97342-4	CNAG_04874	22.7652	3.93507	0.582323	6.75754	1.40353e-11	1.01632e-09
AFR92302-3	CNAG_00165	58.1907	3.94959	0.356483	11.0793	1.58096e-28	3.34637e-26
AFR95500-5	CNAG_02328	15.1819	3.96418	0.693654	5.71493	1.09748e-08	4.97788e-07
AFR98469-10	CNAG_06241	27.3304	4.0175	0.515901	7.78735	6.84317e-15	7.24235e-13
AFR97464-9	CNAG_04753	47.4176	4.06555	0.401461	10.1269	4.19779e-24	7.37293e-22
AFR94574-2	CNAG_05312	15.9202	4.10063	0.692619	5.92047	3.2102e-09	1.57739e-07
AFR95980-4	CNAG_06693	18.0171	4.10968	0.633348	6.48882	8.65128e-11	5.36965e-09
AFR98746-2	CNAG_06517	24.7047	4.13757	0.570023	7.2586	3.91109e-13	3.47162e-11
AFR97840-2	CNAG_01635	19.2443	4.14115	0.632884	6.5433	6.01776e-11	3.8509e-09
AFR97464-1	CNAG_04753	69	4.15409	0.333661	12.45	1.39814e-35	3.97987e-33
AFR95600-1	CNAG_02220	15.0495	4.16866	0.695673	5.99227	2.06938e-09	1.04802e-07
AFR98470-1	CNAG_06242	24.6496	4.17123	0.550382	7.57879	3.48794e-14	3.3874e-12
AFR97464-8	CNAG_04753	15.4448	4.20621	0.695871	6.04452	1.49852e-09	7.78003e-08
AFR92832-6	CNAG_00702	16.2654	4.21148	0.698769	6.02701	1.67026e-09	8.56395e-08
AFR97464-5	CNAG_04753	40.7982	4.27286	0.435695	9.80701	1.05039e-22	1.73419e-20
AFR98584-2	CNAG_06346	67.319	4.34168	0.366476	11.8471	2.22692e-32	5.93008e-30
AFR95210-5	CNAG_00919	50.9949	4.41617	0.394491	11.1946	4.33363e-29	1.02212e-26
AFR94790-2	CNAG_01353	18.6281	4.4688	0.642261	6.95792	3.45322e-12	2.741e-10
AFR98584-3	CNAG_06346	117.488	4.60988	0.262557	17.5576	5.20077e-69	3.0666e-66
AFR98470-2	CNAG_06242	36.6767	4.62394	0.460307	10.0453	9.6313e-24	1.64424e-21
AFR95210-7	CNAG_00919	35.3772	4.62563	0.812806	5.69093	1.26347e-08	5.63779e-07
AFR98584-1	CNAG_06346	120.668	4.63489	0.264333	17.5343	7.83967e-69	4.31443e-66
AFR98173-5	CNAG_01979	27.9707	4.69618	0.530666	8.8496	8.78363e-19	1.20848e-16
AFR97858-3	CNAG_01653	31.2469	4.71156	0.504148	9.34558	9.13913e-21	1.3971e-18
AFR97858-4	CNAG_01653	110.042	4.76063	0.273017	17.4371	4.31364e-68	2.09466e-65
AFR97858-1	CNAG_01653	58.2606	4.80092	0.373041	12.8697	6.66693e-38	2.05804e-35
AFR98470-8	CNAG_06242	54.817	4.91347	0.381808	12.8689	6.73132e-38	2.05804e-35
AFR97464-4	CNAG_04753	42.5061	4.93502	0.434869	11.3483	7.56358e-30	1.83639e-27
AFR98470-4	CNAG_06242	38.3987	4.96074	0.451596	10.9849	4.51677e-28	9.09412e-26
AFR97273-4	CNAG_07784	23.2526	4.99855	0.573318	8.71863	2.81594e-18	3.63212e-16
AFR98470-6	CNAG_06242	40.8396	5.01463	0.451317	11.1111	1.10799e-28	2.472e-26
AFR98657-4	CNAG_06419	28.0322	5.29702	0.550844	9.61618	6.832e-22	1.10585e-19
AFR92919-2	CNAG_00788	169.995	5.5371	0.236515	23.4112	3.28863e-121	2.26231e-118
AFR93896-8	CNAG_02796	137.018	5.59881	0.260711	21.4752	2.6559e-102	1.6865e-99
AFR92828-5	CNAG_00699	82.5546	5.79131	0.352203	16.4431	9.40052e-61	4.08428e-58
AFR93093-3	CNAG_06706	63.5241	6.06939	0.390377	15.5475	1.65365e-54	6.50044e-52
AFR92828-9	CNAG_00699	176.173	6.18352	0.241239	25.6323	6.65619e-145	6.1052e-142
AFR92828-6	CNAG_00699	163.109	6.3083	0.253387	24.8959	8.2429e-137	6.18592e-134
AFR92828-1	CNAG_00699	234.959	6.33717	0.214161	29.5906	1.97279e-192	2.32648e-189
CNAG_12765-1	CNAG_12765	63.3282	6.35553	0.403972	15.7326	9.04082e-56	3.7316e-53
AFR92828-4	CNAG_00699	529.422	6.45337	0.152837	42.2238	0	0
AFR92828-7	CNAG_00699	344.024	6.50702	0.238255	27.3111	3.1328e-164	3.23266e-161
AFR95376-7	CNAG_02458	1873.09	6.89049	0.222846	30.9204	6.35674e-210	8.74582e-207
AFR92828-8	CNAG_00699	290.774	6.97318	0.220045	31.6898	2.14912e-220	3.5482e-217
AFR94328-2	CNAG_05064	165.548	7.14622	0.283185	25.2352	1.64702e-140	1.35962e-137
AFR98142-5	CNAG_01947	78.5157	7.41183	0.424523	17.4592	2.93022e-68	1.51181e-65
AFR92828-2	CNAG_00699	338.438	7.47803	0.214131	34.9228	3.35758e-267	1.38584e-263
AFR96479-9	CNAG_03258	291.356	7.72731	0.241028	32.0598	1.60525e-225	3.31284e-222
AFR94949-1	CNAG_01194	98.872	8.75582	0.507439	17.2549	1.02776e-66	4.71341e-64

## Sheet:  Product description Up YPDx10d
Gene ID	Product Description Up YPD x 10d
CNAG_00038	Alcohol dehydrogenase
CNAG_00094	NAD-dependent epimerase/dehydratase
CNAG_00106	Two-component-like sensor kinase
CNAG_00259	bud site selection protein
CNAG_00326	hypothetical protein
CNAG_00433	hypothetical protein
CNAG_00456	Identified spore protein 6
CNAG_00539	membrane transporter
CNAG_00627	specific transcriptional repressor
CNAG_00654	sulfiredoxin
CNAG_00698	hypothetical protein
CNAG_00702	hypothetical protein
CNAG_00788	NADH dehydrogenase
CNAG_00796	ATP-binding cassette, subfamily B (MDR/TAP), member 1
CNAG_00841	hypothetical protein
CNAG_00919	carboxypeptidase D
CNAG_00936	lipid particle protein, variant
CNAG_01055	phospholipid transporter
CNAG_01121	hypothetical protein
CNAG_01445	autophagy-like protein 9
CNAG_01536	myosin heavy chain
CNAG_01542	taurine catabolism dioxygenase TauD
CNAG_01631	mRNA cap guanine-N7 methyltransferase
CNAG_01635	hypothetical protein
CNAG_01636	peptidyl-prolyl cis-trans isomerase-like 1
CNAG_01680	3-methylcrotonyl-CoA carboxylase alpha subunit
CNAG_01715	ribosome biogenesis protein BMS1
CNAG_01794	2-hydroxyacid dehydrogenase
CNAG_01797	hypothetical protein
CNAG_01815	hypothetical protein
CNAG_01879	cathepsin A (carboxypeptidase C)
CNAG_01947	2,4-dienoyl-CoA reductase
CNAG_02011	PQQ enzyme repeat protein
CNAG_02026	hypothetical protein
CNAG_02067	vacuolar protein
CNAG_02153	glucose repression regulatory protein TUP1
CNAG_02154	anaphase-promoting complex subunit 6
CNAG_02262	ATP-binding cassette transporter
CNAG_02266	NADH-quinone oxidoreductase subunit B 2
CNAG_02293	hypothetical protein, variant
CNAG_02296	ATP-binding protein
CNAG_02328	pre-rRNA-processing protein TSR1
CNAG_02454	H/ACA ribonucleoprotein complex non-core subunit NAF1
CNAG_02488	methionyl-tRNA formyltransferase
CNAG_02493	hypothetical protein
CNAG_02539	AAT family amino acid transporter
CNAG_02548	cobalamin synthesis protein, variant
CNAG_02657	translation initiation factor 3 subunit G
CNAG_02755	hypothetical protein
CNAG_02982	U3 small nucleolar RNA-associated protein 13
CNAG_03048	Gluconokinase
CNAG_03231	hypothetical protein
CNAG_03242	solute carrier family 25 (peroxisomal adenine nucleotide transporter), member 17
CNAG_03258	AGC protein kinase, variant 1
CNAG_03426	GDP-mannose transporter 2
CNAG_03434	solute carrier family 45, member 1/2/4
CNAG_03624	pescadillo
CNAG_03848	glutathione transferase, variant
CNAG_03874	oxidoreductase
CNAG_03875	galactose-1-phosphate uridylyltransferase
CNAG_03996	guanosine-diphosphatase
CNAG_04030	hypothetical protein
CNAG_04408	choline kinase
CNAG_04677	xylitol dehydrogenase
CNAG_04719	solute carrier family 41
CNAG_04735	extracellular elastinolytic metalloproteinase
CNAG_04781	hypothetical protein, variant 1
CNAG_04869	para-nitrobenzyl esterase
CNAG_04873	hypothetical protein
CNAG_04873	hypothetical protein, variant
CNAG_04874	hypothetical protein
CNAG_05031	3-oxoacid CoA-transferase
CNAG_05036	hypothetical protein
CNAG_05057	hypothetical protein
CNAG_05057	hypothetical protein, variant
CNAG_05064	hypothetical protein
CNAG_05101	U3 small nucleolar RNA-associated protein 12
CNAG_05121	hypothetical protein
CNAG_05154	membrane fraction protein
CNAG_05193	endoplasmic reticulum-Golgi intermediate compartment protein 2
CNAG_05202	SET domain-containing protein 6
CNAG_05264	alpha-amylase AmyA, variant
CNAG_05313	hypothetical protein, variant 4
CNAG_05369	Beta-glucosidase
CNAG_05532	arylformamidase
CNAG_05535	Pre-rRNA-processing protein FHL1, putative
CNAG_05571	U3 small nucleolar RNA-associated protein 20
CNAG_05577	hypothetical protein
CNAG_05834	hypothetical protein, variant
CNAG_05884	importin beta-4 subunit
CNAG_05904	small subunit ribosomal protein S14
CNAG_06005	U3 small nucleolar RNA-associated protein 4
CNAG_06033	pfkB family carbohydrate kinase superfamily
CNAG_06086	CMGC/CDK/CDK8 protein kinase
CNAG_06321	hypothetical protein, variant
CNAG_06424	claudin family protein
CNAG_06517	cytoplasmic protein
CNAG_06623	inositol oxygenase
CNAG_06647	hypothetical protein
CNAG_06683	hypothetical protein
CNAG_06693	hypothetical protein
CNAG_06706	proline-, glutamic acid- and leucine-rich protein 1
CNAG_06798	U3 small nucleolar RNA-associated protein 18
CNAG_06865	translation machinery-associated protein 16
CNAG_06920	ubiquitin carboxyl-terminal hydrolase 10
CNAG_07043	hypothetical protein
CNAG_07502	CTP synthase
CNAG_07549	hypothetical protein
CNAG_07793	hypothetical protein
CNAG_07799	ABC transporter
CNAG_07864	U3 small nucleolar ribonucleoprotein IMP3
CNAG_07869	hypothetical protein
CNAG_07901	hypothetical protein
CNAG_09002	apocytochrome b
CNAG_09004	cytochrome c oxidase subunit III
CNAG_09006	NADH:ubiquinone oxidoreductase subunit 5
CNAG_11001	unspecified product
CNAG_11002	unspecified product
CNAG_11009	unspecified product
CNAG_11010	unspecified product
CNAG_12094	unspecified product
CNAG_12120	unspecified product
CNAG_12150	unspecified product
CNAG_12341	unspecified product
CNAG_12405	unspecified product
CNAG_12443	unspecified product
CNAG_12585	unspecified product
CNAG_12833	unspecified product
CNAG_12993	unspecified product
CNAG_13008	unspecified product
CNAG_13021	unspecified product
CNAG_13073	unspecified product
CNAG_13101	unspecified product
CNAG_13110	unspecified product
CNAG_00010	cation transporter
CNAG_00039	hypothetical protein
CNAG_00165	methylthioadenosine phosphorylase
CNAG_00183	alternative cyclin Pcl12
CNAG_00286	putative nuclear polyadenylated mRNA-binding protein
CNAG_00292	zinc finger protein
CNAG_00419	DNA polymerase beta subunit
CNAG_00449	RNA-binding protein NOB1, variant
CNAG_00525	dynein light intermediate chain 1, cytosolic
CNAG_00543	hypothetical protein
CNAG_00609	hypothetical protein
CNAG_00699	transmembrane receptor
CNAG_00819	small subunit ribosomal protein S30
CNAG_00858	hypothetical protein
CNAG_00891	ATP-binding cassette, subfamily F, member 2
CNAG_00930	Argininosuccinate synthase
CNAG_00936	lipid particle protein
CNAG_01055	phospholipid transporter, variant
CNAG_01168	H/ACA ribonucleoprotein complex subunit 4
CNAG_01275	hypothetical protein
CNAG_01422	endoplasmic reticulum protein
CNAG_01423	hypothetical protein
CNAG_01564	nucleolar protein 12
CNAG_01670	hypothetical protein
CNAG_01687	Atypical/RIO/RIO2 protein kinase
CNAG_01702	Integral membrane protein
CNAG_01732	nuclear protein localization protein 4
CNAG_01791	ribosome production factor 1
CNAG_01796	hypothetical protein, variant 3
CNAG_01823	myo-inositol-1(or 4)-monophosphatase, variant
CNAG_01823	myo-inositol-1(or 4)-monophosphatase
CNAG_02209	nucleolar protein 56
CNAG_02220	hypothetical protein
CNAG_02259	tRNA-dihydrouridine synthase 2
CNAG_02293	hypothetical protein
CNAG_02330	large subunit ribosomal protein L21e
CNAG_02378	H/ACA ribonucleoprotein complex subunit 2
CNAG_02548	cobalamin synthesis protein
CNAG_02796	3-deoxy-7-phosphoheptulonate synthase
CNAG_02885	capsular associated protein
CNAG_02926	hypothetical protein
CNAG_03013	OPT family small oligopeptide transporter
CNAG_03054	hypothetical protein
CNAG_03124	periodic tryptophan protein 2
CNAG_03173	DNA damage-binding protein 1
CNAG_03187	Protoporphyrinogen oxidase
CNAG_03217	hypothetical protein
CNAG_03221	large subunit ribosomal protein L29
CNAG_03392	DNA supercoiling protein
CNAG_03435	ribonucleoprotein-associated protein
CNAG_03602	U3 small nucleolar RNA-associated protein 5
CNAG_03603	ATP-dependent RNA helicase HAS1
CNAG_03790	hypothetical protein
CNAG_03914	hypothetical protein, variant
CNAG_04026	chromosome transmission fidelity protein 1
CNAG_04030	hypothetical protein, variant
CNAG_04147	ATP-dependent rRNA helicase RRP3
CNAG_04149	nuclear pore complex protein Nup107
CNAG_04210	MFS transporter, SP family, general alpha glucoside:H symporter
CNAG_04289	hypothetical protein
CNAG_04436	hypothetical protein
CNAG_04729	ATP-dependent RNA helicase DBP7
CNAG_04753	Gluconolactonase
CNAG_04781	hypothetical protein, variant 2
CNAG_04976	zuotin
CNAG_04984	pleiotropic drug resistance protein
CNAG_05041	NADH-ubiquinone oxidoreductase subunit 8
CNAG_05074	hypothetical protein
CNAG_05159	hypothetical protein
CNAG_05313	hypothetical protein
CNAG_05313	hypothetical protein, variant 2
CNAG_05371	hypothetical protein
CNAG_05430	hypothetical protein
CNAG_05725	ketol-acid reductoisomerase, mitochondrial
CNAG_05741	hypothetical protein
CNAG_05797	5'-3' exoribonuclease 2
CNAG_05834	hypothetical protein
CNAG_05936	DNA-directed RNA polymerase III subunit RPC1
CNAG_05970	ste/ste20/paka protein kinase
CNAG_06034	Allantoin permease
CNAG_06092	cyclin
CNAG_06127	ribosome biogenesis protein NSA2
CNAG_06242	Cryptococcus ferric transporter 1
CNAG_06277	ribosomal RNA-processing protein 12
CNAG_06278	Two-component-like sensor kinase
CNAG_06321	hypothetical protein
CNAG_06340	pre-rRNA-processing protein TSR4
CNAG_06348	ABC transporter PMR5
CNAG_06468	nucleolar GTP-binding protein
CNAG_06749	hypothetical protein
CNAG_06919	rRNA 2'-O-methyltransferase fibrillarin
CNAG_06993	hypothetical protein
CNAG_07373	Carbamoyl-phosphate synthase, large subunit
CNAG_07413	nucleolar GTP-binding protein 2
CNAG_07519	hypothetical protein
CNAG_07625	plasma membrane protein
CNAG_07675	neurofibromin 1
CNAG_07676	ATP-dependent RNA helicase DBP2-A
CNAG_07856	Arylsulfotransferase, putative
CNAG_07986	hypothetical protein
CNAG_09000	NADH dehydrogenase subunit 1
CNAG_09010	NADH dehydrogenase subunit 2
CNAG_09011	NADH dehydrogenase subunit 3
CNAG_10500	unspecified product
CNAG_11003	unspecified product
CNAG_11007	unspecified product
CNAG_12018	unspecified product
CNAG_12260	unspecified product
CNAG_12278	unspecified product
CNAG_12365	unspecified product
CNAG_12659	unspecified product
CNAG_12765	unspecified product
CNAG_12985	unspecified product
CNAG_12987	unspecified product
CNAG_00142	hypothetical protein
CNAG_00166	ATP-dependent RNA helicase DBP8
CNAG_00183	alternative cyclin Pcl12, variant
CNAG_00272	hypothetical protein
CNAG_00462	electron-transferring-flavoprotein dehydrogenase
CNAG_00674	hypothetical protein
CNAG_00707	protein sym1
CNAG_00730	ATP-binding cassette transporter
CNAG_00764	ATP-dependent RNA helicase DBP4
CNAG_00809	ATP-dependent RNA helicase DED1
CNAG_00869	ATP-binding cassette transporter
CNAG_01000	nuclear pore complex protein Nup155
CNAG_01019	superoxide dismutase [Cu-Zn]
CNAG_01124	hypothetical protein
CNAG_01148	FK506-binding protein 4
CNAG_01155	glycerol kinase
CNAG_01163	DNA repair and recombination protein RAD54-like protein
CNAG_01194	hypothetical protein
CNAG_01229	L-mandelate dehydrogenase
CNAG_01283	beta-1,2-xylosyltransferase
CNAG_01387	hypothetical protein
CNAG_01602	IQ domain-containing calmodulin-binding protein
CNAG_01681	cytosine permease
CNAG_01688	ATP-dependent metalloprotease
CNAG_01755	hypothetical protein
CNAG_01796	hypothetical protein, variant 1
CNAG_01796	hypothetical protein, variant 2
CNAG_02131	iron-sulfur cluster assembly protein
CNAG_02210	ribonuclease Z
CNAG_02606	hypothetical protein
CNAG_02672	nonsense-mediated mRNA decay protein 3
CNAG_02744	hypothetical protein
CNAG_02773	exosome complex exonuclease Rrp6
CNAG_02870	folylpolyglutamate synthase
CNAG_02880	GTP-binding protein YchF
CNAG_03001	multiple RNA-binding domain-containing protein 1
CNAG_03008	hypothetical protein
CNAG_03015	large subunit ribosomal protein L37-A
CNAG_03061	multiple drug resistance protein
CNAG_03076	hypothetical protein
CNAG_03231	hypothetical protein, variant
CNAG_03258	AGC protein kinase
CNAG_03336	hypothetical protein
CNAG_03366	C2H2 type zinc finger transcription factor
CNAG_03645	NET1-associated nuclear protein 1 (U3 small nucleolar RNA-associated protein 17)
CNAG_03645	NET1-associated nuclear protein 1 (U3 small nucleolar RNA-associated protein 17), variant
CNAG_03675	pumilio domain-containing protein
CNAG_03683	short-chain dehydrogenase/reductase SDR
CNAG_03718	mitochondrial intermediate peptidase 2
CNAG_03762	AdoMet-dependent rRNA methyltransferase spb1
CNAG_03835	DASH complex subunit DAD3
CNAG_03848	glutathione transferase
CNAG_03894	Putative Zn2-Cys6 zinc-finger transcription factor
CNAG_03914	hypothetical protein
CNAG_03952	hypothetical protein
CNAG_04039	iron sulfur cluster assembly protein 2, mitochondrial
CNAG_04124	hypothetical protein
CNAG_04162	AGC/PKA protein kinase
CNAG_04335	phosphatidylinositol 4-kinase
CNAG_04344	galactonate dehydratase
CNAG_04358	iron-sulfur clusters transporter atm1, mitochondrial
CNAG_04358	iron-sulfur clusters transporter ATM1, mitochondrial, variant
CNAG_04365	ribosome biogenesis protein MAK21
CNAG_04597	hypothetical protein
CNAG_04628	translation initiation factor 6
CNAG_04633	hypothetical protein
CNAG_04675	hypothetical protein
CNAG_04740	hypothetical protein
CNAG_04776	Homoserine dehydrogenase
CNAG_04781	hypothetical protein
CNAG_04866	NAD-dependent histone deacetylase SIR2
CNAG_04951	3-deoxy-7-phosphoheptulonate synthase
CNAG_05003	hypothetical protein
CNAG_05013	RNP domain-containing protein
CNAG_05228	U3 small nucleolar ribonucleoprotein Lcp5
CNAG_05261	hypothetical protein
CNAG_05264	alpha-amylase AmyA
CNAG_05265	hypothetical protein
CNAG_05266	membrane protein
CNAG_05312	hypothetical protein
CNAG_05313	hypothetical protein, variant 1
CNAG_05313	hypothetical protein, variant 3
CNAG_05369	beta-glucosidase, variant 2
CNAG_05402	protein CMS1
CNAG_05438	hypothetical protein
CNAG_05640	metal iron transporter
CNAG_05646	hypothetical protein
CNAG_05755	protein MAK16
CNAG_05789	hypothetical protein
CNAG_05875	cytochrome c heme-lyase
CNAG_05990	hypothetical protein
CNAG_06007	U3 small nucleolar RNA-associated protein 23
CNAG_06099	hypothetical protein
CNAG_06115	Acid phosphatase
CNAG_06209	hypothetical protein
CNAG_06333	replication factor C subunit 3/5, variant
CNAG_06346	Barwin-like protein 1
CNAG_06382	beta-transducin repeat containing protein
CNAG_06472	nucleolar protein 4
CNAG_06541	hypothetical protein
CNAG_06541	hypothetical protein, variant
CNAG_06710	hypothetical protein
CNAG_06766	U3 small nucleolar RNA-associated protein 14
CNAG_06785	kynurenine 3-monooxygenase
CNAG_06967	Phytase
CNAG_07362	nucleolin
CNAG_07456	hypothetical protein
CNAG_07456	hypothetical protein, variant
CNAG_07629	endopolyphosphatase
CNAG_07784	hypothetical protein
CNAG_07947	hypothetical protein
CNAG_09005	NADH:ubiquinone oxidoreductase subunit 4
CNAG_09007	NADH dehydrogenase subunit 6
CNAG_09009	Cytochrome c oxidase subunit I
CNAG_11008	unspecified product
CNAG_12531	unspecified product
CNAG_12825	unspecified product
CNAG_13200	unspecified product
CNAG_00126	2-deoxy-D-gluconate 3-dehydrogenase
CNAG_00178	DNA repair protein REV1
CNAG_00306	Copper-detoxifying metallothionein 2
CNAG_00330	transcription factor TFIIIB component b''
CNAG_00332	hypothetical protein
CNAG_00417	elongation factor 1-gamma
CNAG_00449	RNA-binding protein NOB1
CNAG_00538	hypothetical protein
CNAG_00728	dityrosine transporter
CNAG_00757	ubiquitin carboxyl-terminal hydrolase 8
CNAG_01098	pre-rRNA-processing protein ipi1
CNAG_01107	phosphatidylinositol glycan, class A
CNAG_01165	D-erythro-sphingosine kinase
CNAG_01184	hypothetical protein
CNAG_01187	ribosome production factor 2
CNAG_01236	rRNA-processing protein EBP2
CNAG_01272	hypothetical protein
CNAG_01288	solute carrier family 25, member 33/36
CNAG_01300	small subunit ribosomal protein S21e
CNAG_01353	hypothetical protein
CNAG_01354	hypothetical protein
CNAG_01435	serine-tRNA ligase
CNAG_01599	hypothetical protein
CNAG_01600	ribosome assembly protein RRB1
CNAG_01653	cytokine inducing-glycoprotein
CNAG_01796	hypothetical protein
CNAG_01812	large subunit ribosomal protein L24e
CNAG_01979	transcription initiation factor TFIID subunit 10
CNAG_01983	Protein required for cytokinesis and virulence 1
CNAG_02000	Short-chain dehydrogenase
CNAG_02009	extensin
CNAG_02084	farnesyl diphosphate synthase
CNAG_02156	hypothetical protein
CNAG_02162	U3 small nucleolar RNA-associated protein 24
CNAG_02180	phosphate transporter
CNAG_02297	hypothetical protein
CNAG_02299	hypothetical protein
CNAG_02301	lupus La protein
CNAG_02310	casein kinase II subunit beta
CNAG_02338	cellular nucleic acid-binding protein
CNAG_02382	ribosome biogenesis protein BRX1
CNAG_02435	white collar 2 protein
CNAG_02458	GTPase activating protein
CNAG_02468	AP-3 complex subunit delta-1
CNAG_02546	transferase
CNAG_02562	acyl-CoA dehydrogenase
CNAG_02663	ribonucleoside-diphosphate reductase subunit M2
CNAG_02810	pumilio-family RNA binding protein
CNAG_02810	pumilio-family RNA binding protein, variant
CNAG_02867	phosphatidylinositol phospholipase C, delta
CNAG_03000	small subunit ribosomal protein S19e
CNAG_03004	riboflavin synthase, alpha subunit
CNAG_03060	multiple drug resistance protein
CNAG_03106	hypothetical protein
CNAG_03145	hypothetical protein
CNAG_03258	AGC protein kinase, variant 2
CNAG_03270	Adenylosuccinate lyase
CNAG_03366	C2H2 type zinc finger transcription factor
CNAG_03713	efflux protein EncT
CNAG_03713	efflux protein EncT, variant
CNAG_03885	cytoplasmic protein
CNAG_03965	ribosome recycling factor
CNAG_04103	hypothetical protein
CNAG_04114	small subunit ribosomal protein S0
CNAG_04209	voltage-gated potassium channel protein beta-2 subunit
CNAG_04222	protein SDA1
CNAG_04298	nucleolar complex protein 3
CNAG_04323	hypothetical protein
CNAG_04337	cation diffusion facilitator
CNAG_04362	ATP-dependent RNA helicase DBP5
CNAG_04589	hypothetical protein
CNAG_05032	hypothetical protein
CNAG_05145	DNA helicase
CNAG_05159	hypothetical protein, variant
CNAG_05266	membrane protein, variant
CNAG_05316	inositol oxygenase
CNAG_05369	beta-glucosidase, variant 1
CNAG_05449	Copper-detoxifying metallothionein 1
CNAG_05526	ino eighty subunit 2
CNAG_05582	hypothetical protein
CNAG_05741	hypothetical protein, variant
CNAG_05778	WSC domain-containing protein
CNAG_05778	WSC domain-containing protein, variant
CNAG_05826	translation elongation factor Tu
CNAG_05851	glycerol transporter
CNAG_05976	nucleolar protein 58
CNAG_06098	glucosamine-6-phosphate deaminase
CNAG_06126	Pin2-interacting protein X1
CNAG_06144	cytoplasmic protein
CNAG_06241	acidic laccase
CNAG_06309	hypothetical protein
CNAG_06333	replication factor C subunit 3/5
CNAG_06419	hypothetical protein
CNAG_06641	DNA-directed RNA polymerase III subunit RPC6
CNAG_06742	pre-60S factor REI1
CNAG_06762	GATA transcription factor, capsule-independent antiphagocytic protein
CNAG_06889	sodium-hydrogen antiporter
CNAG_06917	thiol-specific antioxidant protein 3
CNAG_07494	U3 small nucleolar RNA-associated protein MPP10
CNAG_07628	translation initiation factor 3 subunit C
CNAG_07813	hypothetical protein
CNAG_07855	midasin
CNAG_09003	small ribosomal protein subunit 3
CNAG_09008	ATP synthase subunit 6
CNAG_09012	cytochrome c oxidase subunit II
CNAG_10502	unspecified product
CNAG_11000	unspecified product
CNAG_11011	unspecified product
CNAG_11012	unspecified product
CNAG_12064	unspecified product
CNAG_12194	unspecified product
CNAG_12223	unspecified product
CNAG_12265	unspecified product
CNAG_12266	unspecified product
CNAG_12306	unspecified product
CNAG_12324	unspecified product
CNAG_12619	unspecified product
CNAG_12667	unspecified product
CNAG_13196	unspecified product

[truncated: 6 more sheets: Downregulated genes YPDx10d,  Prod. descriptionDown YPDx10d, GO YPDx6h up genes, GO 6h x 10d up genes, GO YPDx10d up genes, GO YPDx6h Down genes]
