# Supplementary material for: The Dynamics of Cryptococcus neoformans Cell and Transcriptional Remodeling during Infection
Source: Cells. 2022 Dec 2;11(23):3896. doi: 10.3390/cells11233896 (PMC9740611; doi:10.3390/cells11233896)
Supplement: Supplementary file 1 [file cells-11-03896-s001.zip › cells-2015164-supplementary/Table S2 - Mice transcriptome analysis.xlsx]

## Sheet: Upregulates genes 6h (6h x 10d)
Upregulated genes in mice after 6h of intratracheal infection with H99 strain (comparasion 6h X 10d)
ID	Gene.name	log2FoldChange	pvalue	padj	BAL6h1	BAL6h2	BAL10d1	BAL10d2
ENSMUSG00000069919	Hba-a1	821111337635867	2.8261e-54	1.12743e-51	324293767740118	478947349570413	720659599839493	192906325979694
ENSMUSG00000069917	Hba-a2	768943026005086	5.50807e-61	2.63683e-58	301574101595648	494392761912072	216197879951848	171472289759728
ENSMUSG00000087819	Gm25117	64765143657589	4.35606e+09	0.000312083655039922	495849601006321	246568329550577	0	0
ENSMUSG00000089617	Scarna10	63804337240397	0.00575818	0.238456	369448596159628	385670085278167	480439733226328	42868072439932
ENSMUSG00000065637	Gm26397	593027001253717	388309	5.70219e+07	130871779937734	144684434887225	0	42868072439932
ENSMUSG00000073940	Hbb-bt	560847767683181	1.86968e-08	1.20953e-06	35928774367999	527097957322271	120109933306582	64302108659898
ENSMUSG00000086503	Xist	552342647681926	193.613	5183.81	253492947662002	968594834196795	288263839935797	471548796839252
ENSMUSG00000103313	Gm38357	548375241372872	6.27983e+07	7.13064e+08	123555966152395	790879547615059	240219866613164	21434036219966
ENSMUSG00000089417	Gm22009	545620372139857	18.9358	570.841	493004562312022	679225964422344	480439733226328	21434036219966
ENSMUSG00000052305	Hbb-bs	537302161335322	1.67528e-65	9.54752e-64	216832591915469	300766839725374	696637613178176	557284941719116
ENSMUSG00000027995	Tlr2	53115790216289	5.14827e-15	4.85153e-13	578355723140979	502906347630517	168153906629215	10717018109983
ENSMUSG00000108321	Gm44649	516855173286825	0.00316253052078999	0.0132247258116054	211345731576465	883924200275654	0	0
ENSMUSG00000105198	Gm42502	502215513316391	0.00561770035552514	0.0216669796503142	219474413560175	511745589633273	0	0
ENSMUSG00000099746	Ppnr	497859967054481	0.000452661150605833	0.00245244393411073	212565033874021	132123406778045	0	10717018109983
ENSMUSG00000083822	Hmgb1-ps5	494542686831962	0.00599054261250952	0.0228336157048421	186959685625334	697834894954463	0	0
ENSMUSG00000089371	Mir1938	492541788242639	0.001518059311907	0.00707757454028162	361726348275103	325656284312083	0	21434036219966
ENSMUSG00000108563	Gm44686	48584506698398	0.00845624404042428	0.0307892694480675	195088367609044	465223263302976	0	0
ENSMUSG00000102721	A630081D01Rik	484662095009192	0.00246160569600076	0.0106895852575244	495849601006321	153523676889982	0	21434036219966
ENSMUSG00000033475	Tomm6	480805729967859	0.00800394249930028	0.0293567832766245	154444957690493	790879547615059	0	0
ENSMUSG00000002602	Axl	470893776761798	5.79893e-82	1.38803e-78	292876411873078	294346758691793	11770773464045	10717018109983
ENSMUSG00000045551	Fpr1	461982857867285	1.30897	402.719	180863174137552	208885245223036	720659599839493	857361448798639
ENSMUSG00000087312	Gm13833	461753678208708	0.00388562076228046	0.015783424551806	390176735218089	167480374789071	240219866613164	0
ENSMUSG00000097423	Gm26522	457303892881784	0.00435730456934714	0.0174014395929256	369855030258813	167480374789071	0	21434036219966
ENSMUSG00000086665	Gm13067	452648871522254	0.00435762988469235	0.0174014395929256	256053482486871	265177260082696	0	21434036219966
ENSMUSG00000104823	Gm43182	447881484015001	9.11508e+09	0.000607401469911091	560879056876002	455918798036916	480439733226328	0
ENSMUSG00000027322	Siglec1	44607573993491	3.54605e-41	1.01045e-38	133472958172521	115282324646477	480439733226328	64302108659898
ENSMUSG00000034445	Cyb561a3	444872730098418	5.31108e-28	1.05938e-25	826686957743325	799253566354512	264241853274481	471548796839252
ENSMUSG00000110631	Gm42047	440885476073622	6.01052e+08	5.48695e+09	241015420817007	135379969621166	240219866613164	150038253539762
ENSMUSG00000109005	Gm45221	43926523238864	1.04177e+07	1.40562e+08	10404712939149	856010804477475	240219866613164	64302108659898
ENSMUSG00000077767	Snora35	438260058202238	0.00640792408473121	0.0242230055104432	280439528438001	19074153795422	0	21434036219966
ENSMUSG00000105700	Gm42772	438073844826335	0.0068842046691883	0.0257791493995136	329211620340262	144219211623922	240219866613164	0
ENSMUSG00000102856	Gm37084	437571293017739	780.333	19098.2	190617592518004	138171309200984	720659599839493	857361448798639
ENSMUSG00000088948	Gm23262	432282612076466	1460.08	34809.3	178018135443253	138171309200984	480439733226328	10717018109983
ENSMUSG00000092274	Neat1	431679887869503	6.74008e-50	2.37251e-47	367741572943049	233076854914791	153740714632425	147894849917765
ENSMUSG00000102964	9430034N14Rik	4291702796858	0.00829382596982238	0.0302715795080312	288568210421711	153523676889982	0	21434036219966
ENSMUSG00000096768	Gm47283	428993133424109	0.00840220826324081	0.0306111502266259	292632551413567	148871444256952	0	21434036219966
ENSMUSG00000093843	Gm25939	425996376970304	112.534	3081.93	169889453459543	179110956371646	144131919967899	42868072439932
ENSMUSG00000105358	Gm43099	423365695949005	1.46351e+09	0.00012146494501435	853511608289569	428005402238738	480439733226328	21434036219966
ENSMUSG00000026390	Marco	421046304478316	4.2115e-05	0.00211778	289381078620082	294486325670784	720659599839493	235774398419626
ENSMUSG00000020377	Ltc4s	420646062974857	2.31271e-09	1.59072e-07	363758518771031	385670085278167	120109933306582	278642470859558
ENSMUSG00000109119	Gm44752	420127553164301	0.00986237929816555	0.0349830928987686	247924800503161	167480374789071	0	21434036219966
ENSMUSG00000087703	Gm15650	416336399076107	0.000375507304974539	0.00207962583338051	467399214063335	344265214844202	240219866613164	21434036219966
ENSMUSG00000092341	Malat1	415717267674091	3.11464e-60	1.43369e-57	161057640484242	998415645374516	787921162491179	675172140928929
ENSMUSG00000003420	Fcgrt	414426747942778	2.55474e-15	2.26482e-12	451141850095915	546172111117693	192175893290531	364378615739422
ENSMUSG00000000794	Kcnn3	413044920017622	2.43876e-19	3.07232e-17	731174944434731	571759390599357	264241853274481	471548796839252
ENSMUSG00000047959	Kcna3	411430229391202	6.54285e-13	5.43784e-11	487314484923425	414048704339648	240219866613164	278642470859558
ENSMUSG00000019838	Slc16a10	410978253974399	0.00441423	1.69325	227603095543885	239589980601032	720659599839493	192906325979694
ENSMUSG00000027829	Ccnl1	408973508439359	0.0689677	2.56337	306044876686688	193998100797341	120109933306582	171472289759728
ENSMUSG00000109498	Gm45222	40773584122495	3.24977	941.726	228415963742256	154919346679891	144131919967899	857361448798639
ENSMUSG00000103220	Gm37728	40760977468124	0.00061765889351836	0.00322238083593188	45520619108777	302395121146934	0	42868072439932
ENSMUSG00000090582	Gm17024	406148736926852	0.000948565966479668	0.00468141752034172	552750374892292	19539377058725	0	42868072439932
ENSMUSG00000101304	Plet1os	404815622025912	0.000588619443244886	0.00308838119103673	414562781169219	334960749578142	240219866613164	21434036219966
ENSMUSG00000014361	Mertk	402973287879521	1.06496e-18	1.27455e-16	776695563543508	559198362490177	480439733226328	342944579519456
ENSMUSG00000040249	Lrp1	39922111004312	1.88683e-97	7.52721e-94	812868198371018	782924229812578	518874911884435	484409218571231
ENSMUSG00000103596	Gm37354	396960540597532	0.00084716014120659	0.00424328438686508	422691463152929	293090655880875	480439733226328	0
ENSMUSG00000015568	Lpl	396113514521688	1.20345e-51	4.6461e-50	17781491839366	184786680183942	105696741309792	126460813697799
ENSMUSG00000024030	Abcg1	394588189850424	6.26832e-74	8.33547e-71	366440983825655	35491882757384	221002277284111	246491416529609
ENSMUSG00000072601	Ear1	393925016709268	0.00992967	0.0397453	233699607031668	254011901763425	192175893290531	128604217319796
ENSMUSG00000024737	Slc15a3	391597518472803	1.24541e-29	2.56983e-26	897000056902418	842984553104992	504461719887645	64302108659898
ENSMUSG00000106427	Gm42820	389801970725908	0.00121769360412181	0.00582003077241608	390176735218089	279133957981785	0	42868072439932
ENSMUSG00000038508	Gdf15	389168129347528	22843.6	469747	128026741243435	140497425517499	720659599839493	10717018109983
ENSMUSG00000025213	Kazald1	388297232838552	329166	4.89982e+07	91854106415925	108862243612896	720659599839493	64302108659898
ENSMUSG00000034258	Flvcr2	388041586661231	0.00199457	0.00861771	302793403893204	231215961861579	192175893290531	171472289759728
ENSMUSG00000091575	2010016I18Rik	381704271850004	8.67656e+08	7.61606e+09	711259673574641	57222461386266	720659599839493	21434036219966
ENSMUSG00000010651	Acaa1b	379741570636817	8.40761e-05	0.00041752	290193946818453	276342618401968	192175893290531	21434036219966
ENSMUSG00000097860	Gm26857	379711816590562	2.45872e+06	3.7629e+07	140626198318186	809488478147178	120109933306582	42868072439932
ENSMUSG00000108526	Gm45828	37934643076956	0.00180599989681816	0.0081877211823285	361726348275103	260525027449666	0	42868072439932
ENSMUSG00000026131	Dst	377713617302446	1.94106e-52	7.25957e-49	291006815016824	231960319082864	20418688662119	177902500625718
ENSMUSG00000109279	Gm45220	376886520693284	0.00189794734496991	0.00853292029474074	386112394226234	237263864284518	480439733226328	0
ENSMUSG00000085088	4931413K12Rik	376693256527627	0.000137942052083722	0.000864340565098423	47146355505519	451266565403886	240219866613164	42868072439932
ENSMUSG00000024985	Tcf7l2	376426227986194	4.65817e-31	1.05187e-28	116321439186893	959755592194039	768703573162125	793059340138742
ENSMUSG00000046805	Mpeg1	37473977068079	1.5585e-63	8.10963e-61	296656248995503	304674715137119	211393482619585	235774398419626
ENSMUSG00000026980	Ly75	374304772412177	2.41543e-23	4.07153e-21	814087500668575	755057356340729	432395759903696	728757231478844
ENSMUSG00000026712	Mrc1	369557934960674	7.44885e-45	2.346e-42	175823391307651	158966789070627	13212092663724	126460813697799
ENSMUSG00000103772	Gm36933	36932124822916	0.00315054552907454	0.0131838212908965	402369758193654	176784840055131	0	42868072439932
ENSMUSG00000097139	Gm26626	369139238098323	0.00247153640287585	0.0107093945219472	361726348275103	223307166385428	240219866613164	21434036219966
ENSMUSG00000061397	Krt79	368542638367054	4.90726e-20	6.52557e-18	64704308590333	688530429688404	408373773242379	621587050379014
ENSMUSG00000052270	Fpr2	366071368424654	432832	7.46417e+06	114614415970314	115375369299138	120109933306582	64302108659898
ENSMUSG00000089235	Gm23119	365851508360604	0.000268175661792758	0.00154899918935122	341404643315828	521050054899333	480439733226328	21434036219966
ENSMUSG00000022822	Abcc5	364551340956077	2.62117e-22	4.12765e-20	125303632778892	820188613203146	888813506468708	771625303918776
ENSMUSG00000030187	Klra2	363354110335042	3.79068e+08	3.62355e+09	727517037542061	669921499156285	240219866613164	857361448798639
ENSMUSG00000088689	Scarna17	362297544406946	0.00363852219510479	0.0149027493603744	195088367609044	358221912743291	0	42868072439932
ENSMUSG00000036526	Card11	362223492899298	8.17491e-30	1.77886e-27	111728733866096	102069983968673	696637613178176	102883373855837
ENSMUSG00000022598	Psca	362177835832502	0.000295023882928068	0.00168215618431782	406434099185509	428005402238738	240219866613164	42868072439932
ENSMUSG00000060703	Cd302	360832818608453	115646	2.1425e+06	121523795656467	127005950881712	960879466452657	10717018109983
ENSMUSG00000109429	Gm45223	359737341552813	2.11404e+07	2.67451e+08	15932216688072	590833544394779	720659599839493	10717018109983
ENSMUSG00000072572	Slc39a2	359493365260406	1.39049e+06	2.22478e+07	124775268449951	94905545713807	120109933306582	64302108659898
ENSMUSG00000037649	H2-DMa	357883072507139	0.0572026	2.17334	22353875455203	261920697239575	144131919967899	257208434639592
ENSMUSG00000072596	Ear2	357316793349703	6.92276e-23	1.13495e-20	736458587724142	776457626452666	696637613178176	578718977939082
ENSMUSG00000097707	Gm26742	354809772600552	1.18156e+08	1.24752e+08	91854106415925	665269266523255	480439733226328	857361448798639
ENSMUSG00000025270	Alas2	354606572782336	5306.34	118703	12762030714425	188880644901008	960879466452657	171472289759728
ENSMUSG00000105771	2900064K03Rik	352855759998981	0.000216976341336967	0.00128459946236782	825061221346583	227959399018458	720659599839493	21434036219966
ENSMUSG00000035283	Adrb1	350437986216508	550119	9.35203e+06	120304493358911	110257913402805	720659599839493	128604217319796
ENSMUSG00000072612	Gm10382	348395627162265	100254	187476	128026741243435	125610281091803	120109933306582	10717018109983
ENSMUSG00000103593	Gm37352	347865850617973	25.3984	754.265	192649763013931	18608930532119	168153906629215	171472289759728
ENSMUSG00000027508	Pag1	347780155192645	3.45091e-22	5.29494e-20	864078894868392	746218114337973	624571653194227	814493376358707
ENSMUSG00000049130	C5ar1	345520527969571	2.3456e-14	2.11068e-12	547466731602881	517793492056212	408373773242379	557284941719116
ENSMUSG00000026829	Gbgt1	344275715380178	6.02188e+06	8.54921e+07	991699202012642	986273318202308	120109933306582	64302108659898
ENSMUSG00000103869	Gm37420	344193422222675	0.00107435856553355	0.00520985547500226	516171305965596	218654933752399	240219866613164	42868072439932
ENSMUSG00000074743	Thbd	344077587920989	1.13602e+07	1.52591e+08	102421392994748	925794293972921	240219866613164	150038253539762
ENSMUSG00000040522	Tlr8	343868608171158	36.9314	1052.37	205249220088682	185158858794584	960879466452657	257208434639592
ENSMUSG00000030278	Cidec	341995413349556	1.67318e-05	0.000863129	308483481281801	323330167995568	33630781325843	257208434639592
ENSMUSG00000104488	Gm38062	340735945431178	0.000207125069321085	0.0012369624898377	658423240680525	302395121146934	480439733226328	42868072439932
ENSMUSG00000106475	Gm43011	339684346504766	4.67283e+08	0.000332487594961727	816932539362873	372178610642381	480439733226328	64302108659898
ENSMUSG00000013974	Mcemp1	337028288886646	0.00737624	0.300268	281658830735558	254942348290031	192175893290531	32151054329949
ENSMUSG00000003545	Fosb	335843090839816	6.87362e-07	3.97408e-05	389770301118903	32984329368181	33630781325843	364378615739422
ENSMUSG00000021250	Fos	334350870774571	3.86219e-22	5.85098e-20	866517499463505	794601333721482	93685747979134	707323195258877
ENSMUSG00000032691	Nlrp3	33369757766996	9.99186e-06	0.000526795	355223402688135	30797780030657	312285826597113	342944579519456
ENSMUSG00000084911	Gm16185	333216299996104	0.00827911607286146	0.030231275919095	288568210421711	167480374789071	240219866613164	21434036219966
ENSMUSG00000027698	Nceh1	330934641080901	1.59333e-18	1.88801e-17	724671998847763	664338819996649	624571653194227	771625303918776
ENSMUSG00000022892	App	330766420238873	4.20452e-42	1.25799e-39	225855428917387	277040453296922	259437455942217	248634820151605
ENSMUSG00000089281	Scarna6	330316760183682	0.000299964367428903	0.00170545061728699	451141850095915	432657634871767	0	857361448798639
ENSMUSG00000092981	Mir5125	329752897713491	0.00951281629586873	0.0339443605930104	235731777527595	204698235853309	0	42868072439932
ENSMUSG00000052160	Pld4	329623684319896	12.8489	396.329	216222940766691	203767789326703	120109933306582	300076507079524
ENSMUSG00000032013	Trim29	327626802368852	0.00112362	0.0503649	37920301454008	284251413878118	480439733226328	21434036219966
ENSMUSG00000001627	Ifrd1	327531758072797	22947.1	4.0626e+06	208500692882166	986273318202308	168153906629215	150038253539762
ENSMUSG00000102151	Gm37472	326857385034041	1.00821e+08	1.08705e+09	109330772680902	646660335991136	720659599839493	10717018109983
ENSMUSG00000036533	Cdc42ep3	326100856927972	0.807494	27.2228	233699607031668	223772389648731	288263839935797	192906325979694
ENSMUSG00000090387	Gm17056	324892827958929	0.0106491592153619	0.0372658296752783	272310846454291	158175909523012	240219866613164	21434036219966
ENSMUSG00000032135	Mcam	324406843602683	1.00721	33.6711	22353875455203	227959399018458	264241853274481	21434036219966
ENSMUSG00000022324	Matn2	322672974964523	1598.4	33857.8	160135035079091	136310416147772	144131919967899	171472289759728
ENSMUSG00000037759	Ptger2	322347685199772	1.73269e+09	0.000140268559959603	715324014566496	548963450697511	480439733226328	857361448798639
ENSMUSG00000020092	Pald1	317693696310072	1.22772e-10	9.07e-09	531615801734646	525702287532362	384351786581063	771625303918776
ENSMUSG00000032068	Plet1	316885495985605	6.55445e-25	1.20682e-22	104738067360106	101744327684361	129718727971109	10073997023384
ENSMUSG00000102602	A930004J17Rik	316516698677665	0.00309417058939508	0.0129933451276773	406434099185509	20004600322028	240219866613164	42868072439932
ENSMUSG00000020836	Coro6	316260551301759	58740	1.1357e+06	208500692882166	117701485615653	240219866613164	128604217319796
ENSMUSG00000038608	Dock10	315740086487651	6.78697e-18	7.73585e-16	119938702669644	822514729519661	115305535974319	111456988343823
ENSMUSG00000024401	Tnf	315607210777795	5.51284e+08	5.0752e+09	719388355558351	697834894954463	960879466452657	64302108659898
ENSMUSG00000030560	Ctsc	315479194209748	8.97254e-19	1.08468e-18	753122385790748	718304718539794	792725559823442	857361448798639
ENSMUSG00000023349	Clec4n	31532570299432	1380.11	33100.6	183301778732665	160502025839527	240219866613164	150038253539762
ENSMUSG00000043795	Prr33	314637997069121	4.77715e+09	0.000339104001653775	784417811428033	418700936972678	720659599839493	64302108659898
ENSMUSG00000025324	Atp10a	314246197439965	3.11577e-11	2.34525e-09	605180373687223	500580231314002	768703573162125	492982833059218
ENSMUSG00000018819	Lsp1	311998919484934	7.82874e-23	1.26614e-20	916102459564137	93184219639586	984901453113973	11360039196582
ENSMUSG00000023087	Noct	311991038131355	0.0424206	0.163244	365790689266958	277273064928573	192175893290531	53585090549915
ENSMUSG00000030708	Dnajb13	310935196614902	83987.8	1.38835e+07	190617592518004	10002300161014	960879466452657	235774398419626
ENSMUSG00000025017	Pik3ap1	307311578984425	1.24425e-34	3.03901e-32	186593894936067	17041128134788	221002277284111	203623344089677
ENSMUSG00000096349	Gm22513	306578564407782	1.70864e-18	2.0048e-16	114980206659581	181483595014491	184969297292136	169328886137731
ENSMUSG00000041380	Htr2c	306536722201831	1.48843e+06	2.37831e+07	167857282963615	96301215503716	120109933306582	192906325979694
ENSMUSG00000046245	Pilra	304581070012825	314249	5.51456e+06	138594027822259	124679834565197	216197879951848	10717018109983
ENSMUSG00000109434	Gm44937	304019704946	0.00433489989263066	0.0173338061861022	292632551413567	274481725348756	720659599839493	0
ENSMUSG00000032046	Abhd12	303650921590261	5.57526e-15	5.21287e-13	755967424485047	702952350850796	110501138642056	685889159038911
ENSMUSG00000034371	Tkfc	302934086973883	224337	3.97757e+06	184114646931036	11258402971932	216197879951848	150038253539762
ENSMUSG00000020654	Adcy3	30263646224233	0.00731397	0.29875	302793403893204	285647083668027	288263839935797	42868072439932
ENSMUSG00000022912	Pros1	302141195593956	5.2851	169.577	236544645725966	221446273332216	216197879951848	342944579519456
ENSMUSG00000003363	Pld3	301621912466013	5.21061e-24	9.30755e-22	103234261193119	116771039089047	136925323969504	135034428185786
ENSMUSG00000029720	Gm20605	301619819947422	0.00477939130192968	0.0188219003295474	292632551413567	265177260082696	720659599839493	0
ENSMUSG00000101191	Gm28809	301591811987749	2.17717e+09	0.000170749298952192	983570520028932	502441124367214	168153906629215	21434036219966
ENSMUSG00000031903	Pla2g15	301130882912272	1.7026e-12	1.36756e-10	550311770297179	603394572503959	792725559823442	64302108659898
ENSMUSG00000035021	Baz1a	299753290814282	5.92866e-21	8.25049e-19	106323160346929	933237866185769	139327522635635	111456988343823
ENSMUSG00000097474	Gm26584	298397224663056	3.00134e+09	0.000225486367576582	101202090697192	428005402238738	120109933306582	64302108659898
ENSMUSG00000097971	Gm26917	298318077113574	13331.5	287998	369131577562263	704532249052973	731685691717037	626131066057646
ENSMUSG00000029413	Naaa	297431010213279	1.59716e-15	1.55405e-13	681183550234913	782970752138908	103294542643661	835927412578673
ENSMUSG00000061411	Nol4l	29734473756402	3.73371e-06	0.000204041	414562781169219	366130708219442	432395759903696	557284941719116
ENSMUSG00000009621	Vav2	297179823049519	6.93666e-11	5.18862e-09	545028127007768	505232463947031	720659599839493	621587050379014
ENSMUSG00000102719	Gm37760	29656996250425	0.000865474248269499	0.00431763059745284	581200761835278	288438423247845	0	10717018109983
ENSMUSG00000020399	Havcr2	295292732264955	999378	1.64519e+07	157289996384792	105605680769775	168153906629215	171472289759728
ENSMUSG00000089794	Gm16337	29454420241161	0.00188717197525541	0.00849404821356026	451141850095915	246568329550577	480439733226328	42868072439932
ENSMUSG00000068747	Sort1	293604976842593	7.51827e-30	1.66627e-27	171393259626529	162130307261087	196980290622795	237917802041622
ENSMUSG00000041268	Dmxl2	29345240842096	6.14881e-14	5.33254e-12	129449260590585	840193213525174	148936317300162	130747620941793
ENSMUSG00000056145	AI504432	292509543868739	84245.7	1.60083e+06	201997747295198	126075504355106	264241853274481	171472289759728
ENSMUSG00000026065	Slc9a4	292503081462526	5.49428e+06	7.83737e+07	13574898912796	102814341189958	720659599839493	235774398419626
ENSMUSG00000036377	C530008M17Rik	292497054221686	4.29647e-09	2.88878e-07	456831927484512	508023803526849	67261562651686	600153014159048
ENSMUSG00000077714	Snord17	292080752235728	0.000301706748946294	0.00171203164306691	345468984307683	674573731789315	240219866613164	10717018109983
ENSMUSG00000087535	Zmiz1os1	29200496871422	22375.2	461700	136968291425517	206559128906521	240219866613164	21434036219966
ENSMUSG00000033004	Mycbp2	291662794761483	4.41287e-21	6.28728e-19	135830275947797	106815261254363	156142913298557	165042078893738
ENSMUSG00000056069	Fam105a	290192043995999	2.62432e+06	4.001e+06	124368834350766	113979699509229	216197879951848	10717018109983
ENSMUSG00000037411	Serpine1	289671802642405	57032.6	110806	165825112467688	138636532464287	240219866613164	171472289759728
ENSMUSG00000090877	Hspa1b	289435888822755	3.13479e+06	4.68965e+07	108924338581716	126075504355106	120109933306582	192906325979694
ENSMUSG00000020262	Adarb1	289353048729506	5.78697	183.709	281252396636372	221446273332216	264241853274481	407246688179354
ENSMUSG00000048440	Cyp4f16	288063568608736	73449.4	1.40647e+06	163386507872575	137706085937681	240219866613164	171472289759728
ENSMUSG00000042129	Rassf4	287806848747536	4.64518e-20	6.24646e-18	105347718508884	928120410289436	134523125303372	135034428185786
ENSMUSG00000023942	Slc29a1	287720659421268	43.8996	1236.21	225977359147143	206559128906521	288263839935797	300076507079524
ENSMUSG00000030737	Slco2b1	287662042698161	31.5337	916.008	245486195908047	203767789326703	312285826597113	300076507079524
ENSMUSG00000021759	Plpp1	286618938976771	0.00226371016129203	0.00995300632268298	349533325299538	316351819046023	720659599839493	21434036219966
ENSMUSG00000035355	Kcnh4	285869192993921	500345	8.55447e+06	161354337376647	11723626235235	168153906629215	21434036219966
ENSMUSG00000031443	F7	285205387010675	0.00678227	0.278936	361319914175918	292160209354269	432395759903696	471548796839252
ENSMUSG00000086411	Gm14236	284500887982737	0.000273935673420372	0.00157618372091106	406434099185509	57687684649569	960879466452657	42868072439932
ENSMUSG00000111171	Gm47815	284333052236687	0.00264445554004576	0.0113762918415772	325147279348407	321004051679053	240219866613164	64302108659898
ENSMUSG00000001750	Tcirg1	284268424411054	1.76799e-08	1.14996e-06	718169053260794	523376171215848	103294542643661	707323195258877
ENSMUSG00000104030	5330406M23Rik	28390858513226	3.46011e+09	0.000255148275854509	735645719525771	57222461386266	144131919967899	42868072439932
ENSMUSG00000026034	Clk1	283666817074889	1.3293e+06	2.14119e+07	177611701344067	111188359929411	120109933306582	278642470859558
ENSMUSG00000070873	Lilra5	283623379043174	8.86888e+09	0.000593639478840796	642165876713104	493136659101154	960879466452657	64302108659898
ENSMUSG00000030142	Clec4e	2831561708716	8.35076e+08	0.000562767547722897	532428669933017	600138009660838	960879466452657	64302108659898
ENSMUSG00000036553	Sh3tc1	283064556006154	2.22644e-10	1.54024e-07	574291382149124	489880096258033	768703573162125	728757231478844
ENSMUSG00000031304	Il2rg	282727977238617	8.77094e+09	0.000588070878331312	593393784810843	530354520165392	720659599839493	857361448798639
ENSMUSG00000021108	Prkch	282095986016333	0.00275433	0.11648	319863636058996	334960749578142	408373773242379	514416869279184
ENSMUSG00000106856	Gm43761	281896531518442	0.00295529238676212	0.0124802185196786	369855030258813	274481725348756	720659599839493	21434036219966
ENSMUSG00000016496	Cd274	280689878486169	25.587	757.983	29141324911601	213537477856066	288263839935797	42868072439932
ENSMUSG00000095061	E030018B13Rik	280438519436537	0.00357466739062681	0.0146914901548838	386112394226234	241916096917547	240219866613164	64302108659898
ENSMUSG00000041362	Shtn1	280138935289926	0.00308405	0.129509	395866812606686	370782940852472	33630781325843	75019126769881
ENSMUSG00000055485	Soga1	279054943115615	0.00212369	0.0914256	389770301118903	36892204779926	744681586500809	364378615739422
ENSMUSG00000064853	Gm23442	278291240005275	448.345	11368.2	190617592518004	274481725348756	240219866613164	42868072439932
ENSMUSG00000055322	Tns1	276715899489835	2.96988e-26	5.64183e-25	173709933991887	164363378924941	223404475950243	272212259993568
ENSMUSG00000027881	Prpf38b	276652614375499	58.6811	14540.3	211345731576465	189811091427614	312285826597113	278642470859558
ENSMUSG00000043940	Wdfy3	276587449184243	9.53368e-15	8.84489e-13	121036074737445	102069983968673	124914330638845	20147994046768
ENSMUSG00000027947	Il6ra	276051421710622	10.5118	326.765	262962862173024	229355068808367	408373773242379	32151054329949
ENSMUSG00000108633	Gm44694	276041855194549	0.0135653531567496	0.045771115472224	308889915380987	148871444256952	240219866613164	42868072439932
ENSMUSG00000028599	Tnfrsf1b	275943240701766	1.67365e-14	1.51744e-12	74661944020378	725748290752642	108098939975924	109313584721827
ENSMUSG00000030741	Spns1	275901690734329	7.00706e-06	0.00349419	413749912970848	370317717589169	648593639855543	514416869279184
ENSMUSG00000030256	Bhlhe41	275449236850211	1.72417e-07	1.0582e-05	453580454691028	496393221944275	768703573162125	64302108659898
ENSMUSG00000029998	Pcyox1	274884700062358	0.226469	7.99521	297103326504607	33775208915796	312285826597113	621587050379014
ENSMUSG00000021559	Dapk1	273359820367146	2.7468e-12	2.17707e-10	731174944434731	641542880094803	108098939975924	985965666118435
ENSMUSG00000097415	AU020206	273232158854048	1.01926e-17	1.1508e-16	159240880060882	120213691237489	230611071948638	190762922357697
ENSMUSG00000023022	Lima1	273201872030718	9.91401e-07	5.65004e-05	435697354326866	469410272672702	744681586500809	621587050379014
ENSMUSG00000036853	Mcoln3	272970931631375	2364.19	55479.7	190617592518004	185158858794584	288263839935797	278642470859558
ENSMUSG00000029648	Flt1	272607802668402	0.000211317	0.0101977	384080223730306	36426981516623	528483706548961	600153014159048
ENSMUSG00000020893	Per1	272524076505605	2.83651e-07	1.68892e-05	597051691703513	46429281677637	744681586500809	857361448798639
ENSMUSG00000041762	Gpr155	272124829028342	4.45325e+06	6.46018e+07	124775268449951	114444922772532	192175893290531	171472289759728
ENSMUSG00000031996	Aplp2	271985841676092	4.9597e-18	5.70747e-16	966093853763955	109746167813172	165751707963083	147894849917765
ENSMUSG00000026395	Ptprc	271884845633592	1.8585e-12	1.48283e-10	108721121532124	787157761508635	13212092663724	152181657161758
ENSMUSG00000028771	Ptpn12	271456227784952	3.20622e-13	2.70225e-11	752309517592377	688530429688404	105696741309792	11360039196582
ENSMUSG00000106609	Gm43181	271122115877134	7.86651e+07	8.79872e+08	881961995232555	10467523424317	144131919967899	150038253539762
ENSMUSG00000054422	Fabp1	271066495179291	0.00167099009364102	0.00768521502404589	317018597364697	423353169605708	480439733226328	64302108659898
ENSMUSG00000021720	Rnf180	270816548369993	2.22316e+07	2.80071e+08	128839609441806	930446526605951	168153906629215	171472289759728
ENSMUSG00000026880	Stom	270717885730511	0.0387863	1.51158	317018597364697	303790790936843	456417746565012	492982833059218
ENSMUSG00000034714	Ttyh2	270574254452714	0.364994	12.6984	304825574389132	271225162505635	432395759903696	450114760619286
ENSMUSG00000050022	Amz1	270109478500686	1.50806e-06	0.000781318	438542393021164	45033611887728	840769533146075	53585090549915
ENSMUSG00000104969	Gm43445	270083029216509	0.0143232569619488	0.0478561527974884	23979611851945	20004600322028	240219866613164	42868072439932
ENSMUSG00000065822	Snord15a	269989382913269	0.000831164711498769	0.00417255841745691	312954256372842	57222461386266	720659599839493	64302108659898
ENSMUSG00000040616	Tmem51	269709903933347	0.000621663517144453	0.00324044815905262	394241076209944	488484426468124	720659599839493	64302108659898
ENSMUSG00000021262	Evl	269285234976203	4.95009e-06	0.000266859	434478052029309	431261965081858	720659599839493	621587050379014
ENSMUSG00000039217	Il18	268819441746877	1.76406e+07	2.2677e+07	107298602184974	111188359929411	144131919967899	192906325979694
ENSMUSG00000026832	Cytip	268744341862018	8.67246e-07	0.000461298	645417349506588	447544779297463	816747546484758	878795485018605
ENSMUSG00000031709	Tbc1d9	268108217750363	6.76529e-09	4.47331e-07	605993241885594	546172111117693	103294542643661	771625303918776
ENSMUSG00000006800	Sulf2	267454580320928	7.35983e-10	5.243e-08	645823783605774	663873596733346	124914330638845	814493376358707
ENSMUSG00000021279	Cdc42bpb	26672428247001	2.15943e-10	1.57586e-08	644198047209032	595951000291112	105696741309792	900229521238571
ENSMUSG00000021281	Tnfaip2	266643865823822	2.8846e-19	3.59613e-17	119857415849807	121330227069416	213795681285716	167185482515735
ENSMUSG00000026928	Card9	266210226191787	499.427	1255.7	249956970999088	193998100797341	33630781325843	364378615739422
ENSMUSG00000032942	Ucp3	265881178978674	3.05805e+06	4.59206e+07	13940689602063	11723626235235	168153906629215	235774398419626
ENSMUSG00000036908	Unc93b1	265838776832405	0.0422301	1.63035	341404643315828	314025702729509	432395759903696	600153014159048
ENSMUSG00000039218	Srrm2	265234483475886	6.38787e-21	8.78736e-19	210329646328501	163525977050996	312285826597113	282929278103551
ENSMUSG00000029082	Bst1	264494645521441	20014.5	416581	18736611972452	199115556693674	456417746565012	171472289759728
ENSMUSG00000071604	Fam189a2	264152282666759	1.96051e+07	2.5041e+08	111362943176829	113514476245926	120109933306582	235774398419626
ENSMUSG00000080465	Gm22486	263960212260583	0.000496959510791213	0.00266470045929625	369855030258813	628051405459017	120109933306582	42868072439932
ENSMUSG00000015474	Ppt2	263688109079871	723410	1.21257e+07	141032632417372	140032202254196	192175893290531	257208434639592
ENSMUSG00000001247	Lsr	263475870594286	14002.8	301956	167044414765244	198185110167068	264241853274481	32151054329949
ENSMUSG00000085913	Gm15601	263394597177726	0.000215985209078913	0.00128029271037961	711259673574641	418700936972678	120109933306582	64302108659898
ENSMUSG00000101162	Gm26728	262730636792405	6.56572e+09	0.000454736599600642	556814715884147	702487127587493	960879466452657	10717018109983
ENSMUSG00000029270	Fam69a	262706508934659	1.90509e+08	1.93549e+09	934798428126671	888576432908683	168153906629215	128604217319796
ENSMUSG00000034707	Gns	262067796142603	5.6764e-21	7.99237e-19	140219764219001	138869144095938	20418688662119	248634820151605
ENSMUSG00000015340	Cybb	262046756976063	8.86399e-19	1.08249e-16	122661811134187	117794530268313	216197879951848	175759097003721
ENSMUSG00000020838	Slc6a4	261742507413826	9.77358e+06	1.33223e+08	112582245474386	123284164775289	168153906629215	21434036219966
ENSMUSG00000035778	Ggta1	261339919277117	2.96737	97.0312	324334411150036	259129357659757	528483706548961	42868072439932
ENSMUSG00000107719	Gm43937	261201931538722	3.08576e+09	0.000230959134967298	743774401509482	637355870725077	960879466452657	128604217319796
ENSMUSG00000097136	Gm26772	260046449274176	0.000209701615462635	0.00124985504674144	837254244322149	390787541174499	720659599839493	128604217319796
ENSMUSG00000063651	Cnfn	260023764813406	0.000279081513370881	0.00160270995778441	536493010924872	548963450697511	240219866613164	150038253539762
ENSMUSG00000069516	Lyz2	259786348637319	2.22942e-40	6.20506e-38	963004954610145	105033456155913	164070168896791	168471524688933
ENSMUSG00000098188	Sowahc	25959918289737	114200	211899	168670151161986	176784840055131	408373773242379	171472289759728
ENSMUSG00000053687	Dpep2	259552889509874	2.87283e+06	4.34117e+07	17192162395547	11723626235235	312285826597113	171472289759728
ENSMUSG00000030761	Myo7a	258651213668455	1.00427e-12	8.28906e-11	758812463179345	76296615181688	120109933306582	132891024563789
ENSMUSG00000028076	Cd1d1	25851521426462	0.0101241378927376	0.035752635674324	353597666291393	20004600322028	960879466452657	0
ENSMUSG00000022199	Slc22a17	258324532264503	0.000101019247436197	0.00066282804458136	666551922664235	548963450697511	720659599839493	128604217319796
ENSMUSG00000063511	Snrnp70	258078292286244	1.70929e-05	0.000877976	454799756988585	438240314031403	696637613178176	793059340138742
ENSMUSG00000029490	Mfsd7a	257816880588057	0.000127589075032508	0.000810072175060508	690937968615365	539658985431452	168153906629215	42868072439932
ENSMUSG00000030789	Itgax	257294685928772	8.92979e-22	1.3359e-19	18342370896242	167015151525768	264241853274481	323653946921486
ENSMUSG00000045730	Adrb2	2571191469699	411140	7.11059e+06	184114646931036	140962648780802	360329799919746	192906325979694
ENSMUSG00000006301	Tmbim1	257089702832042	7.23633e-08	4.53426e-06	565349831967043	541519878484664	103294542643661	835927412578673
ENSMUSG00000035545	Leng8	256783529891992	0.00648998	0.267835	61452835796849	392183210964408	840769533146075	857361448798639
ENSMUSG00000025888	Casp1	256335108087318	0.00341056366854267	0.0141335270031575	369855030258813	297742888513904	480439733226328	64302108659898
ENSMUSG00000103192	Gm37645	255528643141472	0.0150372262277602	0.0498795796823266	410498440177364	116305815825744	240219866613164	64302108659898
ENSMUSG00000020773	Trim47	255432801384496	525372	8.94402e+06	145503407508412	159106356049618	192175893290531	32151054329949
ENSMUSG00000024008	Cpne5	254005193302592	0.0581157	2.20104	413343478871663	323330167995568	600549666532911	664455122818946
ENSMUSG00000110914	Gm48611	253979040119063	0.0005223988301815	0.00278240729844779	69500230960722	353569680110261	720659599839493	10717018109983
ENSMUSG00000043068	Fam89a	253429967060959	0.00171370626267255	0.00784007513442853	337340302323973	455918798036916	960879466452657	42868072439932
ENSMUSG00000027346	Gpcpd1	252489404553141	6.25313	197.46	443013168112205	284251413878118	552505693210278	707323195258877
ENSMUSG00000059326	Csf2ra	251948329795484	4.09822e-21	5.90933e-19	147332360954747	14859231029897	252230859943822	263638645505582
ENSMUSG00000020828	Pld2	25124895894511	56794.1	1.10522e+06	201184879096827	160502025839527	312285826597113	32151054329949
ENSMUSG00000017760	Ctsa	250567480597767	1.03678e-11	8.00525e-10	900657963795088	898346121438046	187371495958268	130747620941793
ENSMUSG00000072949	Acot1	250406375914739	0.000166818909989988	0.00102122184898219	532428669933017	628051405459017	120109933306582	857361448798639
ENSMUSG00000109719	Gm45266	250343308029286	0.012340340430335	0.0421848598315478	341404643315828	172132607422101	480439733226328	42868072439932
ENSMUSG00000088088	Rmrp	249923693236321	1.26783e-15	1.24372e-13	494264508019498	698114028912445	122752351839327	883082292262599
ENSMUSG00000000555	Itga5	249890781335212	3822.36	87468.5	238576816221894	194928547323947	312285826597113	450114760619286
ENSMUSG00000097147	Gm26780	249819432756426	0.000157997230369566	0.000972020903666756	833189903330294	446614332770857	120109933306582	10717018109983
ENSMUSG00000045917	Tmem268	249701524630008	3770.03	86436.3	206874956485424	202837342800097	384351786581063	342944579519456
ENSMUSG00000030096	Slc6a6	249670862686702	4.04631e-17	4.32377e-15	164565166760213	154547168069248	329101217260035	237917802041622
ENSMUSG00000047648	Fbxo30	249350472945086	2.98832e+07	3.64198e+08	105266431689047	124214611301894	192175893290531	21434036219966
ENSMUSG00000037706	Cd81	249210925385221	201794	3.12834e+07	137374725524702	142358318570711	216197879951848	278642470859558
ENSMUSG00000072812	Ahnak2	249132624708079	1778.22	42225.6	229228831940627	203767789326703	384351786581063	385812651959388
ENSMUSG00000022353	Mtss1	248727748814012	0.0156198	0.623128	397898983102613	352174010320353	696637613178176	64302108659898
ENSMUSG00000019978	Epb41l2	248345585206635	0.287196	10.0209	316612163265512	356826242953382	67261562651686	53585090549915
ENSMUSG00000017756	Slc12a7	247230589642184	2.37798	77.9718	330024488538633	285181860404724	528483706548961	578718977939082
ENSMUSG00000102418	Sh2d1b1	24702494251924	89777.9	1.69741e+06	188991856121262	162828142156041	33630781325843	300076507079524
ENSMUSG00000031004	Mki67	246919877366678	0.0589542	2.22575	349939759398723	35170878705705	600549666532911	664455122818946
ENSMUSG00000079164	Tlr5	246918477222305	0.000121559872857581	0.000776322603180109	715324014566496	535006752798422	960879466452657	128604217319796
ENSMUSG00000014444	Piezo1	246882685592798	3.34296e-06	0.000184371	650700992796	515467375739697	105696741309792	105026777477833
ENSMUSG00000028019	Pdgfc	246789750777994	2.57977e+09	0.000197661230107373	682809286631655	818792943413237	120109933306582	150038253539762
ENSMUSG00000027864	Ptgfrn	246607680354811	2.53698e-05	0.012145	43894882712035	447544779297463	720659599839493	878795485018605
ENSMUSG00000094410	Gm38394	246450041684178	0.00540671095904718	0.0209341691225742	357662007283248	269829492715726	720659599839493	42868072439932
ENSMUSG00000104388	Gm37033	24500696560664	6.29975e+08	0.0004383456514996	926669746142961	548963450697511	960879466452657	171472289759728
ENSMUSG00000028885	Smpdl3b	244624401379073	0.00261766172425184	0.0112759320378517	341404643315828	404744239073589	960879466452657	42868072439932
ENSMUSG00000037731	Themis2	244406144310425	1.18002e-05	0.0526958	43082014513664	40800080191671	792725559823442	75019126769881
ENSMUSG00000044345	Marveld1	244353024125365	22799	469636	206062088287053	186554528584493	288263839935797	42868072439932
ENSMUSG00000020547	Bzw2	243384782247922	1.3459e+08	1.40556e+09	102014958895563	105140457506472	144131919967899	235774398419626
ENSMUSG00000010307	Tmem86a	243111352522129	1.262e+09	0.000106664009499555	731581378533916	972316620303219	120109933306582	192906325979694
ENSMUSG00000038235	F11r	243052705572648	9960	218317	199559142700085	204233012590006	408373773242379	342944579519456
ENSMUSG00000019088	Dnase1l1	242540133559558	3.61582e+09	0.000265428401721043	699066650599076	76761838444991	168153906629215	10717018109983
ENSMUSG00000044471	Lncpint	242134896766429	2.59167e+09	0.000198318861512238	10770503628416	632703638092047	216197879951848	10717018109983
ENSMUSG00000026483	Fam129a	241743575298821	4.8615e-12	3.80277e-10	855950212884682	895554781858228	153740714632425	173615693381724
ENSMUSG00000028184	Adgrl2	241414934675142	215.847	57.5336	257679218883613	251220562183607	552505693210278	407246688179354
ENSMUSG00000026107	Nabp1	241133414769692	2.88714e-07	1.71056e-05	623876342249756	612699037770019	100892343977529	130747620941793
ENSMUSG00000022096	Hr	241082581914159	5186.18	116451	209313561080537	21260703132946	408373773242379	385812651959388
ENSMUSG00000036362	P2ry13	240951445486431	3.36146e+09	0.000249101841495208	800675175395453	749009453917791	720659599839493	21434036219966
ENSMUSG00000021215	Net1	24076002749999	2.39876e-07	1.44263e-05	637288667522878	57687684649569	115305535974319	11360039196582
ENSMUSG00000028121	Bcar3	24043350735678	0.249454	8.75504	451954718294286	381948299171743	100892343977529	578718977939082
ENSMUSG00000051439	Cd14	239828848640053	5.46511	174.884	30767061308343	334030303051536	480439733226328	728757231478844
ENSMUSG00000029478	Ncor2	239779336200849	1.63311e-14	1.49199e-12	125710066878078	111141837603081	237817667947033	212196958577663
ENSMUSG00000024730	Ms4a8a	239553242308608	96130.1	180508	208907126981352	170736937632192	288263839935797	42868072439932
ENSMUSG00000042569	Dhrs7b	239410479304255	9.79114e+06	1.33311e+08	132903950433661	128401620671621	216197879951848	278642470859558
ENSMUSG00000054520	Sh3bp2	239329351804452	0.214571	7.62015	377577278143338	336821642631354	696637613178176	664455122818946
ENSMUSG00000032740	Ccdc88a	238964905964113	507.488	12732.9	30767061308343	241450873654244	648593639855543	407246688179354
ENSMUSG00000096954	Gdap10	23890014390802	0.00129342279542043	0.00613542767165741	751903083493192	302395121146934	480439733226328	150038253539762
ENSMUSG00000048490	Nrip1	238751305919268	0.523215	17.9422	37554510764741	323795391258871	67261562651686	664455122818946
ENSMUSG00000022799	Arhgap31	238539294823906	1.54379e-08	1.00962e-06	725484867046134	675038955052618	14653411863403	122174006453806
ENSMUSG00000018752	Tnfsfm13	238249929902126	0.0105516538535373	0.0369678551871004	300761233397277	279133957981785	0	10717018109983
ENSMUSG00000102976	Zc3h11a	238179871056468	0.0017047153864831	0.00781387734409412	443013168112205	38613530854147	960879466452657	64302108659898
ENSMUSG00000073902	Gm1966	237361619515949	3363.83	77718.7	336527434125601	216794040699187	600549666532911	471548796839252
ENSMUSG00000027078	Ube2l6	237331766800203	3.92751e+08	3.73645e+09	865704631265134	112118806456017	144131919967899	235774398419626
ENSMUSG00000042622	Maff	237135423242397	17110	361789	205655654187868	2033025660634	33630781325843	450114760619286
ENSMUSG00000042351	Grap2	236922113412381	3.52126e+08	3.38765e+09	10770503628416	902533130807773	144131919967899	235774398419626
ENSMUSG00000027863	Cd2	236891295071989	2.20401e+07	2.77952e+08	129246043540992	126540727618409	168153906629215	32151054329949
ENSMUSG00000022346	Myc	236308869137987	467450	6.75588e+07	141845500615743	137706085937681	264241853274481	278642470859558
ENSMUSG00000010609	Psen2	235803637320314	14084	303161	196714104005786	220981050068913	384351786581063	42868072439932
ENSMUSG00000025743	Sdc3	235746866939629	0.00438892	0.0018302	418220688061889	478249514675459	960879466452657	793059340138742
ENSMUSG00000028649	Macf1	23531495725923	5.46961e-09	3.63668e-07	136927648015598	971851397039916	237817667947033	22077057306565
ENSMUSG00000046573	Lyrm4	23525931480261	0.0021420520801619	0.00945980785807294	43082014513664	38613530854147	120109933306582	42868072439932
ENSMUSG00000030084	Plxna1	235245805870066	0.0074833	0.27642	434071617930124	373109057168986	696637613178176	878795485018605
ENSMUSG00000093445	Lrch4	235098905009157	0.000144509653947675	0.000902657379147064	609651148778264	669921499156285	168153906629215	857361448798639
ENSMUSG00000070390	Nlrp1b	234695513884412	4.88639e+08	4.53818e+09	140626198318186	781575082348999	216197879951848	21434036219966
ENSMUSG00000029068	Ccnl2	233005459074591	132246	2.42749e+06	264588598569766	176784840055131	33630781325843	53585090549915
ENSMUSG00000025724	Sec11a	232730804875268	0.000129558781230836	0.000820836153398967	617779830761974	735052756018701	720659599839493	192906325979694
ENSMUSG00000004846	Plod3	232718992644862	0.0685248	2.55484	37554510764741	409861694969921	816747546484758	75019126769881
ENSMUSG00000025008	Tctn3	232224267572137	0.00997326825368817	0.0353136314970828	308889915380987	255872794816637	480439733226328	64302108659898
ENSMUSG00000024299	Adamts10	232163314530991	3.44525e+07	4.16493e+08	162980073773389	10793179708629	240219866613164	300076507079524
ENSMUSG00000024235	Map3k8	231991064969873	1.37489e+08	1.43334e+09	130058911739363	96301215503716	240219866613164	21434036219966
ENSMUSG00000005087	Cd44	231936434348449	4.96029e-17	5.25351e-15	177164623834963	15636153879613	333905614592298	334370965031469
ENSMUSG00000020994	Pnn	231503752397629	3.58422e+07	4.30682e+08	116240152367056	131192960251439	216197879951848	278642470859558
ENSMUSG00000033792	Atp7a	231188110639243	9.65145e+06	1.31709e+08	156070694087235	125610281091803	312285826597113	257208434639592
ENSMUSG00000036875	Dna2	231141163885049	4.1515e+06	6.06656e+07	170702321657914	141893095307408	216197879951848	407246688179354
ENSMUSG00000107835	Gm43999	231126847098973	0.00498073475159856	0.0194929475170476	349533325299538	325656284312083	720659599839493	64302108659898
ENSMUSG00000056050	Mia3	231091349718705	2.98456e+08	2.91585e+09	126807438945879	106070904033078	960879466452657	364378615739422
ENSMUSG00000066026	Dhrs3	231059938554937	0.000788497	0.0356103	480405105237272	500580231314002	110501138642056	878795485018605
ENSMUSG00000029416	Slc15a4	231008908311601	9.36522e+07	1.02265e+09	135342555028775	100488224873443	240219866613164	235774398419626
ENSMUSG00000033697	Arhgap39	230902115389534	239.067	635.812	343843247910941	260059804186363	528483706548961	685889159038911
ENSMUSG00000069892	9930111J21Rik2	230679812083247	0.000763206104599632	0.00387857777488255	609651148778264	493136659101154	240219866613164	192906325979694
ENSMUSG00000036620	Mgat4b	230074114719023	0.94718	31.7852	386518828325419	389857094647894	600549666532911	964531629898469
ENSMUSG00000024907	Gal	229994563763307	0.00327931646767126	0.0136653410463404	296696892405422	483832193835095	720659599839493	857361448798639
ENSMUSG00000089809	Rasgef1b	229127634562152	8896.98	195734	280439528438001	20795479869643	528483706548961	471548796839252
ENSMUSG00000107390	Gm43323	228863510351194	0.012374004113162	0.0422878587168255	337340302323973	214002701119369	480439733226328	64302108659898
ENSMUSG00000037326	Capn15	228735626040077	0.233448	8.21738	437729524822793	408466025180013	67261562651686	105026777477833
ENSMUSG00000024413	Npc1	228402291281781	0.000141288	0.00690178	561691925074374	509884696580061	115305535974319	105026777477833
ENSMUSG00000018507	Trpv2	228253942710873	0.0413348	1.60096	41537564936759	409861694969921	792725559823442	900229521238571
ENSMUSG00000034854	Mfsd12	228175916987145	0.0874538	3.22045	402369758193654	390787541174499	816747546484758	814493376358707
ENSMUSG00000046223	Plaur	228034100442023	2.99603e-05	0.00151934	687280061722696	595020553764506	151338515966293	11360039196582
ENSMUSG00000102813	Gm37795	22791029909172	0.0100843650680142	0.035664799389478	390176735218089	255872794816637	0	128604217319796
ENSMUSG00000069833	Ahnak	227365537351494	2.09195e-27	4.03815e-25	569698676828328	56133838950137	115785975707545	118101539572013
ENSMUSG00000073557	Ppp1r12b	227184223124326	0.720534	24.4287	378796580440894	35496534990017	792725559823442	728757231478844
ENSMUSG00000051844	B230319C09Rik	226710826618329	0.00189317076109901	0.00851464399430024	491785260014466	37683084327541	720659599839493	10717018109983
ENSMUSG00000021288	Klc1	226589315206126	259.276	6865.08	294664721909494	311234363149691	456417746565012	793059340138742
ENSMUSG00000073771	Btbd19	226433556591729	1.27732e+09	0.000107654556413481	111769377276015	823445176046267	120109933306582	278642470859558
ENSMUSG00000037697	Ddhd1	226370954319289	2.90144e-05	0.0137377	658423240680525	526167510795665	120109933306582	126460813697799
ENSMUSG00000053819	Camk2d	225819722680423	0.0053726	0.204775	579575025438536	435914197714888	960879466452657	115743795587816
ENSMUSG00000037341	Slc9a7	225232074671677	2.06255e+09	0.000163041969246842	951055792094091	781575082348999	216197879951848	150038253539762
ENSMUSG00000020827	Mink1	225216362569065	0.000129279	0.00634102	690125100416994	568037604492933	11770773464045	145751446295769
ENSMUSG00000021097	Clmn	224843334903472	0.00244032	0.00104306	542589522412655	470805942462611	112903337308187	10073997023384
ENSMUSG00000015243	Abca1	224215209850165	32.9098	949.072	31945720195981	301929897883631	648593639855543	664455122818946
ENSMUSG00000004207	Psap	223995392896835	2.63504e-23	4.38003e-21	715039510697066	848288098306646	162869069563725	168042843964533
ENSMUSG00000021134	Srsf5	223824698813452	361.885	9354.3	356442704985691	289368869774451	864791519807391	514416869279184
ENSMUSG00000019432	Ddx39b	223783903612179	0.742598	25.1057	439761695318721	369852494325866	768703573162125	943097593678503
ENSMUSG00000036636	Clcn7	22344301536879	5067.72	114005	269872241859178	229355068808367	456417746565012	600153014159048
ENSMUSG00000037679	Inf2	223299273571542	30.8515	902.763	314579992769584	314956149256114	720659599839493	621587050379014
ENSMUSG00000096992	Gm26788	223264496279179	0.00501831007729915	0.0196143484667264	45520619108777	283786190614815	480439733226328	10717018109983
ENSMUSG00000073492	Gm10521	223218999587383	0.00258700808772248	0.0111572298356262	47146355505519	372178610642381	480439733226328	128604217319796
ENSMUSG00000025969	Nrp2	222687727401349	49.9976	1401.34	332463093133746	328912847155204	864791519807391	557284941719116
ENSMUSG00000108574	Gm44981	222405148929686	0.00156812570404078	0.00728125802094972	564943397867858	38148307590844	720659599839493	128604217319796
ENSMUSG00000059089	Fcgr4	222219644472625	0.00247332354892974	0.0107132595850855	349533325299538	497788891734184	960879466452657	857361448798639
ENSMUSG00000037965	Zc3h7a	221999294407057	168568	3.0567e+06	299135497000535	193532877534038	408373773242379	64302108659898
ENSMUSG00000028680	Plk3	221949583180406	36.9183	1052.37	471057120956005	327982400628598	768703573162125	943097593678503
ENSMUSG00000061815	Rufy4	221494293745306	2.1641e+08	2.18197e+09	116646586466241	104210010979867	240219866613164	235774398419626
ENSMUSG00000026657	Frmd4a	221418397286838	0.0298655	1.1719	551937506693921	453592681720401	960879466452657	12003060283181
ENSMUSG00000074569	Gcnt7	221309870418622	0.0112300651787955	0.0389456447579904	43894882712035	19539377058725	960879466452657	42868072439932
ENSMUSG00000020777	Acox1	221222802757069	0.00223817	0.0960087	699066650599076	529424073638786	134523125303372	130747620941793
ENSMUSG00000004562	Arhgef40	221180892657841	36646.4	735880	206874956485424	223307166385428	456417746565012	471548796839252
ENSMUSG00000056234	Ncoa4	221131575464001	4.83083	155.836	36294565057266	352639233583655	864791519807391	685889159038911
ENSMUSG00000019970	Sgk1	221088153097953	3.93409e-11	2.85353e-08	138634671232177	118492365163268	312285826597113	244348012907612
ENSMUSG00000063450	Syne2	220373528847411	2.11862e-09	1.47416e-07	128473818752539	103605220737573	264241853274481	240061205663619
ENSMUSG00000108950	9130015G15Rik	22020274974314	0.00189135007538336	0.00850965327149925	569007738859713	362874145376321	720659599839493	128604217319796
ENSMUSG00000039934	Gsap	220112648639331	953.053	23089.4	726297735244505	372643833905683	105696741309792	132891024563789
ENSMUSG00000004383	Large1	219166413814924	518123	7.42622e+07	16379294197176	146545327940437	33630781325843	342944579519456
ENSMUSG00000058818	Pirb	218994273131695	466742	7.99137e+06	234918909329224	176319616791828	360329799919746	53585090549915
ENSMUSG00000040624	Plekhg1	218940566426209	187.992	5044.6	366197123366144	284716637141421	720659599839493	707323195258877
ENSMUSG00000109203	Gm32849	218825214652826	0.00399546967721936	0.0161546557760004	532428669933017	302395121146934	144131919967899	42868072439932
ENSMUSG00000109864	Eid3	218322831335839	0.000918889918810477	0.00455373687301192	495849601006321	530354520165392	960879466452657	128604217319796
ENSMUSG00000040263	Klhdc4	218244739236088	0.000152433	0.067318	548686033900437	547567780907602	105696741309792	135034428185786
ENSMUSG00000032890	Rims3	218160613455446	2.37478e+06	3.64844e+07	161760771475833	179110956371646	456417746565012	300076507079524
ENSMUSG00000034947	Tmem106a	218135374860975	4.54848e+06	6.59034e+07	16745084886443	150267114046861	312285826597113	385812651959388
ENSMUSG00000050271	Prag1	217934381606374	2.6711e+08	2.62892e+09	129652477640177	113979699509229	144131919967899	385812651959388
ENSMUSG00000101609	Kcnq1ot1	216615715436405	28.5313	841.041	940894939614454	52058483163603	184969297292136	141464639051775
ENSMUSG00000024190	Dusp1	216499067726446	0.00265886	0.0113243	561691925074374	505232463947031	120109933306582	117887199209813
ENSMUSG00000062127	Cttnbp2nl	215696336984894	39.0133	1106.43	346281852506054	321469274942356	792725559823442	707323195258877
ENSMUSG00000025092	Hspa12a	215688683376008	1.30405e+07	1.72452e+08	151193484897009	141893095307408	33630781325843	32151054329949
ENSMUSG00000021263	Degs2	215333406369126	0.000131984056050779	0.000833114547898591	914476723167395	595485777027809	168153906629215	171472289759728
ENSMUSG00000005873	Reep5	215298558693864	0.692905	23.5588	392615339813202	444288216454342	960879466452657	921663557458537
ENSMUSG00000024900	Cpt1a	21525883671955	0.00213452	7.60297	471869989154376	460105807406643	864791519807391	122174006453806
ENSMUSG00000022512	Cldn1	215255220772983	0.00116988290615849	0.00561844246424751	459270532079625	553615683330541	144131919967899	857361448798639
ENSMUSG00000038034	Igsf8	215242264312868	87079.5	1.649e+06	199152708600899	243776989970759	480439733226328	514416869279184
ENSMUSG00000034248	Slc25a37	215163032093939	5.99496e+06	8.5211e+07	157289996384792	154919346679891	360329799919746	342944579519456
ENSMUSG00000051177	Plcb1	215014765951806	2.39598e+07	2.99948e+08	148348446202711	133053853304651	312285826597113	32151054329949
ENSMUSG00000101167	H2afy3	214994027505957	0.010703169586542	0.0374001557990467	300761233397277	307047353779964	960879466452657	42868072439932
ENSMUSG00000044811	Cd300c2	214950247834551	2.6568e+08	2.617e+08	122743097954024	109792690139502	33630781325843	192906325979694
ENSMUSG00000057722	Lepr	214680690177021	5.09752e+07	5.87737e+08	150380616698638	120492825195471	312285826597113	300076507079524
ENSMUSG00000024781	Lipa	214311648336829	1.12996	37.4609	40724696738388	401487676230468	840769533146075	985965666118435
ENSMUSG00000029379	Cxcl3	214212033353678	0.0112207826109143	0.038924732257224	325147279348407	279133957981785	960879466452657	42868072439932
ENSMUSG00000029088	Kcnip4	213656466676217	0.000354055512692525	0.00196993787815162	772224788452467	521050054899333	144131919967899	150038253539762
ENSMUSG00000044583	Tlr7	213432151384104	2.70005e+09	0.000206085069159059	930734087134816	869967502376564	264241853274481	150038253539762
ENSMUSG00000027620	Rbm39	213351060116015	1.43925	4.39412	411311308375735	345195661370808	912835493130024	814493376358707
ENSMUSG00000000876	Pxmp4	213249280309196	0.000916147091553505	0.004542644017328	548686033900437	535006752798422	720659599839493	171472289759728
ENSMUSG00000059851	Kmt5c	213216790394917	427318	7.37972e+06	199152708600899	188880644901008	480439733226328	407246688179354
ENSMUSG00000040093	Bmf	213098908768453	8.34231e+06	1.15157e+08	15932216688072	156780239733103	288263839935797	42868072439932
ENSMUSG00000051811	Cox6b2	213012396811289	0.00540524892711487	0.0209341691225742	418627122161074	362874145376321	240219866613164	150038253539762
ENSMUSG00000064267	Hvcn1	213003660291911	246.838	6550.24	31498642686877	299138558303813	67261562651686	728757231478844
ENSMUSG00000015396	Cd83	212402500346065	0.000787187944696538	0.0039852222174823	540557351916727	548963450697511	144131919967899	10717018109983
ENSMUSG00000018001	Cyth3	212209881261298	62049.8	1.19776e+06	301167667496462	292625432617572	384351786581063	964531629898469
ENSMUSG00000025509	Pnpla2	211974668253082	2115.2	49930.4	330837356737004	294021102407481	912835493130024	53585090549915
ENSMUSG00000065725	Gm26165	211801407750275	0.00429665753108467	0.0171923762393919	345468984307683	446614332770857	120109933306582	64302108659898
ENSMUSG00000032109	Nlrx1	211662945894242	3.28458e+07	3.97873e+08	138594027822259	145149658150528	264241853274481	385812651959388
ENSMUSG00000078942	Naip6	211548946453749	7.2339e+07	8.1139e+08	197526972204157	116305815825744	360329799919746	364378615739422
ENSMUSG00000029098	Acox3	211536772515903	0.158524	5.66331	596238823505142	46429281677637	124914330638845	12003060283181
ENSMUSG00000034807	Colgalt1	21153247289812	0.00440791	0.183173	55478254538822	526167510795665	129718727971109	12003060283181
ENSMUSG00000044712	Slc38a6	211174863225408	1.46062e+09	0.000121394134161955	13940689602063	842054106578386	192175893290531	32151054329949
ENSMUSG00000052593	Adam17	210949638681841	2.26267e+06	3.48516e+07	185333949228592	166084704999162	384351786581063	42868072439932
ENSMUSG00000004567	Mcoln1	210746446122717	1.20207e+07	1.60027e+08	169889453459543	142358318570711	360329799919746	364378615739422
ENSMUSG00000031765	Mt1	210542292181285	13.9164	427.056	367009991564515	449405672350674	840769533146075	105026777477833
ENSMUSG00000035311	Gnptab	210141611462252	35812.8	720348	281252396636372	231215961861579	480439733226328	707323195258877
ENSMUSG00000044786	Zfp36	209984867413409	7.19448e-05	0.032615	61452835796849	602464125977353	153740714632425	130747620941793
ENSMUSG00000039787	Cercam	209819716362378	0.00537286234754802	0.020836816777529	341404643315828	428005402238738	480439733226328	128604217319796
ENSMUSG00000002289	Angptl4	209566817087863	7.94274e+08	7.03617e+09	11949162516054	101418671400049	168153906629215	342944579519456
ENSMUSG00000000275	Trim25	209543548994736	0.00835243	0.338854	807990989180792	609442474926898	180164899959873	152181657161758
ENSMUSG00000024533	Spire1	208927593642256	1.0163e+09	8.77567e+09	987634861020787	103744787716564	240219866613164	235774398419626
ENSMUSG00000028494	Plin2	208830272044929	6.53743e-12	5.08051e-10	151152841487091	140590470170159	338710011924562	347231386763449
ENSMUSG00000024410	3110002H16Rik	208368092977081	4.06045e+07	4.82577e+08	180050305939181	13444952309456	264241853274481	471548796839252
ENSMUSG00000034116	Vav1	207277336713953	928.239	22579.6	309702783579358	290299316301057	696637613178176	728757231478844
ENSMUSG00000030342	Cd9	207274223089425	2.19451e-07	1.32646e-06	101120803877355	110444002708126	281057243937402	222913976687646
ENSMUSG00000042625	Safb2	20715984943146	12.641	390.923	39911828540017	394509327280923	108098939975924	814493376358707
ENSMUSG00000071203	Naip5	206304317743068	3.86811e+08	3.68873e+09	173953794451398	100488224873443	33630781325843	32151054329949
ENSMUSG00000046207	Pik3r6	206155527603285	4.99657e+06	7.17875e+07	237357513924337	158641132786315	432395759903696	514416869279184
ENSMUSG00000055296	Tmem245	205936962391655	2406.61	56364.6	337746736423158	274946948612059	696637613178176	771625303918776
ENSMUSG00000002997	Prkar2b	205920743398379	7845	149743	22353875455203	240055203864335	600549666532911	514416869279184
ENSMUSG00000024556	Me2	205097696314478	2.76382e+07	3.40302e+08	149974182599453	161897695629436	480439733226328	278642470859558
ENSMUSG00000021596	Mctp1	205091532338404	2.97274e+06	4.48082e+07	216222940766691	170271714368889	552505693210278	385812651959388
ENSMUSG00000054640	Slc8a1	205080429461457	1.89036e+09	0.000150825858136937	10770503628416	897880898174743	264241853274481	21434036219966
ENSMUSG00000032554	Trf	204506690096069	84268.1	1.60083e+06	238170382122708	250755338920304	720659599839493	471548796839252
ENSMUSG00000032120	C2cd2l	204138198996822	137651	2.51897e+06	258085652982798	215863594172581	504461719887645	64302108659898
ENSMUSG00000031596	Slc7a2	203885305899809	3.85799e-07	2.26335e-05	107095385135382	101325626747388	281057243937402	227200783931639
ENSMUSG00000044066	Cep68	203852529745525	0.000181754707468404	0.00110027331258567	975441838045222	609442474926898	216197879951848	171472289759728
ENSMUSG00000027222	Pex16	203757540339575	5.76744e+09	0.000403653305871377	104859997589861	795531780248088	144131919967899	300076507079524
ENSMUSG00000028049	Scamp3	203468514295356	3.3235e+09	0.000246441275812864	845382926305859	101418671400049	240219866613164	21434036219966
ENSMUSG00000019877	Serinc1	20346110075705	3.31411e+07	4.01044e+08	143064802913299	153523676889982	33630781325843	385812651959388
ENSMUSG00000026786	Apbb1ip	203246766837163	33.9375	976.354	415782083466776	384739638751561	112903337308187	835927412578673
ENSMUSG00000051344	Plekhm3	202866816921058	365097	6.33258e+06	286536039925784	204698235853309	67261562651686	53585090549915
ENSMUSG00000031659	Adcy7	202861608449638	0.369987	12.8348	748245176600522	583389972181931	134523125303372	190762922357697
ENSMUSG00000035967	Ints6l	202669173394091	1.95555e+09	0.000155508480394796	128839609441806	990925550835338	144131919967899	407246688179354
ENSMUSG00000037493	Cib2	202635644472475	7.57627e+09	0.00051547914163736	784417811428033	879271967642624	216197879951848	192906325979694
ENSMUSG00000044906	4930503L19Rik	202136384973792	0.00778709739331429	0.0287110232911847	43894882712035	293090655880875	720659599839493	10717018109983
ENSMUSG00000029094	Afap1	202035185211396	186.469	5014.96	347094720704425	341473875264384	816747546484758	878795485018605
ENSMUSG00000032841	Prr5l	201981839857323	1.2182e+09	0.000103547059731122	10770503628416	102814341189958	216197879951848	300076507079524
ENSMUSG00000024236	Svil	201894166254137	0.000306913	0.0144044	747838742501337	687134759898495	187371495958268	167185482515735
ENSMUSG00000024085	Man2a1	201685496259881	3305.24	76512.7	285316737628227	309373470096479	67261562651686	793059340138742
ENSMUSG00000033685	Ucp2	201420012902838	1.15594e-16	1.1724e-14	326244651416208	332355499303646	807138751820232	823066990846694
ENSMUSG00000028248	Pnisr	201255183057511	8.02671e+07	8.95281e+08	162573639674204	128866843934924	312285826597113	407246688179354
ENSMUSG00000038271	Iffo1	201243502152169	1.02782e+06	168276	223132320452844	188880644901008	552505693210278	471548796839252
ENSMUSG00000023915	Tnfrsf21	201189042537806	330.543	8637.41	356442704985691	344265214844202	744681586500809	985965666118435
ENSMUSG00000038642	Ctss	200945440910729	7.25778e-09	4.77259e-07	115793074857952	120306735890149	288263839935797	297933103457527
ENSMUSG00000049625	Tifab	200908468706397	6.08657e+06	8.62881e+07	173953794451398	172597830685404	432395759903696	42868072439932
ENSMUSG00000001128	Cfp	200880267612229	8.4918e+08	7.48291e+09	112582245474386	106070904033078	264241853274481	278642470859558
ENSMUSG00000000184	Ccnd2	200867118039845	0.00079967	0.0359791	668177659060977	669921499156285	158545111964688	173615693381724
ENSMUSG00000015355	Cd48	200866856893556	0.00127597779921317	0.00606469511556123	520235646957452	56757238122963	960879466452657	171472289759728
ENSMUSG00000024535	Snx24	200714397275791	0.00122909349314259	0.00586748740563642	609651148778264	483832193835095	144131919967899	128604217319796
ENSMUSG00000059866	Tnip2	200532338392977	4.22248e+09	0.000303693949012402	946991451102236	869967502376564	216197879951848	235774398419626
ENSMUSG00000037907	Ankrd13b	200526335101518	0.000148439316934267	0.000922570116194994	804739516387308	749009453917791	240219866613164	150038253539762
ENSMUSG00000020385	Clk4	200444916857083	3.8553e+09	0.000280146829191271	108924338581716	818792943413237	240219866613164	235774398419626
ENSMUSG00000069911	Fam196b	200432175098493	0.000627979189957903	0.00326752203768033	751903083493192	521050054899333	168153906629215	150038253539762
ENSMUSG00000030168	Adipor2	200303832063511	8.94272e-05	0.000442258	926263312043775	853219464897657	252230859943822	192906325979694
ENSMUSG00000103834	Gm37613	200248025495744	0.00853947695100818	0.0310450972508098	44707750910406	279133957981785	960879466452657	857361448798639
ENSMUSG00000024736	Tmem132a	200245222933626	1.55019e+09	0.000127597681207723	136561857326331	911837596073832	33630781325843	235774398419626
ENSMUSG00000085095	Gm15635	200143763737472	0.0117444275122547	0.0403807853242438	43894882712035	274481725348756	240219866613164	150038253539762
ENSMUSG00000052512	Nav2	199587034585038	5.70023	181.921	563317661471116	439170760558009	124914330638845	126460813697799
ENSMUSG00000021725	Parp8	199439393126019	9.24256e+09	0.00061384551286002	108924338581716	725748290752642	288263839935797	171472289759728
ENSMUSG00000022305	Lrp12	199278036220129	2709.2	63081.2	340185341018271	290299316301057	768703573162125	814493376358707
ENSMUSG00000007850	Hnrnph1	199153406536162	8.82764e+06	1.21576e+08	267027203164879	16422381194595	504461719887645	578718977939082
ENSMUSG00000058427	Cxcl2	198952015755014	2.60816e+08	2.57971e+09	145096973409227	115375369299138	312285826597113	342944579519456
ENSMUSG00000022555	Dgat1	198918019542001	4.69854e+08	4.38628e+09	12396240025158	117701485615653	240219866613164	364378615739422
ENSMUSG00000054509	Parp4	198917422856863	274520	4.83155e+06	239389684420265	226098505965246	480439733226328	685889159038911
ENSMUSG00000039942	Ptger4	1986046513642	9.70304e+08	8.43326e+08	115427284168685	110257913402805	360329799919746	21434036219966
ENSMUSG00000030577	Cd22	198491649268419	8.89769e+07	7.78418e+08	141845500615743	140497425517499	144131919967899	557284941719116
ENSMUSG00000028820	Sfpq	198402320406756	0.144806	5.22001	530802933536275	528028403848877	139327522635635	128604217319796
ENSMUSG00000026600	Soat1	198352873651342	4.40059	142.727	47065068685682	432657634871767	108098939975924	12003060283181
ENSMUSG00000025227	Mfsd13a	19810952381976	0.000904886086478191	0.00449177796888054	556814715884147	609442474926898	168153906629215	128604217319796
ENSMUSG00000015027	Galns	197917716452519	7.70874e+09	0.000523896395486	975441838045222	800184012881118	168153906629215	278642470859558
ENSMUSG00000034863	Ano8	197897125428591	1.72942e+09	0.000140133566226943	102421392994748	113514476245926	360329799919746	192906325979694
ENSMUSG00000007891	Ctsd	197648397795352	3.25948e-17	3.51437e-15	44512662542797	458431003658752	113623996908027	115958135950016
ENSMUSG00000038212	Mfsd14b	197564393966516	6.38824e+07	7.24e+08	164605810170131	145149658150528	288263839935797	492982833059218
ENSMUSG00000054843	Atrnl1	197129502373999	8.89072e+06	1.22304e+08	190617592518004	16422381194595	432395759903696	471548796839252
ENSMUSG00000037405	Icam1	196999731063091	5.92839e+06	8.4365e+07	181269608236737	189811091427614	384351786581063	557284941719116
ENSMUSG00000027641	Rbl1	1966119554618	5.54026e+07	0.000389118525116545	991699202012642	879271967642624	312285826597113	171472289759728
ENSMUSG00000020593	Lpin1	196594622301165	39.5156	1118.02	510074794477814	401487676230468	11770773464045	115743795587816
ENSMUSG00000037824	Tspan14	196249314640553	3275.77	75977.5	333275961332117	314025702729509	960879466452657	707323195258877
ENSMUSG00000031591	Asah1	196164228775422	814611	1.35407e+07	210939297477279	220050603542307	480439733226328	621587050379014
ENSMUSG00000037936	Scarb1	19611628293401	223161	3.96849e+06	286942474024969	223307166385428	600549666532911	707323195258877
ENSMUSG00000027330	Cdc25b	196092269930366	1.58637e+07	2.06366e+08	169483019360357	166549928262465	480439733226328	385812651959388
ENSMUSG00000044734	Serpinb1a	196014391752588	7.61778e+09	0.000518009308892208	861640290273279	911837596073832	288263839935797	171472289759728
ENSMUSG00000017144	Rnd3	195949092061109	0.000230947486655013	0.00135622155068066	845382926305859	725748290752642	120109933306582	278642470859558
ENSMUSG00000063870	Chd4	195766372133228	1.20129e-05	0.000627816	913257420869839	103419131432251	259437455942217	242204609285616
ENSMUSG00000034160	Ogt	195675236275115	4.59207e+08	4.29358e+09	196714104005786	11258402971932	480439733226328	32151054329949
ENSMUSG00000085148	Mir22hg	195522165172571	0.00513948034083505	0.0200225588278365	556814715884147	325656284312083	144131919967899	857361448798639
ENSMUSG00000020156	Mum1	195501009830448	308231	5.4169e+06	266620769065694	216328817435884	624571653194227	621587050379014
ENSMUSG00000057110	Cntrl	195462426129647	15803.8	335950	310922085876914	268433822925817	744681586500809	75019126769881
ENSMUSG00000028108	Ecm1	195249776854463	4.04103e+08	3.82922e+09	123149532053209	138171309200984	240219866613164	42868072439932
ENSMUSG00000021226	Acot2	194783079948412	0.0029909947285446	0.0126058066327544	402369758193654	5629201485966	144131919967899	10717018109983
ENSMUSG00000032525	Nktr	194775367808582	221855	3.95114e+06	408059835582251	253546678500122	768703573162125	943097593678503
ENSMUSG00000001089	Luzp1	194440611299731	3.13287e+06	4.68965e+07	2271966614447	181902295951463	504461719887645	557284941719116
ENSMUSG00000028063	Lmna	194121620002865	2.04152e-07	0.00011525	997389279401239	105373069138124	259437455942217	274355663615565
ENSMUSG00000022665	Ccdc80	193973711750128	0.00027016668073413	0.00155599366459387	731581378533916	75366168655082	240219866613164	150038253539762
ENSMUSG00000073490	Ifi207	193718619286031	8.5914e+07	9.47667e+08	154444957690493	140032202254196	360329799919746	407246688179354
ENSMUSG00000018868	Pnpla5	193688838169623	0.0106248243489646	0.0372024276794641	369855030258813	321004051679053	720659599839493	10717018109983
ENSMUSG00000078945	Naip2	19364806785623	3.00255e+07	3.6556e+08	176798833145696	153523676889982	480439733226328	385812651959388
ENSMUSG00000022091	Sorbs3	193612911084236	1.16875e+06	1.90049e+07	240608986717821	20795479869643	480439733226328	685889159038911
ENSMUSG00000046456	Tmem150b	193408188804174	0.00461427157714736	0.0182376493511557	593393784810843	348917447477232	720659599839493	171472289759728
ENSMUSG00000022952	Runx1	193360660623204	0.00174859	0.0760987	101324020926947	83181919478572	218600078617979	263638645505582
ENSMUSG00000088185	Scarna2	193345186515387	3.81847e-05	0.00192825	104169059621246	11411926648822	32189462126164	250778223773602
ENSMUSG00000029163	Emilin1	192842600024572	2.54256e+07	3.15985e+07	175173096748954	160036802576224	384351786581063	492982833059218
ENSMUSG00000024457	Trim26	192284044428808	1.01419e+09	8.76375e+09	128839609441806	110257913402805	240219866613164	385812651959388
ENSMUSG00000044041	Krt13	19218461528753	0.00214481128965192	0.00946500793309518	483656578030756	544311218064481	120109933306582	150038253539762
ENSMUSG00000017754	Pltp	191824710814234	1.55734e+06	2.47519e+06	213377902072392	225633282701943	696637613178176	471548796839252
ENSMUSG00000079057	Cyp4v3	191591859476027	7.84666e+09	0.000532363043408282	930734087134816	860663037110505	216197879951848	257208434639592
ENSMUSG00000038301	Snx10	191524771146479	15850.6	336348	371887200754741	285647083668027	864791519807391	878795485018605
ENSMUSG00000037364	Srrt	191385204467335	462760	7.93455e+06	230448134238184	231215961861579	648593639855543	578718977939082
ENSMUSG00000042249	Grk3	191209263130793	1.02494e+06	1.68034e+07	258492087081984	208885245223036	552505693210278	685889159038911
ENSMUSG00000021495	Fam193b	190897542909277	3.30789e+08	3.20039e+09	176392399046511	120027601932168	33630781325843	450114760619286
ENSMUSG00000024610	Cd74	190665357171328	0.000299265	0.0141008	813274632470204	817862496886631	218600078617979	216483765821656
ENSMUSG00000047909	Ankrd16	190588528192621	0.00104186698645788	0.00507904851076494	768160447460612	511745589633273	216197879951848	128604217319796
ENSMUSG00000021256	Vash1	190421150717159	0.00238800900586252	0.0104229364632249	487720919022611	535006752798422	168153906629215	10717018109983
ENSMUSG00000027582	Zgpat	190359942511692	8.09217e+09	0.000546849596545571	938862769118526	103279564453261	384351786581063	150038253539762
ENSMUSG00000021036	Sptlc2	190113852774835	210897	376158	310515651777729	284716637141421	552505693210278	102883373855837
ENSMUSG00000019087	Atp6ap1	189958123847582	30371.3	615031	322302240654109	34240432179099	112903337308187	664455122818946
ENSMUSG00000022617	Chkb	189700596217528	5.84165e+09	0.000408607924279294	104859997589861	883924200275654	216197879951848	300076507079524
ENSMUSG00000015476	Prrt1	189572923579933	0.00440462555316933	0.0175481220440515	540557351916727	38148307590844	960879466452657	150038253539762
ENSMUSG00000007613	Tgfbr1	189447362627223	61.6213	1719.08	490159523617724	421492276552496	13212092663724	11360039196582
ENSMUSG00000000253	Gmpr	189204239029947	7.18246e+08	6.41969e+09	120304493358911	123284164775289	312285826597113	342944579519456
ENSMUSG00000026321	Tnfrsf11a	189128564261842	0.00295031483853173	0.0124635961833913	560879056876002	455918798036916	192175893290531	857361448798639
ENSMUSG00000042487	Leo1	189091560815489	0.00293293533671603	0.0123989297456084	459270532079625	558267915963571	192175893290531	857361448798639
ENSMUSG00000037523	Mavs	189045743175982	9.67892e+07	1.04925e+09	169076585261172	140962648780802	384351786581063	450114760619286
ENSMUSG00000015291	Gdi1	188976294862364	9.22511e+06	1.26613e+08	228009529643071	175854393528525	600549666532911	492982833059218
ENSMUSG00000111394	AC160637.1	188899425547297	0.00203201049166802	0.00904728480814095	707195332582786	455918798036916	960879466452657	21434036219966
ENSMUSG00000070544	Top1	187967609888174	17134.5	3.09767e+06	273123714652662	250755338920304	648593639855543	771625303918776
ENSMUSG00000038943	Prc1	187788976975357	0.0142974561554252	0.0478099902956493	369855030258813	293090655880875	720659599839493	10717018109983
ENSMUSG00000037033	Clca3b	187787534262918	3.28736e+09	0.000244192279160466	128433175342621	102349117926655	192175893290531	42868072439932
ENSMUSG00000042770	Hebp1	187763573539971	4.16751e+06	6.07513e+07	222725886353659	223307166385428	432395759903696	771625303918776
ENSMUSG00000022228	Zscan26	187717718400832	0.0027417321861296	0.0117189467155711	650294558696814	441962100137827	216197879951848	857361448798639
ENSMUSG00000022263	Trio	187632968743474	31.4394	915.491	572665645752382	458710137616734	141729721301767	139321235429779
ENSMUSG00000020023	Tmcc3	187451525065327	16189.8	2.9402e+06	27515588514859	254942348290031	648593639855543	793059340138742
ENSMUSG00000034353	Ramp1	187276933254692	8.4415e+08	0.000567891098292925	938862769118526	888576432908683	264241853274481	235774398419626
ENSMUSG00000026548	Slamf9	187231581450115	0.00316149786573946	0.0132247258116054	487720919022611	516397822266303	192175893290531	857361448798639
ENSMUSG00000036863	Syde2	187173384152755	0.00427883968154934	0.0171268071266831	426755804144785	488484426468124	144131919967899	10717018109983
ENSMUSG00000079445	B3gnt7	187150163814001	5026.04	113280	347907588902796	322399721468962	864791519807391	964531629898469
ENSMUSG00000016495	Plgrkt	187080594722943	0.000289639953886083	0.0016561925313467	89415501820812	679225964422344	216197879951848	21434036219966
ENSMUSG00000003812	Dnase2a	187054476865653	9.35581e+06	1.28259e+08	194681933509859	185624082057887	480439733226328	557284941719116
ENSMUSG00000027340	Slc23a2	187038955832796	176874	3.18799e+06	282878133033114	247498776077183	744681586500809	707323195258877
ENSMUSG00000005045	Chd5	186926272165569	3.66261e+06	5.39829e+07	220693715857731	212141808066157	720659599839493	471548796839252
ENSMUSG00000001930	Vwf	186871705090092	656.563	16201.5	419846424458631	366595931482745	110501138642056	105026777477833
ENSMUSG00000020134	Peli1	186824520779979	1.26976e+09	0.000107243937157225	150380616698638	105140457506472	312285826597113	385812651959388
ENSMUSG00000075415	Fnbp1	186486373086189	29.6743	870.447	542183088313469	455453574773613	134523125303372	139321235429779
ENSMUSG00000045216	Hs6st1	186485084162043	1.2655e+08	1.33206e+09	157696430483978	146545327940437	360329799919746	471548796839252
ENSMUSG00000033705	Stard9	186408470533174	2.47193e+06	3.7783e+07	328805186241077	22051582680561	624571653194227	878795485018605
ENSMUSG00000029426	Scarb2	186034136007632	707.851	157464	39098960341646	388461424857985	134523125303372	814493376358707
ENSMUSG00000058715	Fcer1g	185938080004275	10290.4	224736	310109217678543	331238963471719	888813506468708	878795485018605
ENSMUSG00000020741	Cluh	185781606159292	629.703	15570.8	427975106442341	382413522435046	100892343977529	122174006453806
ENSMUSG00000010067	Rassf1	185653191301702	0.000585918221121248	0.00307690621780566	792546493411743	669921499156285	120109933306582	278642470859558
ENSMUSG00000090124	Ugt1a7c	185359427365141	0.00172043522631653	0.00785584463508441	569007738859713	586181311761749	216197879951848	10717018109983
ENSMUSG00000005534	Insr	185126399293572	223923	3.97613e+06	3393724728199	26889904618912	100892343977529	685889159038911
ENSMUSG00000001082	Mfsd10	185063475665873	0.00157902775727515	0.00732189236693877	573072079851568	57222461386266	168153906629215	150038253539762
ENSMUSG00000042265	Trem1	184736222974087	9.88695e+09	0.00065014841067874	120304493358911	851358571844445	384351786581063	192906325979694
ENSMUSG00000027397	Slc20a1	184631618888028	0.000525622647507799	0.00279460321873538	104859997589861	57687684649569	216197879951848	235774398419626
ENSMUSG00000005413	Hmox1	18436036302138	28.8295	7599.82	402776192292839	419166160235981	11770773464045	111456988343823
ENSMUSG00000022848	Dirc2	183705808245461	6.75818e+06	9.49319e+07	223132320452844	298208111777207	504461719887645	943097593678503
ENSMUSG00000034957	Cebpa	183360770173073	0.0197236	0.78163	801894477693009	969060057460098	257035257276086	240061205663619
ENSMUSG00000021646	Mccc2	183075203069792	0.00137410562859417	0.00646434597602794	577136420843423	628051405459017	144131919967899	192906325979694
ENSMUSG00000032089	Il10ra	182926093854521	1.1705e+07	1.5652e+08	210126429278908	183763189004675	528483706548961	578718977939082
ENSMUSG00000021287	Xrcc3	182825767904604	0.014322192903921	0.0478561527974884	426755804144785	307047353779964	168153906629215	42868072439932
ENSMUSG00000039646	Vasn	182780911766443	0.00236848747113348	0.0103641894166455	552750374892292	586181311761749	240219866613164	857361448798639
ENSMUSG00000019818	Cd164	182715124441136	0.00985767	0.395895	806771686883235	812745040990298	211393482619585	244348012907612
ENSMUSG00000015202	Magi1	182499703544149	0.000197605045123144	0.00118662176619859	91041238217554	842054106578386	168153906629215	32151054329949
ENSMUSG00000061119	Prcp	182439778982607	3.57048e+07	4.29879e+08	179237437740809	200511226483582	67261562651686	407246688179354
ENSMUSG00000053398	Phgdh	182210094704047	3.51826e+08	3.3875e+09	144284105210856	135845192884469	384351786581063	407246688179354
ENSMUSG00000004609	Cd33	182201248570073	1.12547e+06	1.8351e+07	262962862173024	22516805943864	67261562651686	707323195258877
ENSMUSG00000106734	Gm20559	182122994671144	0.00997270233613754	0.0353136314970828	46333487307148	330308516945113	720659599839493	150038253539762
ENSMUSG00000020863	Luc7l3	181701227486434	0.000160268467633122	0.000984142134752798	930734087134816	823445176046267	240219866613164	257208434639592
ENSMUSG00000038871	Bpgm	181543800812213	0.000388563874595776	0.00214202323867446	743774401509482	865315269743535	312285826597113	150038253539762
ENSMUSG00000017707	Serinc3	181533916623226	14.1328	432.588	517390608263153	521050054899333	156142913298557	139321235429779
ENSMUSG00000001127	Araf	18144004551904	8.73855e+09	0.000586227319078743	123149532053209	837401873945356	288263839935797	300076507079524
ENSMUSG00000085396	Firre	181196857816532	2.01767e+08	0.00015981115261345	180050305939181	10793179708629	504461719887645	32151054329949
ENSMUSG00000017631	Abr	181112337479355	0.00282928	0.119228	881961995232555	849962902054536	242622065279296	250778223773602
ENSMUSG00000021710	Nln	180447710759924	5.08518e+07	5.8688e+08	182082476435108	166549928262465	528483706548961	471548796839252
ENSMUSG00000031939	Taf1d	180278135814772	0.000689568217225758	0.00355109828905244	991699202012642	581529079128719	192175893290531	257208434639592
ENSMUSG00000051506	Wdfy4	180268381639677	0.0888591	3.26217	121483152246549	929050856816042	288263839935797	325797350543483
ENSMUSG00000029823	Luc7l2	180220193977538	6.70997e+06	9.43653e+07	272717280553477	202837342800097	768703573162125	600153014159048
ENSMUSG00000061731	Ext1	180188503074475	0.000197362471085285	0.00118576006724332	105672865788232	893228665541713	144131919967899	407246688179354
ENSMUSG00000055491	Pprc1	180094185660392	2.96924e+07	3.62241e+08	198339840402528	182367519214766	648593639855543	450114760619286
ENSMUSG00000045664	Cdc42ep2	179787296619554	0.00350647879349626	0.0144708752415735	47146355505519	548963450697511	120109933306582	171472289759728
ENSMUSG00000030659	Nucb2	179744167922071	2.56987e+09	0.000197028517582672	108517904482531	120027601932168	33630781325843	32151054329949
ENSMUSG00000040225	Prrc2c	179665252231144	32.206	8452.66	500320376097362	462897146986461	11770773464045	158611868027748
ENSMUSG00000049791	Fzd4	179595074206383	4.79653e+09	0.000340277525290723	113801547771943	986273318202308	312285826597113	300076507079524
ENSMUSG00000035954	Dock4	179510840719901	3.83117e+07	4.56234e+08	216629374865876	167945598052374	528483706548961	578718977939082
ENSMUSG00000032263	Bckdhb	179458695770413	0.0024994957970779	0.0108189480806711	816932539362873	432657634871767	144131919967899	21434036219966
ENSMUSG00000073468	Sft2d1	179423095182851	0.00062360902156091	0.00324776012621452	829125562338438	674573731789315	288263839935797	150038253539762
ENSMUSG00000034708	Grn	179157548503781	9.51736e-06	0.000503999	128717679212051	138683054790617	384351786581063	387956055581384
ENSMUSG00000016239	Lonrf3	179094025067762	0.000187622980876585	0.00113179023948133	926669746142961	865315269743535	192175893290531	32151054329949
ENSMUSG00000030536	Iqgap1	1788691759957	3.48449e-09	2.38299e-07	380544247067392	33775208915796	110260918775442	977392051630449
ENSMUSG00000046324	Ermp1	178638598383102	5.78135e+07	6.59592e+08	172328058054656	180506626161555	576527679871594	450114760619286
ENSMUSG00000044197	Gpr146	178100980614762	9.122e+09	0.000607523919384719	125588136648322	976968852936249	192175893290531	450114760619286
ENSMUSG00000000532	Acvr1b	178081177471693	360714	6.26563e+06	282471698933929	261920697239575	768703573162125	814493376358707
ENSMUSG00000024949	Sf1	177981844306066	8.66019	270.614	582420064132834	551754790277329	158545111964688	171472289759728
ENSMUSG00000030337	Vamp1	177979538906607	2.89637e+09	0.000218422995851233	136155423227146	104210010979867	312285826597113	385812651959388
ENSMUSG00000037243	Zfp692	177960186817787	0.00895952867898367	0.0323364412635937	479592237038901	367526378009351	720659599839493	171472289759728
ENSMUSG00000031714	Gab1	177871078174721	0.000160944687860544	0.000986775627210546	991699202012642	972316620303219	408373773242379	171472289759728
ENSMUSG00000023845	Lnpep	177858407780955	82642.8	1.36801e+06	324740845249222	255407571553334	720659599839493	964531629898469
ENSMUSG00000037465	Klf10	177582227151374	4.25077e+06	6.18722e+07	260117823478726	212141808066157	648593639855543	728757231478844
ENSMUSG00000023021	Cers5	177543663875948	0.000178708025650546	0.0010846005043495	975441838045222	94440322450504	168153906629215	385812651959388
ENSMUSG00000044674	Fzd1	177333449322617	0.00875010218430595	0.0317240905609735	402369758193654	441962100137827	720659599839493	171472289759728
ENSMUSG00000005198	Polr2a	177155738590057	24.0167	72.0381	750683781195635	868106609323352	187371495958268	285072681725548
ENSMUSG00000038058	Nod1	17657244751306	2.3575e+07	2.95751e+08	213784336171578	185624082057887	528483706548961	64302108659898
ENSMUSG00000021756	Il6st	176456597105313	4629.19	104730	433665183830938	386600531804773	105696741309792	135034428185786
ENSMUSG00000022817	Itgb5	176114641423294	196412	3.51896e+06	309702783579358	294486325670784	768703573162125	10073997023384
ENSMUSG00000031328	Flna	175920349513741	6.20718e-08	3.93056e-06	413668626151011	349010492129892	107138060509471	118101539572013
ENSMUSG00000017002	Slpi	175779927311374	1.65472e+08	1.69263e+09	150380616698638	186554528584493	480439733226328	514416869279184
ENSMUSG00000028849	Map7d1	175353340990945	416.919	10661.7	511700530874556	564315818386509	187371495958268	132891024563789
ENSMUSG00000034413	Neurl1b	175221880849521	6.62127e+07	5.96263e+09	138187593723073	153523676889982	528483706548961	342944579519456
ENSMUSG00000038252	Ncapd2	175012509813157	3.40576e+09	0.000251916727195577	134123252731218	136775639411075	216197879951848	578718977939082
ENSMUSG00000036833	Pnpla7	174723934148821	3566.82	82249.9	668177659060977	486158310151609	196980290622795	147894849917765
ENSMUSG00000045039	Megf8	174362603166162	1.41219e+07	1.85523e+08	225977359147143	211676584802854	528483706548961	771625303918776
ENSMUSG00000036501	Fam13b	174306244577945	2.0872e+09	0.000164231849888885	135342555028775	115375369299138	408373773242379	342944579519456
ENSMUSG00000066440	Zfyve26	174271231694645	5876.82	131220	449922547798358	381948299171743	115305535974319	132891024563789
ENSMUSG00000096945	Gm26546	173922541348169	0.00682810500965771	0.0255770769188055	597458125802698	37683084327541	960879466452657	192906325979694
ENSMUSG00000031153	Gripap1	173578836022775	1.27284e+07	1.33861e+09	165825112467688	174458723738616	552505693210278	471548796839252
ENSMUSG00000021375	Kif13a	17318059332519	1.823e+06	2.85198e+07	267433637264065	261920697239575	93685747979134	664455122818946
ENSMUSG00000026358	Rgs1	172492080607991	0.00267314555269724	0.011474966274993	711259673574641	483832193835095	168153906629215	192906325979694
ENSMUSG00000042699	Dhx9	172487361190853	688521	1.15733e+07	301167667496462	266572929872605	792725559823442	921663557458537
ENSMUSG00000029062	Cdk11b	172328078921525	2.84046e+08	2.77961e+09	149567748500267	171667384158798	456417746565012	514416869279184
ENSMUSG00000030287	Itpr2	172231805952216	21388.1	443626	46333487307148	377296066538713	144131919967899	111456988343823
ENSMUSG00000031229	Atrx	172193269098423	120757	1.95565e+07	277188055644517	253546678500122	816747546484758	793059340138742
ENSMUSG00000026688	Mgst3	172169573298403	0.00289827802115993	0.0122729010041852	585265102827133	535006752798422	168153906629215	171472289759728
ENSMUSG00000032382	Snx1	172061196628251	366.965	9444.81	506010453485959	473597282042429	156142913298557	141464639051775
ENSMUSG00000026994	Galnt3	171414434359193	0.000147815648620593	0.000919468650047434	999827883996352	935098759238981	312285826597113	278642470859558
ENSMUSG00000037885	Stk35	171319156858132	1.17679e+08	1.24415e+09	191430460716375	165154258472556	552505693210278	53585090549915
ENSMUSG00000001768	Rin2	171145172439234	553311	9.37437e+06	29141324911601	280994851034997	93685747979134	814493376358707
ENSMUSG00000028550	Atg4c	171045616616786	0.000583164417307786	0.00306378917749762	772224788452467	781575082348999	216197879951848	257208434639592
ENSMUSG00000042677	Zc3h12a	171022712470839	2.13151e+07	2.69376e+08	29141324911601	203767789326703	696637613178176	814493376358707
ENSMUSG00000016921	Srsf6	171003621756822	3.49272e+06	5.17338e+07	278407357942074	232611631651488	768703573162125	793059340138742
ENSMUSG00000076258	Gm23935	170970779410982	0.000567455	0.025921	239651834414239	349414771145703	922540375741196	878366804294206
ENSMUSG00000027315	Spint1	170887037251574	7.534e+08	0.000512894724309118	103640695292305	111653583192714	360329799919746	300076507079524
ENSMUSG00000035199	Arl6ip5	17081810179015	0.000404299471995366	0.00222058562681989	755967424485047	94440322450504	240219866613164	278642470859558
ENSMUSG00000044068	Zrsr1	170543882304311	0.011333680619676	0.0392367629899574	390176735218089	418700936972678	960879466452657	150038253539762
ENSMUSG00000040084	Bub1b	170541033463176	1.47183e+09	0.000121902552421274	13209108223529	133519076567954	384351786581063	42868072439932
ENSMUSG00000029816	Gpnmb	170431787139483	1291.74	31043.2	514139135469669	549893897224117	134523125303372	190762922357697
ENSMUSG00000021365	Nedd9	170311599805868	50285.9	989838	367822859762886	341939098527687	11770773464045	10073997023384
ENSMUSG00000032058	Ppp2r1b	170235344302059	2.99065e+09	0.000224824957789127	157696430483978	16887604457898	240219866613164	75019126769881
ENSMUSG00000020143	Dock2	170199800764631	423.115	10797.1	710040371277084	541985101747967	1897736946244	19504972960169
ENSMUSG00000035713	Usp35	169635969325378	0.00137333271184201	0.00646325045038349	90228370019183	5629201485966	216197879951848	235774398419626
ENSMUSG00000000805	Car4	169586639295765	27505	560784	384080223730306	356361019690079	110501138642056	117887199209813
ENSMUSG00000025810	Nrp1	169394673601865	1.41971e+09	0.000118487404598955	129652477640177	141427872044105	408373773242379	42868072439932
ENSMUSG00000032193	Ldlr	169265710879398	13241.5	286572	473902159650304	40800080191671	11770773464045	154325060783755
ENSMUSG00000028917	Plekhm2	169139765438901	488337	7.033e+06	334495263629674	288438423247845	67261562651686	124317410075803
ENSMUSG00000030207	Fam234b	169132736745995	0.00173680143981677	0.00792150900599354	711259673574641	614094707559928	264241853274481	150038253539762
ENSMUSG00000038886	Man2a2	168981206028189	4748.87	107235	50316541479166	422887946342405	134523125303372	152181657161758
ENSMUSG00000048834	Vstm2a	168966862329418	0.011660042302939	0.0401575212321077	406434099185509	400092006440559	144131919967899	10717018109983
ENSMUSG00000031681	Smad1	168920374967041	0.000153280568652404	0.000948024749774172	103234261193119	110723136666108	456417746565012	21434036219966
ENSMUSG00000041633	Kctd12b	168914421263947	0.00121001975325778	0.00578797618185017	727517037542061	721096058119612	144131919967899	300076507079524
ENSMUSG00000098557	Kctd12	168898276280176	1.02448e+09	8.83853e+09	165012244269317	167480374789071	720659599839493	32151054329949
ENSMUSG00000039428	Tmem135	168841534480962	3.26338e+09	0.000242735343798829	134123252731218	120027601932168	312285826597113	471548796839252
ENSMUSG00000020901	Pik3r5	168545098743057	32.6539	943.966	679151379738986	601533679450747	192175893290531	205766747711673
ENSMUSG00000007817	Zmiz1	168298078619533	50.1772	1403.08	768160447460612	648056005781045	242622065279296	199336536845684
ENSMUSG00000039813	Tbc1d2	168234811525212	2.89891e+06	3.55109e+08	254834180189314	201441673010188	624571653194227	793059340138742
ENSMUSG00000011158	Brf1	16821900245243	0.000816089278924699	0.00411586872742132	841318585314004	688530429688404	264241853274481	21434036219966
ENSMUSG00000004099	Dnmt1	16817296085065	274058	4.16763e+07	251989141495016	264712036819393	840769533146075	771625303918776
ENSMUSG00000050471	Fam118b	168164925194991	0.00245166479244632	0.0106502810294002	68687362762351	544311218064481	168153906629215	21434036219966
ENSMUSG00000053581	Zfand2a	16807406547244	5.97953e+07	6.80257e+08	286536039925784	2033025660634	93685747979134	600153014159048
ENSMUSG00000051586	Mical3	16770238592461	3925.73	780542	38286092143275	356826242953382	120109933306582	111456988343823
ENSMUSG00000037902	Sirpa	167470783473916	2.66429e-07	1.59431e-05	287105047664644	313607001792536	953672870454262	928093768324527
ENSMUSG00000068566	Myadm	167461374346056	578.393	14391.3	507636189882701	509884696580061	148936317300162	169328886137731
ENSMUSG00000024807	Syvn1	167459305058414	9.9974e+07	1.07889e+09	192649763013931	182367519214766	528483706548961	64302108659898
ENSMUSG00000064373	Selenop	167448664296911	9.84155e+06	1.33845e+08	222319452254473	247963999340486	744681586500809	728757231478844
ENSMUSG00000026728	Vim	167407323355843	1.63137e-07	1.01162e-05	451914074884368	514816063171073	158545111964688	144465404122571
ENSMUSG00000039100	March6	167366691804303	1.29336e+08	1.35899e+09	176798833145696	185158858794584	600549666532911	53585090549915
ENSMUSG00000037573	Tob1	167244930659458	8.24246e+06	9.18489e+08	182488910534294	206559128906521	552505693210278	664455122818946
ENSMUSG00000015133	Lrrk1	16722538569817	1.6832e+07	2.17309e+08	276781621545332	213072254592763	720659599839493	814493376358707
ENSMUSG00000027405	Nop56	167135051105273	0.000417972880778649	0.00228624288718413	857575949281424	883924200275654	33630781325843	21434036219966
ENSMUSG00000026473	Glul	166736006131991	1.3517	4.46883	894967886406491	101279104421058	331503415926167	270068856371571
ENSMUSG00000052560	Cpne8	166730656147206	0.00238774488385439	0.0104229364632249	613715489770119	609442474926898	192175893290531	192906325979694
ENSMUSG00000097589	Dleu2	166537248901196	0.00072624422229066	0.00371281112873756	946991451102236	697834894954463	216197879951848	300076507079524
ENSMUSG00000010097	Nxf1	166287705269805	5.57194e+07	6.36307e+08	219067979460989	189345868164311	624571653194227	664455122818946
ENSMUSG00000038024	Dennd4c	1660965939964	2.44542e+07	3.05181e+08	274749451049404	250290115657001	576527679871594	10717018109983
ENSMUSG00000036452	Arhgap26	16608279126098	40875.3	809927	372293634853926	373574280432289	122512131972714	11360039196582
ENSMUSG00000022620	Arsa	166015567101965	0.00415073607823667	0.0166866003978288	593393784810843	674573731789315	720659599839493	32151054329949
ENSMUSG00000059479	B3gnt8	165694052726888	0.00272391694121504	0.0116552870763181	593393784810843	628051405459017	240219866613164	150038253539762
ENSMUSG00000029822	Osbpl3	165478013985721	3.62844e+08	0.000265597180239688	128026741243435	121423271722077	384351786581063	407246688179354
ENSMUSG00000030766	Arhgap17	165418577714462	5.63439e+08	5.17516e+09	172734492153841	147940997730346	504461719887645	514416869279184
ENSMUSG00000020261	Slc36a1	165409743551091	1.33953e+08	1.40013e+08	218661545361804	185158858794584	504461719887645	771625303918776
ENSMUSG00000009687	Fxyd5	165381170410714	2469.17	57716.9	52673859254442	466153709829582	168153906629215	147894849917765
ENSMUSG00000022150	Dab2	165281632136643	413.038	94008.6	730768510335545	58943787460487	249828661277691	171472289759728
ENSMUSG00000001751	Naglu	165217151644382	8.08151e+09	0.000546849596545571	123555966152395	113049252982623	480439733226328	278642470859558
ENSMUSG00000019710	Mrpl24	165186735815732	0.0116359447109103	0.0401207105445619	402369758193654	446614332770857	960879466452657	171472289759728
ENSMUSG00000036985	Zdhhc9	165079443130373	4.24724e+08	4.00876e+09	17192162395547	171667384158798	67261562651686	42868072439932
ENSMUSG00000040943	Tet2	164816028669913	3.18549e+08	3.09197e+09	2832845671323	169806491105586	67261562651686	771625303918776
ENSMUSG00000026848	Tor1b	164688248747903	0.00101320908715077	0.00495343545914534	772224788452467	721096058119612	264241853274481	21434036219966
ENSMUSG00000020911	Krt19	16465527450004	471.655	11934	578762157240165	722026504646218	218600078617979	197193133223687
ENSMUSG00000001632	Brpf1	164637326171182	4.82218e+07	5.60309e+08	266214334966508	203767789326703	864791519807391	64302108659898
ENSMUSG00000043336	Filip1l	164490762720185	0.00130189611094429	0.00617072976466583	788482152419888	688530429688404	168153906629215	300076507079524
ENSMUSG00000039431	Mtmr7	164433412010276	0.000297173841282274	0.00169199644741497	106892168085789	846706339211416	33630781325843	278642470859558
ENSMUSG00000041773	Enc1	16440069409579	0.000258742495756644	0.00150176051853323	942927110110381	976968852936249	360329799919746	257208434639592
ENSMUSG00000020097	Sgpl1	164281899270895	3.16628e+06	4.73084e+07	273530148751848	280529627771694	100892343977529	771625303918776
ENSMUSG00000055723	Rras2	164196411940043	0.00240301805820899	0.0104769836505083	66248758167238	604790242293868	168153906629215	235774398419626
ENSMUSG00000040415	Dtx3	164186852036744	0.000268326376152067	0.0015491220790101	114207981871128	893228665541713	240219866613164	407246688179354
ENSMUSG00000031378	Abcd1	164020951821387	6.90079e+08	6.20035e+09	178018135443253	152128007100073	432395759903696	621587050379014
ENSMUSG00000095440	Fignl2	16371334064214	0.0138991336799657	0.0466343795575637	443013168112205	414048704339648	216197879951848	64302108659898
ENSMUSG00000000440	Pparg	163349927910686	2.82282e+08	2.76687e+09	206062088287053	167945598052374	696637613178176	514416869279184
ENSMUSG00000026872	Zeb2	163206340027524	34.1224	979.321	884807033926853	742031104968246	283459442603534	242204609285616
ENSMUSG00000074677	Sirpb1c	163089236532176	0.00393456304225379	0.0159515076184598	646230217704959	600138009660838	960879466452657	300076507079524
ENSMUSG00000030162	Olr1	162902592144425	53254.4	1.03972e+06	468212082261706	396835443597438	156142913298557	124317410075803
ENSMUSG00000034163	Zfc3h1	162794088583449	2.32852e+08	2.32425e+09	215816506667505	207024352169824	456417746565012	900229521238571
ENSMUSG00000027327	1700037H04Rik	162737845058269	0.00446636679619869	0.0177586305039555	499913941998176	618746940192958	168153906629215	192906325979694
ENSMUSG00000035493	Tgfbi	162337258974137	5.73031	182.395	788888586519073	805766692040754	242622065279296	274355663615565
ENSMUSG00000026116	Tmem131	162235690831121	3.04661e+06	4.58064e+07	280439528438001	286577530194633	103294542643661	814493376358707
ENSMUSG00000036381	P2ry14	162157057394448	0.0002619357942851	0.00151808599806493	112582245474386	888576432908683	288263839935797	364378615739422
ENSMUSG00000037876	Jmjd1c	162134268772377	1.14284e+07	1.53336e+08	398711851300984	265642483345999	120109933306582	964531629898469
ENSMUSG00000024222	Fkbp5	162101822872163	8.49108e+06	9.41809e+08	211345731576465	192602431007432	648593639855543	664455122818946
ENSMUSG00000036611	Eepd1	16201624604845	4.25361e+09	0.000305749144710994	147129143905154	118166708878956	480439733226328	385812651959388
ENSMUSG00000020220	Vps13d	161978073469482	1403.74	33532.7	705163162086858	55966358575348	196980290622795	21434036219966
ENSMUSG00000022533	Atp13a3	161825796354189	13.1841	3569.84	652733163291928	687599983161798	240219866613164	197193133223687
ENSMUSG00000023143	Nagpa	161711113118041	4.08978e+09	0.000295036230182443	12396240025158	13910175572759	360329799919746	492982833059218
ENSMUSG00000023805	Synj2	161501005514584	5.08195e+07	5.8688e+08	233293172932482	204698235853309	768703573162125	664455122818946
ENSMUSG00000028164	Manba	161223985633639	0.00011033422092063	0.000712617353469024	124775268449951	104210010979867	408373773242379	342944579519456
ENSMUSG00000031387	Renbp	16122055420559	1.11609e+09	9.54838e+09	151599918996195	153988900153285	552505693210278	450114760619286
ENSMUSG00000017929	B4galt5	161202280087196	5906.26	131632	465773477666593	488019203204821	14653411863403	165042078893738
ENSMUSG00000035597	Prpf39	160942036233518	0.00857953261492247	0.0311623205873724	650294558696814	38148307590844	144131919967899	192906325979694
ENSMUSG00000020647	Ncoa1	160855801933295	6.39992e+07	7.24638e+08	23979611851945	203767789326703	816747546484758	64302108659898
ENSMUSG00000046947	Adck2	160831694397369	0.0062939666554539	0.0238600547774698	516171305965596	516397822266303	144131919967899	192906325979694
ENSMUSG00000037487	Ubr5	160586570206605	25985.1	531529	524706422048492	449870895613977	139327522635635	180045904247714
ENSMUSG00000045983	Eif4g1	160475179952864	374.98	9630.4	619405567158716	596881446817718	184969297292136	21434036219966
ENSMUSG00000045411	2410002F23Rik	160426389168915	0.005727715789501	0.0220061966512835	625908512745684	483832193835095	240219866613164	128604217319796
ENSMUSG00000014778	Fhod1	160156091660741	2.39408e+09	0.000185772736789486	169483019360357	137706085937681	384351786581063	621587050379014
ENSMUSG00000042742	Bmt2	159883116246097	0.000629076568524252	0.00327054229891322	898219359199975	814140710780207	264241853274481	300076507079524
ENSMUSG00000036333	Kidins220	159691399355536	4.57798e+07	5.35575e+08	261743559875468	210280915012945	744681586500809	814493376358707
ENSMUSG00000031367	Ap1s2	159566389965674	0.000853188663257984	0.00426879679008008	890090677216265	75831391918385	312285826597113	235774398419626
ENSMUSG00000063406	Tmed5	159339645320494	1.73343e+09	0.000140268559959603	162980073773389	138171309200984	528483706548961	471548796839252
ENSMUSG00000025019	Lcor	15916316196794	0.000108345236259614	0.000703567980225207	161760771475833	103744787716564	408373773242379	471548796839252
ENSMUSG00000028634	Hivep3	159083288762699	128986	2.37129e+06	434884486128495	370782940852472	136925323969504	130747620941793
ENSMUSG00000003437	Paf1	158803703094895	0.00171966299777359	0.00785531555624211	768160447460612	665269266523255	264241853274481	21434036219966
ENSMUSG00000058799	Nap1l1	158520194743644	4.00809e+08	3.80403e+09	171108755757099	218189710489096	744681586500809	557284941719116
ENSMUSG00000046079	Lrrc8d	158421841703429	1.84098e+06	2.87635e+07	330837356737004	299138558303813	960879466452657	11360039196582
ENSMUSG00000005949	Ctns	15836567757567	0.00170969065887787	0.00782698600176297	731581378533916	697834894954463	264241853274481	21434036219966
ENSMUSG00000022048	Dpysl2	158332199738321	1.29555e+06	2.08964e+07	315392860967955	317282265572629	112903337308187	985965666118435
ENSMUSG00000055805	Fmnl1	158319843580604	25.985	767.874	827906260040882	79274044066827	29306823726806	248634820151605
ENSMUSG00000032754	Slc8b1	158209858919774	1.94701e+08	1.97641e+08	194681933509859	191206761217523	600549666532911	685889159038911
ENSMUSG00000034480	Diaph2	157956181585902	6.78065e+06	9.51358e+07	332056659034561	263781590292787	100892343977529	985965666118435
ENSMUSG00000026029	Casp8	157806779922475	6.51762e+08	5.88257e+09	193056197113117	163758588682647	504461719887645	685889159038911
ENSMUSG00000044447	Dock5	157795648079719	329928	5.75595e+06	461302702575553	367991601272654	127316529304977	150038253539762
ENSMUSG00000021306	Gpr137b	157735699273061	2.14743e+09	0.00016852765776791	182895344633479	135379969621166	576527679871594	492982833059218
ENSMUSG00000053877	Srcap	157722017200744	0.00242665353858509	0.0105569573063564	820996880354728	590833544394779	192175893290531	278642470859558
ENSMUSG00000025534	Gusb	15764896284563	3.46438e+06	5.13775e+07	305638442587503	293555879144178	888813506468708	111456988343823
ENSMUSG00000029817	Tra2a	157417186071222	2.45615e+09	0.000189352836787501	169889453459543	142358318570711	648593639855543	407246688179354
ENSMUSG00000029534	St7	157313595443215	0.00411370765045381	0.0165599909722944	100795656598006	521050054899333	144131919967899	364378615739422
ENSMUSG00000001962	Fam50a	157274499218603	0.00353109586874311	0.0145523950954261	569007738859713	76761838444991	144131919967899	300076507079524
ENSMUSG00000037266	Rsrp1	157255838473456	177424	3.19309e+06	523893553850121	400092006440559	16094731063082	150038253539762
ENSMUSG00000025369	Smarcc2	157193793507645	33397	674022	442606734013019	522910947952545	172958303961478	152181657161758
ENSMUSG00000055436	Srsf11	156857510916504	9.99745e+08	8.6452e+09	174766662649769	153988900153285	528483706548961	578718977939082
ENSMUSG00000021770	Samd8	156794767178833	8.93596e+07	9.82956e+08	223945188651215	206559128906521	768703573162125	685889159038911
ENSMUSG00000059552	Trp53	156571602993404	0.000379321224114213	0.00209783567938951	971377497053367	967664387670189	288263839935797	364378615739422
ENSMUSG00000058755	Osm	156404331541604	0.000439739345742317	0.00238892441663371	131684648136105	828097408679296	384351786581063	342944579519456
ENSMUSG00000038147	Cd84	156247964794786	7.28972e+06	1.01564e+08	333275961332117	269829492715726	108098939975924	964531629898469
ENSMUSG00000052384	Nrros	156110200106827	4.87006e+08	4.52874e+09	217848677163433	174458723738616	552505693210278	771625303918776
ENSMUSG00000033106	Slc7a6os	156023074517251	0.0133406211897725	0.0451401058521904	43082014513664	437309867504797	144131919967899	150038253539762
ENSMUSG00000055817	Mta3	155484259482586	0.000109205771817111	0.000707620290799775	124775268449951	114444922772532	384351786581063	42868072439932
ENSMUSG00000025745	Hadha	155296905775731	362418	5.35484e+07	303606272091575	294021102407481	984901453113973	105026777477833
ENSMUSG00000030970	Ctbp2	155043930560563	0.000112195218692964	0.000723855729012069	135342555028775	110257913402805	432395759903696	407246688179354
ENSMUSG00000021820	Camk2g	154817986025739	1.25522e+09	0.000106166108089241	186146817426963	151197560573467	552505693210278	600153014159048
ENSMUSG00000057649	Brd9	154756961269155	0.000974253694444556	0.00479435370687189	906348041183685	828097408679296	384351786581063	21434036219966
ENSMUSG00000038679	Trps1	154746984417524	3.62164e+09	0.000265545266724413	193869065311488	130727736988136	576527679871594	53585090549915
ENSMUSG00000021938	Pspc1	154619306707457	0.00358771934086678	0.014735012035516	601522466794553	655964801257196	216197879951848	21434036219966
ENSMUSG00000024773	Atg2a	154492862290545	1.33929e+07	1.76721e+08	354410534489764	266107706609302	103294542643661	109313584721827
ENSMUSG00000004043	Stat5a	154063210585449	1.65356e+09	0.000135361289758874	168670151161986	159106356049618	456417746565012	664455122818946
ENSMUSG00000035284	Vps13c	153971284637739	2.21917e+06	3.42256e+07	477560066542973	366595931482745	120109933306582	169328886137731
ENSMUSG00000038894	Irs2	153964769449903	181653	3.26431e+06	482030841634014	404744239073589	141729721301767	162898675271741
ENSMUSG00000020538	Srebf1	153889792292735	1.0329e+08	1.11066e+09	233699607031668	215398370909278	864791519807391	685889159038911
ENSMUSG00000031838	Ifi30	15380983444237	95702.1	1.80088e+06	418627122161074	423353169605708	144131919967899	145751446295769
ENSMUSG00000026944	Abca2	153807058914225	1.09635e+08	1.17049e+09	306857744885059	234937747968003	720659599839493	11360039196582
ENSMUSG00000030795	Fus	153495251801979	1.16457e+08	1.23232e+09	298729062901349	214002701119369	93685747979134	835927412578673
ENSMUSG00000037972	Snn	153307215998388	0.00637751655173817	0.0241156771220229	585265102827133	525702287532362	168153906629215	21434036219966
ENSMUSG00000097039	Pvt1	153145837215505	0.00162145493992626	0.00749828930488308	10404712939149	655964801257196	264241853274481	32151054329949
ENSMUSG00000002458	Rgs19	153141171753229	8.78726e+09	0.000588834898159541	11949162516054	135845192884469	432395759903696	450114760619286
ENSMUSG00000051149	Adnp	152974973410462	0.00111024549566612	0.00537082380441883	760031765476902	101883894663352	384351786581063	235774398419626
ENSMUSG00000024843	Chka	152937395504816	0.000207894271844574	0.00124031836761509	134123252731218	101883894663352	456417746565012	364378615739422
ENSMUSG00000020272	Stk10	152904727504841	572.432	14272.6	6787449456398	648521229044348	230611071948638	229344187553636
ENSMUSG00000029439	Sfswap	152841506418686	1.24445e+09	0.000105329247144945	162573639674204	182367519214766	504461719887645	685889159038911
ENSMUSG00000030452	Nipa2	152777092729215	0.000827149299835915	0.00415937933631774	91041238217554	860663037110505	360329799919746	257208434639592
ENSMUSG00000034574	Daam1	152763925230582	9.34346e+09	0.000619172213591696	158915732781534	131192960251439	67261562651686	342944579519456
ENSMUSG00000007812	Zfp655	152558195507559	0.00407436174148379	0.0164181687953124	979506179037077	511745589633273	216197879951848	300076507079524
ENSMUSG00000039497	Dse	152512778817855	0.000574037287525661	0.00302380204978306	101202090697192	879271967642624	33630781325843	32151054329949
ENSMUSG00000026094	Stk17b	15235798053822	6.59159e+08	5.94037e+09	198339840402528	173993500475313	720659599839493	578718977939082
ENSMUSG00000025574	Tk1	152286374893922	0.0026216429397019	0.0112862671591196	808803857379163	674573731789315	168153906629215	342944579519456
ENSMUSG00000024507	Hsd17b4	152264474429552	3.73862e+08	3.58525e+08	190617592518004	217724487225793	600549666532911	814493376358707
ENSMUSG00000041112	Elmo1	151941880451938	1.50826e+09	0.000124377722369762	208500692882166	159571579312921	528483706548961	75019126769881
ENSMUSG00000025809	Itgb1	151832171348391	1.95152e+06	3.03716e+06	37107433255637	393113657491014	158545111964688	109313584721827
ENSMUSG00000002625	Akap8l	151793909663106	0.00167691596952571	0.00770120119849719	784417811428033	781575082348999	33630781325843	21434036219966
ENSMUSG00000030894	Tpp1	151705937468467	1.22129e+06	1.62405e+08	286129605826598	279133957981785	105696741309792	921663557458537
ENSMUSG00000025982	Sf3b1	15165305622041	4.94107e+06	7.10755e+07	462928438972295	360548029059806	115305535974319	171472289759728
ENSMUSG00000023150	Ivns1abp	151625076445346	1.63732e+08	1.6777e+09	305638442587503	21260703132946	912835493130024	900229521238571
ENSMUSG00000029056	Pank4	151445562308868	0.00232956509012477	0.0102125402925323	820996880354728	660617033890225	216197879951848	300076507079524
ENSMUSG00000056501	Cebpb	151324610705376	0.271923	9.5157	177083337015126	189299345837981	581332077203857	700892984392888
ENSMUSG00000026193	Fn1	151218755380592	0.12473	4.53728	213215328432718	196882485029819	783116765158915	655881508330959
ENSMUSG00000010608	Rbm25	151161717837287	2.18454e+09	0.00017110339839309	22353875455203	167480374789071	888813506468708	492982833059218
ENSMUSG00000003032	Klf4	15113101493684	4.76588e+07	5.54306e+08	241015420817007	255407571553334	816747546484758	921663557458537
ENSMUSG00000033335	Dnm2	150833869508347	125499	2.31428e+06	481217973435643	42847062550204	165751707963083	154325060783755
ENSMUSG00000037992	Rara	150760891115556	10354.2	225719	553969677189849	58943787460487	184969297292136	216483765821656
ENSMUSG00000030435	U2af2	150698101156705	5.33125e+07	6.11739e+08	269059373660807	238194310811124	816747546484758	964531629898469
ENSMUSG00000014353	Tmem87b	150687582321138	0.00102762429179052	0.00501574531979971	118272322862983	75366168655082	384351786581063	300076507079524
ENSMUSG00000027522	Stx16	150563283780705	0.000827809424151904	0.00416095052005459	102014958895563	856010804477475	408373773242379	257208434639592
ENSMUSG00000001999	Blvra	150535744945683	0.00030800767990143	0.00173898035167061	116240152367056	125610281091803	264241853274481	578718977939082
ENSMUSG00000021767	Kat6b	150353548264629	2.27499e+08	2.27651e+09	209313561080537	20795479869643	720659599839493	75019126769881
ENSMUSG00000028969	Cdk5	150265448943438	0.00886175721107621	0.0320609160526482	487720919022611	614094707559928	264241853274481	128604217319796
ENSMUSG00000067336	Bmpr2	150242175238821	1.13395e+07	1.52485e+08	286129605826598	296812441987298	960879466452657	109313584721827
ENSMUSG00000029569	Tmem168	150190840583946	0.00160210548859958	0.00741740753870782	999827883996352	776922849715969	192175893290531	42868072439932
ENSMUSG00000045817	Zfp36l2	150103879533806	0.501081	17.2326	16688184112557	197673364577434	655800235853938	632304068488997
ENSMUSG00000031778	Cx3cl1	149850843851842	0.000439051096370808	0.0023862686291398	971377497053367	108397020349593	408373773242379	32151054329949
ENSMUSG00000037661	Gpr160	149743632644897	0.0147562717974284	0.0490836745057319	459270532079625	437309867504797	168153906629215	150038253539762
ENSMUSG00000022453	Naga	149614288571318	4.16274e+08	3.93521e+09	204029917791126	191671984480826	67261562651686	728757231478844
ENSMUSG00000000290	Itgb2	149503325067108	0.0673525	2.51898	171352616216611	176087005160176	593343070534516	638734279354986
ENSMUSG00000030654	Arl6ip1	149347554985708	2.11784e+09	0.000166533001862214	177205267244882	165154258472556	480439733226328	728757231478844
ENSMUSG00000029175	Slc35f6	149311274202502	0.000136115506072276	0.000855134055996324	129652477640177	119562378668865	480439733226328	407246688179354
ENSMUSG00000024240	Epc1	149216977874301	0.00106631668217458	0.00517925245627651	999827883996352	786227314982029	33630781325843	300076507079524
ENSMUSG00000091971	Hspa1a	149200797476202	0.00539947798226934	0.0209264742525257	625908512745684	581529079128719	192175893290531	235774398419626
ENSMUSG00000061859	Patj	149047197404053	5.91628e+08	5.41331e+09	204029917791126	200976449746885	576527679871594	857361448798639
ENSMUSG00000007458	M6pr	148981131026956	817490	1.35696e+07	391396037515645	382878745698349	127316529304977	147894849917765
ENSMUSG00000002103	Acp2	148945580485035	0.000433675837264907	0.00236134323038508	103640695292305	107466573822987	456417746565012	300076507079524
ENSMUSG00000053333	Dis3l2	148822693897904	0.00539265971330271	0.0209068193873686	625908512745684	581529079128719	216197879951848	21434036219966
ENSMUSG00000030122	Ptms	148738645780464	15514.4	33038.4	917728195960879	135566058926487	401167177243984	40939009180135
ENSMUSG00000054000	Tusc1	148330978712218	0.000596446976092235	0.00312260604106381	102014958895563	135379969621166	600549666532911	257208434639592
ENSMUSG00000026425	Srgap2	148003199052974	2.71794e+09	0.000207186717024259	207687824683795	151197560573467	576527679871594	707323195258877
ENSMUSG00000029234	Tmem165	147878566826193	0.000514931486519222	0.00274752564897996	105672865788232	96301215503716	360329799919746	364378615739422
ENSMUSG00000043411	Usp48	147704181374075	1.18484e+09	0.000100854888317076	258898521181169	174923947001919	720659599839493	835927412578673
ENSMUSG00000008200	Fnbp4	147546779439891	0.000105682029964691	0.000688140660836466	179643871839995	12188849498538	504461719887645	578718977939082
ENSMUSG00000016541	Atxn10	147506282868878	2.39674e+08	2.38637e+09	212565033874021	221446273332216	744681586500809	814493376358707
ENSMUSG00000034820	Cpsf7	147376275355793	0.000113640954662097	0.000731571282939534	140626198318186	123284164775289	456417746565012	492982833059218
ENSMUSG00000024121	Atp6v0c	147329483466227	118157	1.91613e+07	403995494590396	453592681720401	13212092663724	175759097003721
ENSMUSG00000052713	Zfp608	147233013981361	9.56288e+07	1.03761e+09	264995032668952	232146408388185	93685747979134	857361448798639
ENSMUSG00000026317	Cln8	147224531203854	0.000486830195584556	0.00261507351021363	987634861020787	113979699509229	312285826597113	450114760619286
ENSMUSG00000021171	Esyt2	147111882024232	3.10242e+09	0.000232060808476415	209313561080537	153058453626679	552505693210278	75019126769881
ENSMUSG00000022961	Son	147018643933792	37202.9	74580.3	825061221346583	627586182195714	276252846605139	248634820151605
ENSMUSG00000006276	Eps15l1	146932444632733	7.11428e+08	6.37303e+09	205249220088682	184228412267978	744681586500809	664455122818946
ENSMUSG00000029777	Gars	146920749831895	1.81728e+08	1.851e+09	234512475230039	258198911133151	720659599839493	105026777477833
ENSMUSG00000000278	Scpep1	146879518028115	0.000219035242041264	0.00129452532185178	1121758113752	126540727618409	456417746565012	407246688179354
ENSMUSG00000068264	Ap5s1	146816661885559	0.00569813341883495	0.0219275221577127	617779830761974	628051405459017	168153906629215	278642470859558
ENSMUSG00000027775	Mfsd1	14660634408856	0.000223054902095427	0.00131568312877184	125181702549137	117701485615653	360329799919746	514416869279184
ENSMUSG00000027712	Anxa5	146596869811638	676.862	16633.8	820590446255543	975107959883037	32189462126164	32794075416548
ENSMUSG00000038456	Dennd2a	146466106132807	0.00264405381049274	0.0113762918415772	723452696550206	786227314982029	33630781325843	21434036219966
ENSMUSG00000020455	Trim11	146397970969204	0.000200280450320604	0.00120140636351183	115020850069499	129332067198227	480439733226328	407246688179354
ENSMUSG00000048234	Rnf149	146279911830688	0.000125237223862682	0.000796407595743132	14387767111167	123749388038592	432395759903696	53585090549915
ENSMUSG00000031537	Ikbkb	146277771355225	1.36655e+06	2.1945e+07	440980997616277	378691736328622	158545111964688	139321235429779
ENSMUSG00000031391	L1cam	146236021125626	0.000107102532632032	0.000696253726529148	154851391789679	1251450578285	456417746565012	557284941719116
ENSMUSG00000028657	Ppt1	146216579219043	0.000157119561199426	0.000967785336301974	139813330119815	123749388038592	576527679871594	385812651959388
ENSMUSG00000034201	Gas2l1	145908755504029	8.50256e+07	9.4221e+08	265401466768137	310303916623085	840769533146075	124317410075803
ENSMUSG00000032175	Tyk2	145861326847974	3.83955e+07	4.56776e+08	330024488538633	266572929872605	103294542643661	11360039196582
ENSMUSG00000027200	Sema6d	14583558467773	0.00176074730441643	0.00801545216403799	812868198371018	804836245514148	288263839935797	300076507079524
ENSMUSG00000052415	Tchh	14583217987444	0.00183381097822101	0.00828816079582669	69500230960722	124214611301894	384351786581063	32151054329949
ENSMUSG00000019851	Perp	14567803834928	2.40462e+09	0.000186268787294712	165825112467688	177715286581737	720659599839493	53585090549915
ENSMUSG00000097715	Gpr137b-ps	145659865882941	0.000325989070076253	0.00183166065289793	145503407508412	102349117926655	408373773242379	492982833059218
ENSMUSG00000034349	Smc4	145622499953389	0.0011502776078095	0.00553326268943841	979506179037077	823445176046267	33630781325843	32151054329949
ENSMUSG00000027365	Trpm7	145365364712881	0.000378773889382711	0.00209577711887762	13574898912796	995577783468368	408373773242379	450114760619286
ENSMUSG00000035649	Zcchc7	144987478484319	0.00374851262493852	0.0153061068219939	926669746142961	609442474926898	216197879951848	342944579519456
ENSMUSG00000029449	Rhof	144944027020732	0.00822490467948936	0.0300750562799049	68687362762351	651312568624166	960879466452657	385812651959388
ENSMUSG00000037995	Igsf9	144929444695808	0.00214341881141137	0.00946235202322804	764096106468757	837401873945356	240219866613164	342944579519456
ENSMUSG00000045679	Pqlc3	144855806334861	0.00016086160679709	0.000986771763274001	147942012103525	117701485615653	480439733226328	492982833059218
ENSMUSG00000001517	Foxm1	144718138832318	0.0131068065323352	0.0444369010138776	45520619108777	535006752798422	192175893290531	171472289759728
ENSMUSG00000032349	Elovl5	144703540528018	0.000330151534895196	0.00185157149466997	118678756962169	109327466876199	384351786581063	450114760619286
ENSMUSG00000059248	Sept9	144570811271387	7.58636	238.93	135139337979182	152779319668697	516472713218303	540137712743143
ENSMUSG00000024095	Hnrnpll	144516764341168	5.52438e+07	6.31479e+08	297916194702978	257733687869848	105696741309792	985965666118435
ENSMUSG00000031555	Adam9	144467238981145	1.12218e+09	9.59308e+09	185333949228592	195858993850553	624571653194227	771625303918776
ENSMUSG00000033386	Frrs1	144323267743822	0.000143382772238232	0.000896554345949407	180456740038366	125610281091803	456417746565012	664455122818946
ENSMUSG00000029119	Man2b2	144211889367687	4.1808e+07	4.95895e+08	282878133033114	271690385768938	105696741309792	985965666118435
ENSMUSG00000028672	Hmgcl	144168638897615	3.72964e+09	0.000272007010277522	169483019360357	171202160895495	768703573162125	492982833059218
ENSMUSG00000057335	Cep170	144094111811715	4.76926e+09	0.000338744682732292	221506584056102	147940997730346	720659599839493	64302108659898
ENSMUSG00000021895	Arhgef3	14408940390802	3.25497e+09	0.000242319249908866	182488910534294	156780239733103	696637613178176	557284941719116
ENSMUSG00000064210	Ano6	143959502218985	1.90272e+06	2.96894e+07	378390146341709	383809192224955	141729721301767	139321235429779
ENSMUSG00000017670	Elmo2	143902258881311	4.01949e+08	3.81183e+09	249550536899903	205628682379915	888813506468708	793059340138742
ENSMUSG00000034243	Golgb1	143882821894323	1.30638e+08	1.36907e+07	248737668701532	241916096917547	864791519807391	943097593678503
ENSMUSG00000025261	Huwe1	143722477740546	69965.2	1.34405e+06	711259673574641	570828944072751	237817667947033	235774398419626
ENSMUSG00000037370	Enpp1	14371722314172	0.000772947494220474	0.00391976085204688	101202090697192	9537076897711	384351786581063	342944579519456
ENSMUSG00000056602	Fry	143595156138926	198616	3.08306e+07	620218435357087	449405672350674	184969297292136	210053554955667
ENSMUSG00000041729	Coro2b	143472715901543	0.00107563757501024	0.00521394511855914	869768972256989	103744787716564	408373773242379	300076507079524
ENSMUSG00000010095	Slc3a2	143396996298283	1.39516e+07	1.83487e+08	33124379083619	321469274942356	108098939975924	132891024563789
ENSMUSG00000048612	Myof	143379636788268	2221.63	52236.7	100064075219472	906254916914196	396362779911721	310793525189507
ENSMUSG00000028859	Csf3r	143159025220086	0.000433940846086933	0.00236171170803475	12396240025158	101883894663352	408373773242379	42868072439932
ENSMUSG00000023452	Pisd	143116798192653	0.00514998935394377	0.0200569712294172	731581378533916	716443825486582	144131919967899	385812651959388
ENSMUSG00000038145	Snrk	143099924059304	1.33119e+07	1.39263e+09	253208443792572	241450873654244	912835493130024	921663557458537
ENSMUSG00000071172	Srsf3	143055266782776	0.000135175338533126	0.000850567009234725	158102864583163	137240862674378	696637613178176	407246688179354
ENSMUSG00000025225	Nfkb2	143030095645113	1.60897e+08	1.65147e+08	253614877891758	2344725247047	888813506468708	921663557458537
ENSMUSG00000044250	Pced1b	142838493932383	0.00288514201317737	0.0122309373700214	825061221346583	702487127587493	312285826597113	257208434639592
ENSMUSG00000041132	N4bp2l1	142738869856511	0.00162889706850884	0.00752108029163342	849447267297714	856010804477475	312285826597113	32151054329949
ENSMUSG00000008348	Ubc	142708769983386	7.33537e+06	8.22001e+08	278000923842888	258198911133151	100892343977529	985965666118435
ENSMUSG00000024163	Mapk8ip3	14270303372828	4.579e+08	4.28472e+09	282878133033114	209815691749642	888813506468708	943097593678503
ENSMUSG00000063286	Gm8995	14269135898754	7.24131e+09	0.000494940185398318	222319452254473	142358318570711	648593639855543	707323195258877
ENSMUSG00000016256	Ctsz	142605700713901	507048	8.64437e+06	438135958921979	481971300781883	17536050262761	167185482515735
ENSMUSG00000058099	Nfam1	142557423611561	260568	4.59953e+06	479998671138086	474527728569035	172958303961478	182189307869711
ENSMUSG00000046139	Patl1	142483963203258	0.000300367233245517	0.00170612009847288	115427284168685	122353718248683	480439733226328	407246688179354
ENSMUSG00000004565	Pnpla6	142423044535682	0.000177650301462696	0.00108034492271623	154038523591308	120027601932168	552505693210278	471548796839252
ENSMUSG00000003814	Calr	142257530424984	1732.14	41213.3	992512070211013	125982459702446	415580369240774	424393917155327
ENSMUSG00000040463	Mybbp1a	142155479809077	2.08147e+09	0.000163995963690648	175985964947325	18143707268816	624571653194227	707323195258877
ENSMUSG00000034647	Ankrd12	14191835160772	0.001903334768035	0.00855392809006492	106079299887418	800184012881118	240219866613164	450114760619286
ENSMUSG00000030822	Prr14	141882470224724	0.000103762328520014	0.000676745257617181	137781159623888	146545327940437	504461719887645	557284941719116
ENSMUSG00000031007	Atp6ap2	141779091035922	0.000513500216029855	0.00274111087664822	119085191061354	125610281091803	624571653194227	300076507079524
ENSMUSG00000026866	Kynu	141754443637657	0.00199093640705756	0.00889418698009142	898219359199975	804836245514148	384351786581063	257208434639592
ENSMUSG00000021947	Cryl1	141752084783529	0.011090652109543	0.038540338108888	483656578030756	604790242293868	192175893290531	21434036219966
ENSMUSG00000036257	Pnpla8	14166206704588	4.48198e+09	0.000319668107651781	180863174137552	15166278383677	624571653194227	621587050379014
ENSMUSG00000090588	Gm9573	14152873544568	0.00914130922061806	0.0328735543126073	609651148778264	535006752798422	192175893290531	235774398419626
ENSMUSG00000028926	Cdk14	141391033442873	6.29378e+09	0.00043818498866448	17557953084814	144219211623922	600549666532911	600153014159048
ENSMUSG00000028581	Laptm5	141208586235848	0.0611012	2.29956	313035543192679	334262914683188	116266415440771	126889494422199
ENSMUSG00000021500	Ddx46	141193429834451	1.95155e+08	1.97934e+09	238983250321079	248894445867092	888813506468708	943097593678503
ENSMUSG00000017677	Wsb1	141133839608506	0.000211383564812686	0.00125800025046157	152412787194566	118166708878956	480439733226328	53585090549915
ENSMUSG00000020743	Mif4gd	14078383581312	0.0101200717879524	0.0357488250171826	491785260014466	651312568624166	216197879951848	21434036219966
ENSMUSG00000006456	Rbm14	140488607457389	0.000575021901932905	0.00302765601510471	136561857326331	101883894663352	360329799919746	53585090549915
ENSMUSG00000023008	Fmnl3	140212576568321	0.00015335694481641	0.000948024749774172	132497516334476	143753988360619	576527679871594	471548796839252
ENSMUSG00000007617	Homer1	140001308378292	0.00182254991963366	0.00825284806590072	812868198371018	990925550835338	408373773242379	278642470859558
ENSMUSG00000039568	Ubald1	13989731650758	0.000130095632239506	0.000823365693623697	163386507872575	136775639411075	67261562651686	471548796839252
ENSMUSG00000031532	Saraf	139656156659424	2.67998e+08	2.6355e+09	242234723114563	240055203864335	864791519807391	964531629898469
ENSMUSG00000037112	Sik2	139531307741506	5.92093e+09	0.00041342852868967	217848677163433	15166278383677	720659599839493	685889159038911
ENSMUSG00000041958	Pigs	139475008019283	1.44043e+08	0.000119965514335883	201997747295198	192137207744129	816747546484758	685889159038911
ENSMUSG00000009291	Pttg1ip	139240638263249	9.18016e+07	8.00788e+08	212971467973207	230750738598276	696637613178176	985965666118435
ENSMUSG00000024621	Csf1r	138956668220957	7.44228e+06	1.03209e+08	401556889995283	373109057168986	13212092663724	162898675271741
ENSMUSG00000036644	Tbc1d9b	138947019570208	3.21293e+06	4.7925e+07	414969215268405	391252764437802	148936317300162	158611868027748
ENSMUSG00000025137	Pcyt2	138912700446477	0.0039930115349467	0.016150173048409	829125562338438	702487127587493	216197879951848	364378615739422
ENSMUSG00000058013	Sept11	138836750933185	1.77131e+06	2.77838e+07	462522004873109	419631383499284	16094731063082	175759097003721
ENSMUSG00000068663	Clec16a	138813132400549	1.92972e+09	0.000153556650618308	250363405098274	191671984480826	696637613178176	985965666118435
ENSMUSG00000024660	Incenp	138802763659701	0.000529707549716754	0.00281382155126947	110143640879273	122353718248683	528483706548961	364378615739422
ENSMUSG00000024483	Ankhd1	138575582594626	1.85406e+09	0.000148622870196605	241421854916192	193067654270735	984901453113973	685889159038911
ENSMUSG00000027363	Usp8	138455798518387	5.50594e+08	5.07276e+09	222319452254473	226563729228549	816747546484758	900229521238571
ENSMUSG00000037400	Atp11b	138332014826326	0.00206668991785222	0.00917438610417486	116240152367056	935098759238981	216197879951848	578718977939082
ENSMUSG00000020130	Tbc1d15	138323873671683	0.00565298230828825	0.0217749894643044	735645719525771	623399172825987	264241853274481	257208434639592
ENSMUSG00000021453	Gadd45g	138001849527879	0.00439466279454432	0.017514260514521	682809286631655	786227314982029	240219866613164	32151054329949
ENSMUSG00000064105	Cnnm2	137932397582533	0.00487032159230188	0.0191359188498585	690937968615365	828097408679296	192175893290531	385812651959388
ENSMUSG00000028060	2810403A07Rik	137743324461679	0.0125420810091274	0.0427889468407174	715324014566496	455918798036916	192175893290531	257208434639592
ENSMUSG00000031875	Cmtm3	137634679551082	0.000499356942806155	0.00267396147270875	124775268449951	109792690139502	408373773242379	492982833059218
ENSMUSG00000037605	Adgrl3	137550119646112	0.0023195961610684	0.0101762928356549	906348041183685	795531780248088	312285826597113	342944579519456
ENSMUSG00000078484	NA	137498546969867	0.00984924769716207	0.0349572350058231	625908512745684	553615683330541	264241853274481	192906325979694
ENSMUSG00000028673	Fuca1	137283913818843	2.1303e+08	0.000167292754532196	193056197113117	193067654270735	67261562651686	814493376358707
ENSMUSG00000020522	Mfap3	137255919011772	0.0139809482906046	0.0468694647456459	560879056876002	493136659101154	192175893290531	21434036219966
ENSMUSG00000041926	Rnpep	137234261724814	5.07159e+07	5.86443e+08	304419140289946	321469274942356	110501138642056	130747620941793
ENSMUSG00000042688	Mapk6	137213247485437	1.59376e+08	1.63867e+09	332869527232932	295881995460692	960879466452657	145751446295769
ENSMUSG00000001211	Agpat3	137205018839721	0.000693412975724495	0.00356476223946339	103640695292305	118631932142259	384351786581063	471548796839252
ENSMUSG00000032020	Ubash3b	137013345932211	1.11752e+07	1.1899e+09	293851853711123	289368869774451	984901453113973	126460813697799
ENSMUSG00000048277	Syngr2	136947393029702	8.08925e+09	0.000546849596545571	162573639674204	153988900153285	648593639855543	578718977939082
ENSMUSG00000025915	Sgk3	136753791825311	0.00341426594567742	0.0141431819723821	938862769118526	702487127587493	360329799919746	278642470859558
ENSMUSG00000071054	Safb	136668274525968	1.61026e+09	0.000132178490940568	191430460716375	21725926396249	768703573162125	814493376358707
ENSMUSG00000085208	Brip1os	136484987378195	0.00476770485128768	0.0187820578210043	67061626365609	786227314982029	264241853274481	300076507079524
ENSMUSG00000006281	Tep1	136303280480189	9.90179e+07	1.06954e+08	362132782374289	284716637141421	127316529304977	124317410075803
ENSMUSG00000029328	Hnrnpdl	136201660693394	0.000719741603574117	0.00368428892710652	11583371826787	106070904033078	480439733226328	385812651959388
ENSMUSG00000034120	Srsf2	135947367907462	1.09808e+09	9.41388e+09	24345402541212	218189710489096	105696741309792	75019126769881
ENSMUSG00000027366	Sppl2a	135929233920231	0.000313755293669304	0.00176790176771857	140626198318186	121423271722077	552505693210278	471548796839252
ENSMUSG00000039153	Runx2	135906212165014	8.64228e+08	7.59404e+09	249550536899903	219120157015701	792725559823442	102883373855837
ENSMUSG00000038178	Slc43a2	135827903151854	2.36352e+08	2.35525e+08	277594489743703	255407571553334	960879466452657	111456988343823
ENSMUSG00000027463	Slc52a3	135771241454919	0.00297372593071638	0.012540363614804	804739516387308	823445176046267	33630781325843	300076507079524
ENSMUSG00000038151	Prdm1	135617990025374	0.0131195377999178	0.0444674676832104	597458125802698	507093357000243	240219866613164	192906325979694
ENSMUSG00000022119	Rbm26	135603228502884	0.000456609868845218	0.00247048232836328	134529686830404	113979699509229	432395759903696	53585090549915
ENSMUSG00000019866	Crybg1	135249144349795	2.08309e+09	0.000164015618385947	226383793246329	204233012590006	100892343977529	685889159038911
ENSMUSG00000027291	Vps39	135130217810677	0.000291821053020006	0.00166548133645371	143064802913299	127471174145015	456417746565012	600153014159048
ENSMUSG00000032316	Clk3	135124071512383	0.000101768537554388	0.000667130116697114	176392399046511	14701055120374	624571653194227	64302108659898
ENSMUSG00000027309	4930402H24Rik	135101739236942	0.000251436352408385	0.00146517322484006	151193484897009	126540727618409	576527679871594	514416869279184
ENSMUSG00000032637	Atxn2l	134941432301989	4.58392e+06	6.63366e+07	567382002462971	483366970571792	237817667947033	175759097003721
ENSMUSG00000025357	Dgka	13485360756888	0.00106862413410541	0.00518645069803214	108111470383345	104210010979867	33630781325843	492982833059218
ENSMUSG00000032582	Rbm6	1348336267663	0.00114343067012865	0.00550465738539809	112988679573572	94905545713807	432395759903696	385812651959388
ENSMUSG00000022558	Mroh1	134814497241969	119527	2.20755e+06	799455873097896	668525829366376	276252846605139	300076507079524
ENSMUSG00000022010	Tsc22d1	134749150779104	4.36036e+07	5.14643e+08	334901697728859	316351819046023	127316529304977	128604217319796
ENSMUSG00000054414	Slc30a7	134614247368202	0.00424958473091249	0.0170210943974433	103640695292305	679225964422344	264241853274481	407246688179354
ENSMUSG00000004677	Myo9b	134599875444676	766833	1.27998e+07	84619579450423	67689984810583	341112210590693	259351838261588
ENSMUSG00000031993	Snx19	134511270474125	0.00357172198278615	0.0146844275815818	829125562338438	790879547615059	384351786581063	257208434639592
ENSMUSG00000036777	Anln	134504276447137	0.00448576148105487	0.017823902192983	90228370019183	697834894954463	240219866613164	385812651959388
ENSMUSG00000002015	Bcap31	134477457833422	0.0111022494676602	0.0385694402406263	634037194729394	781575082348999	120109933306582	42868072439932
ENSMUSG00000035569	Ankrd11	134098823888873	10115.3	221316	868956104058618	826701738889388	348318806589088	32151054329949
ENSMUSG00000040061	Plcb2	134097907009443	238078	3.65298e+07	577542854942608	473597282042429	213795681285716	20147994046768
ENSMUSG00000017765	Slc12a4	133904384489425	0.00277092634240887	0.0118310547506063	91041238217554	804836245514148	312285826597113	364378615739422
ENSMUSG00000033671	Cep350	13382173239654	1.70006e+07	2.19249e+08	383673789631121	361943698849715	153740714632425	141464639051775
ENSMUSG00000020368	Canx	133773815501296	553784	9.37437e+06	611683319274191	705278467167311	230611071948638	289359488969541
ENSMUSG00000020914	Top2a	133749823367125	0.000559608307404102	0.00295429740759254	110956509077644	134914746357863	456417746565012	514416869279184
ENSMUSG00000022377	Asap1	133467025513431	5.15206e+07	5.92883e+08	384486657829492	354034903373564	122512131972714	169328886137731
ENSMUSG00000041420	Meis3	13345270962919	0.0147848575735257	0.0491514376222097	556814715884147	525702287532362	192175893290531	235774398419626
ENSMUSG00000031444	F10	133289353270496	8.12695e+09	0.000548889965717951	178018135443253	168410821315677	576527679871594	793059340138742
ENSMUSG00000032412	Atp1b3	133242994365807	1.72791e+08	1.76447e+09	273936582851033	319143158625841	115305535974319	12003060283181
ENSMUSG00000031762	Mt2	133211632561028	0.00682177792837087	0.0255693824762739	650294558696814	76761838444991	216197879951848	342944579519456
ENSMUSG00000033545	Znrf1	133088438602046	4.47556e+07	5.25132e+08	340185341018271	331238963471719	127316529304977	139321235429779
ENSMUSG00000030157	Clec2d	132850199719585	0.00791577322147304	0.0291047538908108	816932539362873	595485777027809	216197879951848	342944579519456
ENSMUSG00000020437	Myo1g	132769292584791	2.86034e+07	3.50743e+08	591768048414101	44242732340113	17536050262761	235774398419626
ENSMUSG00000036534	Slc38a7	132723767337504	0.0105972329591356	0.0371166766329922	690937968615365	655964801257196	144131919967899	385812651959388
ENSMUSG00000022185	Acin1	132564471245599	710432	9.92117e+07	427568672343156	414048704339648	17536050262761	160755271649745
ENSMUSG00000020894	Vamp2	132563407494391	0.00120035869516831	0.00574405952170106	120304493358911	9537076897711	432395759903696	42868072439932
ENSMUSG00000024474	Ik	132364334234908	0.000442660204676744	0.00240261103381917	120710927458096	13444952309456	504461719887645	514416869279184
ENSMUSG00000001424	Snd1	132345463803679	7.57179e+07	8.47701e+08	349126891200352	308908246833176	134523125303372	128604217319796
ENSMUSG00000041133	Smc1a	132306251904679	0.000178000507534462	0.00108137567216875	141845500615743	158641132786315	600549666532911	600153014159048
ENSMUSG00000030047	Arhgap25	132265464092512	1.17857e+09	0.000100392358477084	243047591312934	215398370909278	888813506468708	943097593678503
ENSMUSG00000081723	Gm15931	132195480024575	0.0115960763563664	0.04000629629086	609651148778264	57687684649569	216197879951848	257208434639592
ENSMUSG00000000594	Gm2a	132171376011598	5.04546e+07	5.8455e+07	32758588394352	362408922113018	13212092663724	143608042673772
ENSMUSG00000041528	Rnf123	132008604493225	0.00067748998099921	0.0034919035713172	125588136648322	111653583192714	456417746565012	492982833059218
ENSMUSG00000029701	Rbm28	131889011488309	0.00711363622476323	0.0265303827790484	747838742501337	674573731789315	360329799919746	21434036219966
ENSMUSG00000022108	Itm2b	131876379013831	351363	6.12098e+06	601522466794553	679691187685647	247426462611559	265782049127578
ENSMUSG00000024298	Zfp871	131873232998523	0.00612076505598476	0.0232771897648636	114614415970314	604790242293868	360329799919746	342944579519456
ENSMUSG00000042997	Nhlrc3	131788884929753	0.00122137623609051	0.00583530171398451	103234261193119	105605680769775	408373773242379	42868072439932
ENSMUSG00000043964	Orai3	131711290121362	0.0114440511118439	0.0395502176455525	666551922664235	56757238122963	192175893290531	300076507079524
ENSMUSG00000068015	Lrch1	131705209539214	0.00132096585470158	0.0062487428257188	1121758113752	967664387670189	432395759903696	407246688179354
ENSMUSG00000040537	Adam22	131484145808382	0.00187595548824991	0.00844674013670988	126807438945879	865315269743535	384351786581063	471548796839252
ENSMUSG00000040813	Tex264	131377038960488	0.00318869434917637	0.0133201724156868	792546493411743	94905545713807	312285826597113	385812651959388
ENSMUSG00000026864	Hspa5	131369099059473	455146	7.81518e+06	580794327736092	626190512405805	252230859943822	233630994797629
ENSMUSG00000015597	Zfp318	131339086666593	0.00126495462012196	0.0060170814362558	112988679573572	101883894663352	504461719887645	364378615739422
ENSMUSG00000049323	Smcr8	131209426207253	4.52325e+09	0.000322419884713799	202810615493569	179576179634949	768703573162125	771625303918776
ENSMUSG00000026867	Gapvd1	131004662432435	3.31087e+09	0.000245656906930976	297916194702978	2033025660634	110501138642056	921663557458537
ENSMUSG00000021067	Sav1	130963629028705	0.000967410921415673	0.00476737302517419	118678756962169	105605680769775	432395759903696	471548796839252
ENSMUSG00000020400	Tnip1	130915849657436	0.00185474291604809	0.00835437080137882	132497516334476	116305815825744	264241853274481	728757231478844
ENSMUSG00000036026	Tmem63b	130814068656738	0.000541011457264408	0.00286877497587082	134123252731218	118166708878956	504461719887645	514416869279184
ENSMUSG00000054199	Gon4l	130779333022812	0.00203581440398592	0.00906085042279787	959184474077801	9537076897711	432395759903696	342944579519456
ENSMUSG00000034101	Ctnnd1	130743995368585	0.00282550968787435	0.0120297758607187	975441838045222	888576432908683	480439733226328	278642470859558
ENSMUSG00000028291	Akirin2	13070285308065	0.00370921079483105	0.0151663255184619	841318585314004	990925550835338	240219866613164	492982833059218
ENSMUSG00000038633	Degs1	130510136580314	0.00112587562017863	0.00543544954509798	10404712939149	120958048458774	528483706548961	385812651959388
ENSMUSG00000039205	Ciz1	130490894370784	0.000479835916591924	0.00258330015734239	140626198318186	123284164775289	600549666532911	471548796839252
ENSMUSG00000033713	Foxn3	130420627106785	0.000214238794920434	0.00127246148764653	161354337376647	140497425517499	600549666532911	621587050379014
ENSMUSG00000022855	Senp2	130300243477912	3.66573e+09	0.000267835743101796	220287281758546	187484975111099	816747546484758	835927412578673
ENSMUSG00000038372	Gmds	130066574914809	0.0148456127045132	0.0493397092051135	577136420843423	586181311761749	168153906629215	300076507079524
ENSMUSG00000025648	Pfkfb4	130065897918893	6.95225e+09	0.000477098224438756	208500692882166	202372119536794	105696741309792	621587050379014
ENSMUSG00000028381	Ugcg	130006833774381	0.00134012401125227	0.00631938698450241	11583371826787	102814341189958	528483706548961	364378615739422
ENSMUSG00000024194	Cuta	129979539262906	0.00361096249594151	0.0148152208266809	837254244322149	935098759238981	264241853274481	450114760619286
ENSMUSG00000020719	Ddx5	129883921753017	937525	1.54549e+07	805145950486493	647590782517742	314688025263245	276499067237561
ENSMUSG00000027009	Itga4	129843557666395	0.000131698871168251	0.000831753081868932	177611701344067	155849793206497	624571653194227	728757231478844
ENSMUSG00000027433	Xrn2	129758760538391	0.00038234130904972	0.00211085256630353	142658368814114	12979729046153	528483706548961	578718977939082
ENSMUSG00000004508	Gab2	129754221974076	6.3599e+07	7.21471e+08	386518828325419	356361019690079	13212092663724	169328886137731
ENSMUSG00000034709	Ppp1r21	129689855227733	0.000647878070047918	0.00335807914349653	136968291425517	126540727618409	67261562651686	407246688179354
ENSMUSG00000061981	Flot2	129685655597049	2.65685e+09	0.000203176639763082	202404181394383	220050603542307	816747546484758	900229521238571
ENSMUSG00000021025	Nfkbia	12956263693742	5.96391e+07	6.79126e+08	336121000026416	370317717589169	144131919967899	143608042673772
ENSMUSG00000039753	Fbxl5	12955305665739	0.000175864294095935	0.00107057165398787	217848677163433	148871444256952	744681586500809	75019126769881
ENSMUSG00000022983	Scaf4	129481958551397	0.000212901064274286	0.00126514396089109	165825112467688	146545327940437	720659599839493	557284941719116
ENSMUSG00000033871	Ppargc1b	129467560806516	0.00475963898863798	0.0187564568376751	861640290273279	744357221284761	288263839935797	364378615739422
ENSMUSG00000028945	Rheb	129464213504448	0.00148448713448491	0.00695083803815157	112582245474386	105605680769775	552505693210278	342944579519456
ENSMUSG00000026305	Lrrfip1	129438786798456	1479.18	316122	917321761861694	974177513356431	396362779911721	375095633849405
ENSMUSG00000023026	Dip2b	129199924963583	2.43808e+06	3.73609e+07	512513399072927	502906347630517	208991283953453	205766747711673
ENSMUSG00000027253	Lrp4	129099677569599	4.02341e+09	0.000290774185992923	219474413560175	215863594172581	108098939975924	707323195258877
ENSMUSG00000025241	Fyco1	128954628051161	0.000598347088686857	0.00313118406532764	189398290220447	128866843934924	480439733226328	814493376358707
ENSMUSG00000021282	Eif5	128886649650686	1.78289e+07	2.28945e+08	411717742474921	443357769927736	1897736946244	160755271649745
ENSMUSG00000031808	Slc27a1	128850539879381	0.00162255026450664	0.0075004563791485	144284105210856	113514476245926	744681586500809	32151054329949
ENSMUSG00000032621	Srek1	128825130569185	0.00240179295011881	0.0104754584646581	104453563490676	96301215503716	528483706548961	300076507079524
ENSMUSG00000061288	Taok3	128749831738285	6.36168e+07	5.77028e+09	254834180189314	274946948612059	100892343977529	115743795587816
ENSMUSG00000030101	Sumf1	128706832980342	0.0147689245305409	0.0491121113591311	638101535721249	56757238122963	168153906629215	32151054329949
ENSMUSG00000020232	Hmg20b	128644477747458	0.00104453416254243	0.00508997754776375	117865888763798	108862243612896	480439733226328	450114760619286
ENSMUSG00000066621	Tecpr1	128533007396515	6.79493e+09	0.000468309047275233	198746274501714	180971849424858	696637613178176	857361448798639
ENSMUSG00000020580	Rock2	128222071447357	2.84164e+09	0.000214932827704992	291006815016824	260059804186363	14653411863403	814493376358707
ENSMUSG00000083012	Fam220a	12810747883756	0.00493525287334755	0.0193275871689213	755967424485047	842054106578386	33630781325843	32151054329949
ENSMUSG00000038623	Tm6sf1	128006959370804	2.3497e+08	0.000182961757873052	241421854916192	209350468486339	912835493130024	943097593678503
ENSMUSG00000032640	Chsy1	127960326432174	0.000558671426283522	0.00295065296988578	136561857326331	126540727618409	480439733226328	600153014159048
ENSMUSG00000014077	Chp1	127809092210661	1.97273e+07	2.51433e+07	417407819863518	475923398358944	170556105295347	197193133223687
ENSMUSG00000040747	Cd53	127428365827104	1.348e+09	0.00011313397766512	238983250321079	237729087547821	984901453113973	985965666118435
ENSMUSG00000095115	Itpripl2	127403542402258	82462	1.57151e+06	83806711252052	897880898174743	381949587914931	336514368653466
ENSMUSG00000060063	Alox5ap	127308988296748	1.3207e+07	1.74461e+07	428787974640712	457314467826825	177762701293742	188619518735701
ENSMUSG00000003228	Grk5	127298866942579	0.00971761606652628	0.0345720657206262	841318585314004	586181311761749	33630781325843	257208434639592
ENSMUSG00000078671	Chd2	127240792813569	3.55284e+08	3.41255e+09	345468984307683	284716637141421	136925323969504	124317410075803
ENSMUSG00000054200	Ffar4	127227554708908	0.0118869261923734	0.0408097339846027	609651148778264	646660335991136	240219866613164	278642470859558
ENSMUSG00000024130	Abca3	127174483784789	4.09783e+09	0.000295439081974119	219474413560175	195858993850553	840769533146075	878795485018605
ENSMUSG00000038517	Tbkbp1	127157100143391	0.00524048112502186	0.0203762436985905	829125562338438	823445176046267	432395759903696	257208434639592
ENSMUSG00000009741	Ubp1	127134133051504	0.000191994534579038	0.0011564119727438	216629374865876	156780239733103	888813506468708	664455122818946
ENSMUSG00000021115	Vrk1	126915916076822	0.00324414761119848	0.0135329238796875	926669746142961	879271967642624	408373773242379	342944579519456
ENSMUSG00000028760	Eif4g3	126874986888918	1.43256e+08	1.48956e+09	363352084671845	319608381889144	14653411863403	137177831807782
ENSMUSG00000039206	Daglb	126765266550908	0.00073751472994151	0.00376721139049936	130058911739363	130262513724833	432395759903696	64302108659898
ENSMUSG00000028525	Pde4b	126621819648536	0.00246379352978903	0.0106913273983013	143064802913299	930446526605951	624571653194227	364378615739422
ENSMUSG00000020375	Rufy1	126607917425753	0.00877371117084891	0.0317904254594974	816932539362873	846706339211416	168153906629215	514416869279184
ENSMUSG00000048163	Selplg	126453237805777	5.70727e+08	5.23809e+07	338559604621529	362874145376321	110501138642056	180045904247714
ENSMUSG00000002699	Lcp2	126352879763332	7.37333e+08	6.58046e+09	292632551413566	25633801807994	112903337308187	115743795587816
ENSMUSG00000038181	Chpf2	126090139571064	0.00592245323092584	0.0226164391409446	890090677216265	809488478147178	480439733226328	235774398419626
ENSMUSG00000071379	Hpcal1	125927161535776	2.7259e+08	2.67626e+09	314173558670399	305186460726752	136925323969504	122174006453806
ENSMUSG00000002608	Ccdc97	125808976920698	2.12343e+09	0.000166863141452137	241015420817007	237729087547821	112903337308187	878795485018605
ENSMUSG00000000902	Smarcb1	125789184659237	0.00125501254203679	0.00597216306286136	13209108223529	105605680769775	456417746565012	53585090549915
ENSMUSG00000006005	Tpr	125658938616739	2.30549e+08	2.30318e+09	309296349480172	324725837785477	136925323969504	128604217319796
ENSMUSG00000035356	Nfkbiz	125522161655147	0.00285265642749602	0.0121120216111662	112582245474386	101418671400049	288263839935797	600153014159048
ENSMUSG00000025986	Slc39a10	125481706374143	0.0122585580849639	0.0419412301774867	621844171753829	683878197055374	33630781325843	21434036219966
ENSMUSG00000029461	Fam168a	125444779795307	8.26359e+09	0.000557803954661638	205655654187868	19074153795422	960879466452657	707323195258877
ENSMUSG00000021244	Ylpm1	125382164030062	0.000169324501891495	0.0010349722362806	180456740038366	159571579312921	696637613178176	728757231478844
ENSMUSG00000024732	Ccdc86	125235422739043	0.00289902165264301	0.0122729010041852	118678756962169	902533130807773	33630781325843	53585090549915
ENSMUSG00000042404	Dennd4b	124975001069791	3.6739e+07	4.39253e+08	546247429305324	441496876874524	1897736946244	225057380309643
ENSMUSG00000041096	Tspyl2	124967458185515	0.0141635121274233	0.0474283472694467	560879056876002	679225964422344	264241853274481	257208434639592
ENSMUSG00000032212	Sltm	124787144531057	0.000595597661965021	0.00311952420936428	136561857326331	13910175572759	67261562651686	492982833059218
ENSMUSG00000027624	Epb41l1	124773095749657	0.000749615391048779	0.00382086754687895	161760771475833	148406220993649	888813506468708	42868072439932
ENSMUSG00000050565	Tor1aip2	124769202511262	2.36969e+09	0.00018427844368158	248331234602346	232146408388185	112903337308187	900229521238571
ENSMUSG00000078517	Emc1	124734800257116	0.000303293764121283	0.00171785128679769	149567748500267	157710686259709	696637613178176	600153014159048
ENSMUSG00000037646	Vps13b	12469841738488	2.78197e+09	0.000211529000254186	373919371250668	247963999340486	122512131972714	139321235429779
ENSMUSG00000022462	Slc38a2	124698058220645	5.91205e+09	0.000413049852360122	21541007256832	193532877534038	888813506468708	835927412578673
ENSMUSG00000034659	Tmem109	124694738462243	0.00272305714675219	0.0116552870763181	963248815069656	103744787716564	504461719887645	342944579519456
ENSMUSG00000018750	Zbtb4	124646651400233	5.58466e+08	5.13342e+09	291819683215195	282390520824906	115305535974319	126460813697799
ENSMUSG00000024991	Eif3a	124220190875446	1.39249e+07	1.83337e+08	514545569568854	654569131467287	249828661277691	244348012907612
ENSMUSG00000022378	Fam49b	124124435280376	3.10759e+08	0.000232302733154345	261743559875468	261920697239575	136925323969504	857361448798639
ENSMUSG00000032115	Hyou1	124103077637887	8.31626e+07	9.25851e+08	367009991564515	381948299171743	153740714632425	162898675271741
ENSMUSG00000026466	Tor1aip1	123920751234928	0.000122016536875088	0.000778823420437894	200372010898456	198185110167068	103294542643661	664455122818946
ENSMUSG00000004100	Ppan	123905957358613	0.0148822345820117	0.0494339671045006	581200761835278	646660335991136	240219866613164	278642470859558
ENSMUSG00000003402	Prkcsh	123897928295264	0.000146963178354298	0.000915117231292528	166637980666059	207489575433127	768703573162125	814493376358707
ENSMUSG00000020359	Phykpl	123757627646429	0.00797843211730766	0.0293009757865775	111362943176829	642008103358106	33630781325843	407246688179354
ENSMUSG00000019302	Atp6v0a1	123756023603956	8.59051e+07	9.47667e+08	45073541599673	419631383499284	213795681285716	156468464405752
ENSMUSG00000036097	Slf2	123638232729489	0.00212642199204765	0.00940466311930016	120304493358911	976968852936249	408373773242379	514416869279184
ENSMUSG00000031586	Rbpms	123593993033879	0.00641202130936458	0.0242308402369673	804739516387308	990925550835338	240219866613164	514416869279184
ENSMUSG00000024897	Apba1	123389817983474	0.00237330689676695	0.0103793740668577	967313156061512	110723136666108	408373773242379	471548796839252
ENSMUSG00000026491	Ahctf1	123266651618972	9.17002e+09	0.000610043030499829	250363405098274	189811091427614	840769533146075	102883373855837
ENSMUSG00000040701	Ap1g2	123183283278487	0.00237970507534409	0.010401866450591	109330772680902	976968852936249	408373773242379	471548796839252
ENSMUSG00000017478	Zc3h18	123167303729245	2.96993e+09	0.000223407084492124	224351622750401	250290115657001	108098939975924	943097593678503
ENSMUSG00000003119	Cdk12	123121238726532	3.87229e+09	0.000281199318241178	259304955280355	214933147645975	108098939975924	943097593678503
ENSMUSG00000065037	Rn7sk	12309198488856	118577	2.1934e+06	31075951223724	225912416659925	110741358508669	117887199209813
ENSMUSG00000054387	Mdm4	123070058937974	0.00388744698775311	0.015783424551806	193869065311488	96301215503716	816747546484758	42868072439932
ENSMUSG00000003226	Ranbp2	123059075136579	0.000113820029165659	0.000731971041942292	246705498205604	191671984480826	110501138642056	771625303918776
ENSMUSG00000031402	Mpp1	12292311728477	0.000298337505050137	0.00169781419897292	158102864583163	164689035209253	600549666532911	771625303918776
ENSMUSG00000057315	Arhgap24	122749802506147	0.0082802575587227	0.030231275919095	914476723167395	804836245514148	528483706548961	21434036219966
ENSMUSG00000031885	Cbfb	122641398224376	0.000207656333220912	0.00123951670622837	165418678368502	174458723738616	768703573162125	685889159038911
ENSMUSG00000052684	Jun	122618792684985	2.72852e+09	0.000207792867623264	260524257577911	245637883023971	912835493130024	124317410075803
ENSMUSG00000038400	Pmepa1	122604163365848	0.00360866118602615	0.0148108563355148	942927110110381	105605680769775	312285826597113	53585090549915
ENSMUSG00000034543	Morc2a	122598001863718	0.00485431899451069	0.0190855748115322	906348041183685	837401873945356	33630781325843	407246688179354
ENSMUSG00000034908	Sidt2	122593043386707	2.18307e+08	2.19739e+09	400337587697726	354034903373564	141729721301767	180045904247714
ENSMUSG00000031605	Klhl2	122588831472709	0.00571493834814977	0.0219712117412966	938862769118526	846706339211416	264241853274481	492982833059218
ENSMUSG00000027803	Wwtr1	122555705589153	0.0047233585356637	0.0186257512206995	10404712939149	804836245514148	33630781325843	450114760619286
ENSMUSG00000034158	Lrrc58	122425554864077	8.55499e+07	9.47142e+08	430007276938269	402883346020377	158545111964688	197193133223687
ENSMUSG00000029152	Ociad1	122290390527388	0.00062822261102126	0.00326752203768033	129246043540992	161432472366133	600549666532911	64302108659898
ENSMUSG00000036478	Btg1	12224407178605	7.27836e+06	1.01524e+08	586890839223875	528958850375483	242622065279296	235774398419626
ENSMUSG00000079487	Med12	122241781957047	0.000225285668368103	0.00132753268292933	200372010898456	166084704999162	912835493130024	664455122818946
ENSMUSG00000020171	Yeats4	122145053810522	0.00843801376937304	0.0307322424807841	792546493411743	749009453917791	408373773242379	257208434639592
ENSMUSG00000031862	Atp13a1	122138254888075	0.00208340256449528	0.0092314557170972	114207981871128	102814341189958	504461719887645	42868072439932
ENSMUSG00000031295	Phka2	122033416923048	0.00499395403071954	0.0195255282063546	149161314401082	781575082348999	528483706548961	450114760619286
ENSMUSG00000020009	Ifngr1	12190384214293	0.000149860833272859	0.00092929246249201	193462631212302	199580779956977	67261562651686	10073997023384
ENSMUSG00000025337	Sbds	121629277742478	0.01011505359642	0.0357488250171826	719388355558351	702487127587493	312285826597113	300076507079524
ENSMUSG00000003458	Ncstn	121530782061972	1.81185e+09	0.000145726953725037	249956970999088	265177260082696	108098939975924	11360039196582
ENSMUSG00000018581	Dnah11	121496702390073	0.00115174476675912	0.00553799974631302	201184879096827	120492825195471	768703573162125	621587050379014
ENSMUSG00000020709	Adap2	121176116303408	0.0138366298481353	0.0465159511299109	69500230960722	614094707559928	264241853274481	300076507079524
ENSMUSG00000019055	Plod1	121092289080164	0.000549983852648494	0.00291119272379353	144690539310041	143753988360619	624571653194227	621587050379014
ENSMUSG00000029265	Dr1	121056808038083	0.00251657427844477	0.0108769812078104	110143640879273	995577783468368	456417746565012	450114760619286
ENSMUSG00000062593	Lilrb4a	121018006765817	3.27784e+09	0.00024365955859776	545028127007768	32984329368181	216197879951848	162898675271741
ENSMUSG00000026349	Ccnt2	120983092955079	0.0104814529471895	0.0367649557069063	116646586466241	609442474926898	360329799919746	407246688179354
ENSMUSG00000009079	Ewsr1	120931439230523	6.60134e+09	0.000456675273557772	247518366403975	2033025660634	100892343977529	943097593678503
ENSMUSG00000059456	Ptk2b	120926081151837	1.37149e+06	1.80771e+08	640946574415548	59874233987093	230611071948638	304363314323517
ENSMUSG00000021819	Zswim8	120907649344595	2.27746e+08	2.27707e+09	413343478871663	353104456846958	177762701293742	154325060783755
ENSMUSG00000028207	Asph	120808610168309	5.39723e+08	0.000380412262748303	221506584056102	224702836175337	105696741309792	878795485018605
ENSMUSG00000025041	Nt5c2	120712945351973	0.00447911957735282	0.0178034218205774	111362943176829	818792943413237	408373773242379	42868072439932
ENSMUSG00000020458	Rtn4	120588890055877	4.3773e+09	0.000313322859297775	2552406142885	308443023569873	148936317300162	964531629898469
ENSMUSG00000001248	Gramd1a	120520768502817	0.000875842728033979	0.00435664412681241	145909841607598	126075504355106	624571653194227	557284941719116
ENSMUSG00000055541	Lair1	120450970959526	0.0104266932895739	0.0366114422827253	971377497053367	637355870725077	288263839935797	407246688179354
ENSMUSG00000022488	Nckap1l	12040609143095	8.39978e+07	9.34281e+08	573884948049939	475458175095641	259437455942217	197193133223687
ENSMUSG00000040481	Bptf	120284918774503	3.96643e+08	3.77047e+09	37554510764741	341939098527687	17536050262761	137177831807782
ENSMUSG00000017781	Pitpna	120103075933349	1.49329e+07	1.95199e+07	593800218910029	647125559254439	305079230598719	235774398419626
ENSMUSG00000064043	Trerf1	120096063897139	0.000245936031053791	0.00143578654617159	208500692882166	179576179634949	103294542643661	664455122818946
ENSMUSG00000041328	Pcf11	120015925242299	0.000150594670480024	0.000932393697002032	190211158418818	184228412267978	792725559823442	835927412578673
ENSMUSG00000035212	Leprot	119926560167899	0.00581051213135125	0.0222386342142666	825061221346583	893228665541713	384351786581063	364378615739422
ENSMUSG00000004626	Stxbp2	119859696957642	7.0653e+08	6.3434e+09	308077047182616	300534228093722	134523125303372	130747620941793
ENSMUSG00000024045	Akap8	119832552724653	0.00480979646214873	0.0189291825251549	110956509077644	814140710780207	432395759903696	407246688179354
ENSMUSG00000039361	Picalm	119687238735902	4.25475e+06	6.18722e+07	836034942024592	68480864358198	329101217260035	334370965031469
ENSMUSG00000015837	Sqstm1	119655311377257	385709	6.68042e+06	880336258835813	935563982502284	415580369240774	377239037471401
ENSMUSG00000019943	Atp2b1	119511637461943	5.61387e+09	0.000393596052585047	252395575594201	222841943122125	912835493130024	115743795587816
ENSMUSG00000025579	Gaa	119320640327476	0.000420728563352918	0.00229816496860234	179237437740809	170271714368889	576527679871594	943097593678503
ENSMUSG00000021000	Mia2	119222544479805	0.00175147236643132	0.00798199514769773	121523795656467	120492825195471	432395759903696	621587050379014
ENSMUSG00000036606	Plxnb2	118975432034768	3.21419e+09	0.000239822113352434	248331234602346	265177260082696	124914330638845	10073997023384
ENSMUSG00000032123	Dpagt1	118730774058674	0.0114679186630974	0.0396008785528171	776289129444322	669921499156285	33630781325843	300076507079524
ENSMUSG00000073725	Lmbrd1	118663512556051	0.00558752619896186	0.021571455983605	922605405151105	874619735009594	33630781325843	450114760619286
ENSMUSG00000024927	Rela	118602483505815	9.60397e+09	0.000633978305132589	203217049592755	214933147645975	960879466452657	878795485018605
ENSMUSG00000079111	Kdelr2	118526618829734	0.0088000156330411	0.0318664408763195	690937968615365	105605680769775	33630781325843	42868072439932
ENSMUSG00000028385	Snx30	118521198069446	0.00156843943666514	0.00728125802094972	133310384532847	113979699509229	552505693210278	53585090549915
ENSMUSG00000028111	Ctsk	118520988494485	3.2368e+09	0.000241208176980824	27515588514859	243776989970759	105696741309792	122174006453806
ENSMUSG00000042055	Wdr11	118431925437307	0.00157520496563009	0.00730983056559165	12762030714425	120492825195471	624571653194227	471548796839252
ENSMUSG00000030276	Ttll3	118403305092106	0.00421949576866993	0.0169120506754197	117865888763798	888576432908683	528483706548961	385812651959388
ENSMUSG00000020231	Dip2a	118401907497105	8.9222e+09	0.000596369490386775	2271966614447	208885245223036	864791519807391	105026777477833
ENSMUSG00000021493	Pdlim7	118248533715117	0.00353892115351348	0.0145796242221168	124368834350766	921142061339892	528483706548961	42868072439932
ENSMUSG00000039959	Hip1	118238612042613	9.21652e+06	1.26613e+08	783604943229661	69411310884804	36513419725201	287216085347544
ENSMUSG00000054517	Trim65	118185150337492	0.0143074971885468	0.0478302028917677	800675175395453	628051405459017	240219866613164	385812651959388
ENSMUSG00000026469	Xpr1	11816001296922	6.42099e+09	0.000445745091379119	257272784784427	227959399018458	122512131972714	921663557458537
ENSMUSG00000045374	Wdr81	118051658792273	2.39511e+09	0.000185772736789486	282065264834743	274946948612059	139327522635635	10717018109983
ENSMUSG00000062078	Qk	117982034267526	3.781e+07	3.62009e+09	373106503052297	358221912743291	177762701293742	145751446295769
ENSMUSG00000027422	Rrbp1	117793497615506	8.18626e+06	1.13133e+07	639727272117991	614094707559928	295470435934192	259351838261588
ENSMUSG00000037242	Clic4	117757882799734	1.93462e+06	3.01479e+07	777508431741879	821119059729752	3795473892488	32794075416548
ENSMUSG00000032369	Plscr1	117571435099141	0.0100080281570321	0.035426229217202	861640290273279	716443825486582	288263839935797	407246688179354
ENSMUSG00000015714	Cers2	117326594392817	0.00166376385808147	0.00766137970508622	121930229755653	122818941511986	504461719887645	578718977939082
ENSMUSG00000001418	Glmp	117187546934723	0.000462943017953069	0.00250022655183318	154851391789679	171202160895495	67261562651686	771625303918776
ENSMUSG00000020198	Ap3d1	117084961124741	4.35281e+07	5.14259e+08	528364328941162	526632734058968	259437455942217	210053554955667
ENSMUSG00000022831	Hcls1	117006559201471	3.99212e+07	3.79188e+08	355223402688135	396370220334135	180164899959873	154325060783755
ENSMUSG00000025503	Taldo1	116979519251271	9.72325e+07	1.0531e+09	460896268476367	524306617742453	196980290622795	240061205663619
ENSMUSG00000038658	Ric1	116966515102422	0.00010675821599239	0.000694392570107021	284503869429856	210746138276248	11770773464045	102883373855837
ENSMUSG00000029238	Clock	116908003962714	0.00761918846999633	0.0281700486898104	110956509077644	76296615181688	33630781325843	492982833059218
ENSMUSG00000017421	Zfp207	116821252929978	0.00272269102449904	0.0116552870763181	118272322862983	119097155405562	384351786581063	664455122818946
ENSMUSG00000026958	Dpp7	116764313625195	0.0142423748600739	0.0476524300602082	812868198371018	697834894954463	216197879951848	450114760619286
ENSMUSG00000053007	Creb5	116744913501452	0.000666346639001984	0.00344336639705343	228822397841442	147475774467043	840769533146075	835927412578673
ENSMUSG00000000326	Comt	116497082846623	0.000295304743579369	0.00168295579578947	174360228550583	187484975111099	888813506468708	728757231478844
ENSMUSG00000015165	Hnrnpl	116252672832652	304951	3.70147e+08	603554637290481	530354520165392	242622065279296	263638645505582
ENSMUSG00000030341	Tnfrsf1a	116234547206615	7.04112e+09	0.000482082863293272	235731777527595	239124757337729	93685747979134	117887199209813
ENSMUSG00000073421	H2-Ab1	115950937816496	0.000855908313099277	0.0042806145805149	156070694087235	149336667520255	816747546484758	557284941719116
ENSMUSG00000032440	Tgfbr2	115604593812512	1.18308e+07	1.5785e+08	604773939588037	607581581873686	276252846605139	267925452749575
ENSMUSG00000030138	Bms1	115584749034328	0.00837717728746911	0.0305385494293117	833189903330294	828097408679296	33630781325843	407246688179354
ENSMUSG00000042328	Hps4	115554281915342	0.00819984631234857	0.0299925918906442	841318585314004	828097408679296	408373773242379	342944579519456
ENSMUSG00000024835	Coro1b	115499558494082	5.34361e+08	4.93163e+09	360507045977547	378691736328622	182567098626005	150038253539762
ENSMUSG00000037791	Phf12	115494861959024	0.00127791168684443	0.00607147561260583	148348446202711	135845192884469	768703573162125	514416869279184
ENSMUSG00000024104	Washc2	115458540096711	0.000103152640107989	0.000673502889695805	216222940766691	221911496595519	93685747979134	102883373855837
ENSMUSG00000024942	Capn1	115429356409661	6.23344e+08	5.66453e+09	345875418406868	346126107897414	163349509296952	147894849917765
ENSMUSG00000032336	Nptn	11542010196048	0.00051178723534321	0.00273318591369368	188585422022076	16096724910283	912835493130024	664455122818946
ENSMUSG00000024817	Uhrf2	115414508370398	0.00564281019808786	0.0217428050388653	123149532053209	832749641312326	456417746565012	471548796839252
ENSMUSG00000035828	Pim3	11537632764791	0.00576414669957404	0.0221018974827452	951055792094091	921142061339892	480439733226328	364378615739422
ENSMUSG00000039536	Stau1	115109291839448	0.000632709904135109	0.00328372598989115	151193484897009	166549928262465	768703573162125	664455122818946
ENSMUSG00000019261	Map1s	115056957431984	0.00101825510625372	0.00497407229046716	156883562285607	152593230363376	528483706548961	857361448798639
ENSMUSG00000039637	Coro7	114665380698095	0.000282528733522039	0.00162017435687195	215003638469134	176784840055131	93685747979134	835927412578673
ENSMUSG00000038518	Jarid2	114622059847201	0.00414939554641248	0.0166866003978288	121117361557282	939750991872011	456417746565012	514416869279184
ENSMUSG00000010936	Vac14	114615871740307	0.000445499583834537	0.00241692611937069	176798833145696	163758588682647	744681586500809	793059340138742
ENSMUSG00000029467	Atp2a2	114477260485731	1.50649e+08	1.55696e+09	434478052029309	445683886244251	1897736946244	20791015133367
ENSMUSG00000021248	Tmed10	114232832035794	2.30259e+09	0.00017987857073564	284910303529042	316817042309326	14653411863403	126460813697799
ENSMUSG00000062234	Gak	114209672409741	4.4638e+09	0.000318751284464897	30767061308343	264712036819393	14653411863403	11360039196582
ENSMUSG00000020196	Cabin1	114142977804692	0.000145516068559467	0.000908469644506888	253208443792572	20795479869643	115305535974319	943097593678503
ENSMUSG00000037306	Man1c1	114091914463588	9.11947e+08	7.96074e+09	32758588394352	371248164115775	153740714632425	162898675271741
ENSMUSG00000021413	Prpf4b	114074450084459	0.00503932052249779	0.0196836122758661	131278214036919	883924200275654	504461719887645	492982833059218
ENSMUSG00000059981	Taok2	114018350852242	0.000156314101371331	0.000963816159305558	228009529643071	20795479869643	110501138642056	878795485018605
ENSMUSG00000021998	Lcp1	113832776188304	2563.59	525361	185008801949244	196463784092847	888813506468708	84450102706666
ENSMUSG00000037692	Ahdc1	113815821519318	0.00779110482207954	0.0287169518049424	971377497053367	9537076897711	288263839935797	578718977939082
ENSMUSG00000040459	Arglu1	113582556006807	0.00709329760915714	0.0264710276851864	111362943176829	837401873945356	528483706548961	364378615739422
ENSMUSG00000019832	Rab32	113486958764661	0.000819215577046331	0.00412294870735513	15932216688072	166084704999162	888813506468708	600153014159048
ENSMUSG00000032540	Abhd5	113375072037209	0.00364449305783516	0.0149220981581154	142251934714928	118166708878956	384351786581063	793059340138742
ENSMUSG00000026972	Arrdc1	113322209607787	0.00738236401962739	0.0274045076262098	995763543004497	907185363440802	552505693210278	32151054329949
ENSMUSG00000033016	Nfatc1	112976776834622	0.000211708430252612	0.00125930740221832	24345402541212	220981050068913	129718727971109	835927412578673
ENSMUSG00000028266	Lmo4	112814082231823	1.49097e+09	0.000123231428305295	312547822273656	345195661370808	144131919967899	156468464405752
ENSMUSG00000039005	Tlr4	112676316198856	0.00895282943704113	0.03232200986501	890090677216265	879271967642624	312285826597113	492982833059218
ENSMUSG00000025375	Aatk	112570339699351	0.00580474587775734	0.0222236719977607	959184474077801	967664387670189	432395759903696	450114760619286
ENSMUSG00000025232	Hexa	112480257313134	1.75944e+08	1.79514e+09	447890377302431	45498835151031	199382489288926	21434036219966
ENSMUSG00000026568	Mpc2	112253553240921	0.00722473524409784	0.0268860794158467	8778976542407	122818941511986	360329799919746	600153014159048
ENSMUSG00000048264	Dip2c	112182135685374	7.85764e+08	6.97628e+09	368229293862071	357756689479988	17536050262761	158611868027748
ENSMUSG00000032667	Pon2	112122771627032	0.000516517220812133	0.00275475851099804	174360228550583	171202160895495	840769533146075	75019126769881
ENSMUSG00000005686	Ampd3	11210597029334	0.00202458785933336	0.00902094843652333	158915732781534	128866843934924	816747546484758	514416869279184
ENSMUSG00000028809	Srrm1	112021196584563	6.79969e+08	0.000468309047275233	261743559875468	249359669130395	110501138642056	124317410075803
ENSMUSG00000058594	Fbxo18	111966486450758	0.00905536854794413	0.0326331378445635	90228370019183	818792943413237	384351786581063	407246688179354
ENSMUSG00000015461	Atf6b	111922660330009	0.00265657466457845	0.0114202175235901	111362943176829	145149658150528	624571653194227	557284941719116
ENSMUSG00000070002	Ell	111830817742468	0.00183856025031173	0.00830022220887617	140219764219001	1251450578285	600549666532911	621587050379014
ENSMUSG00000015806	Qdpr	111597668096479	0.00974580216231836	0.0346566728567168	788482152419888	935098759238981	432395759903696	364378615739422
ENSMUSG00000030091	Nup210	111517284733733	1.50369e+09	0.000124111212393473	458051229782069	350313117267141	180164899959873	192906325979694
ENSMUSG00000004980	Hnrnpa2b1	111338400822093	4.33908e+07	4.08577e+09	420252858557816	42056183002589	211393482619585	177902500625718
ENSMUSG00000030852	Tacc2	111271434420634	0.00240530635269477	0.0104793252380965	140626198318186	145614881413831	456417746565012	857361448798639
ENSMUSG00000041890	Git2	111268943043039	0.000117097548650491	0.000751836621378258	272717280553477	226098505965246	110501138642056	12003060283181
ENSMUSG00000042228	Lyn	111162884563186	8.34504e+09	0.000562767547722897	277594489743703	247963999340486	134523125303372	109313584721827
ENSMUSG00000033379	Atp6v0b	111151704200328	5.5866e+09	0.000391913650021019	273530148751848	296812441987298	115305535974319	147894849917765
ENSMUSG00000030016	Zfp638	111143032129099	0.00420349497047091	0.0168733951959934	140219764219001	990925550835338	528483706548961	578718977939082
ENSMUSG00000031715	Smarca5	111132236673702	0.00127930972222428	0.00607570585538897	146722709805969	178645733108343	912835493130024	600153014159048
ENSMUSG00000020238	Ncln	11107107615562	4.1827e+09	0.000301194833704769	294258287810309	315421372519417	16094731063082	122174006453806
ENSMUSG00000023170	Gps2	110881860710423	0.0140781426614766	0.0471820810340387	780353470436177	735052756018701	360329799919746	342944579519456
ENSMUSG00000002812	Flii	110765759395217	1.66327e+09	0.000135877471881699	419439990359445	401952899493771	228208873282506	154325060783755
ENSMUSG00000037020	Wdr62	110765679090565	0.0146487406349369	0.0487666558884354	91854106415925	683878197055374	312285826597113	42868072439932
ENSMUSG00000039671	Zmynd8	110765410554496	3.77941e+09	0.00027496610787846	301980535694833	291694986090966	124914330638845	150038253539762
ENSMUSG00000092837	Rpph1	110754985656346	50710.8	996035	848959546378691	10354008948071	462183023363728	412390856872146
ENSMUSG00000025212	Sfxn3	110740237881184	0.000241081654357974	0.00140950915454628	212158599774836	22982029207167	864791519807391	117887199209813
ENSMUSG00000025314	Ptprj	110684139842025	0.000490800870222139	0.00263521974644171	176392399046511	19074153795422	93685747979134	771625303918776
ENSMUSG00000036737	Oxsr1	11065722667706	0.00146817720212803	0.00687716037380364	149567748500267	165154258472556	552505693210278	900229521238571
ENSMUSG00000053510	Nrd1	11065031076254	9.73957e+09	0.000641514337053194	245079761808862	243311766707456	11770773464045	109313584721827
ENSMUSG00000026628	Atf3	110572905013931	0.00255187805456112	0.0110096887371981	143064802913299	151197560573467	456417746565012	900229521238571
ENSMUSG00000032026	Rexo2	110463466741037	0.00420425003964342	0.0168733951959934	113801547771943	105605680769775	528483706548961	492982833059218
ENSMUSG00000020074	Ccar1	110338033947477	0.0124288042208248	0.0424387814307649	792546493411743	809488478147178	33630781325843	407246688179354
ENSMUSG00000037857	Nufip2	110271563705833	0.000937523631942043	0.00463883919372591	21175216567565	152128007100073	792725559823442	900229521238571
ENSMUSG00000029192	Tbc1d14	110270991589931	0.000350962552702249	0.00195454622184296	198746274501714	201906896273491	105696741309792	814493376358707
ENSMUSG00000090673	Gm340	110265156360908	0.0045968854571651	0.0181749339779821	124368834350766	990925550835338	504461719887645	53585090549915
ENSMUSG00000035969	Rusc2	110204500149843	0.000638823540777694	0.00331401826442455	180050305939181	165619481735859	840769533146075	771625303918776
ENSMUSG00000031431	Tsc22d3	110166487883655	9.27548e+09	0.00061534911925473	244673327709676	294021102407481	11770773464045	132891024563789
ENSMUSG00000038342	Mlxip	110046241111225	0.000288177871057547	0.00164861986654719	291006815016824	242846543444153	912835493130024	156468464405752
ENSMUSG00000028048	Gba	110019471418052	0.00144595876676102	0.00677573787024116	147942012103525	160036802576224	864791519807391	578718977939082
ENSMUSG00000025584	Pde8a	109946168899603	0.00631369905807093	0.0239121361794281	103234261193119	9537076897711	432395759903696	492982833059218
ENSMUSG00000055447	Cd47	109939460943443	1.70422e+07	2.19549e+08	711259673574641	797857896564603	348318806589088	355805001251435
ENSMUSG00000020057	Dram1	109891713986527	0.00228168868695897	0.0100246880343337	12396240025158	137706085937681	576527679871594	64302108659898
ENSMUSG00000068917	Clk2	109862522182775	0.0111232818514067	0.0386200862192152	853511608289569	837401873945356	33630781325843	450114760619286
ENSMUSG00000006390	Elovl1	109762212146429	0.00288474222487603	0.0122309373700214	130058911739363	120958048458774	504461719887645	664455122818946
ENSMUSG00000040713	Creg1	109735626260173	0.000119944385110532	0.000767644064707407	253208443792572	263316367029484	139327522635635	102883373855837
ENSMUSG00000041459	Tardbp	109694602428616	0.0114363503569807	0.0395350205292735	955120133085946	800184012881118	504461719887645	32151054329949
ENSMUSG00000045294	Insig1	109689352728445	0.00532811528814532	0.0206766808587948	116240152367056	972316620303219	528483706548961	471548796839252
ENSMUSG00000026781	Acbd5	109594615278939	0.00771770879474424	0.0285078823628084	88602633622441	100488224873443	456417746565012	42868072439932
ENSMUSG00000039621	Prex1	109565680684643	3.75243e+06	5.52387e+07	95024292389572	924863847446316	420384766573037	456544971485275
ENSMUSG00000002897	Il17ra	109390945473068	4.44197e+07	5.22215e+08	648262388200887	611768591243413	283459442603534	306506717945514
ENSMUSG00000032449	Slc25a36	109320898600877	0.00404778702554597	0.0163250528001599	14753557800434	103744787716564	600549666532911	578718977939082
ENSMUSG00000029925	Tbxas1	109247189263111	0.000759192578903396	0.00386310237428395	21541007256832	161897695629436	93685747979134	835927412578673
ENSMUSG00000018796	Acsl1	109157192466092	0.00070651998466533	0.00362125532183069	184114646931036	180041402898252	100892343977529	707323195258877
ENSMUSG00000028309	Rnf20	109110269077288	0.00529260291385429	0.0205521971683998	110143640879273	102814341189958	552505693210278	450114760619286
ENSMUSG00000024073	Birc6	109099721824664	2.06623e+09	0.000163225527410605	601928900893739	414513927602951	230611071948638	246491416529609
ENSMUSG00000039585	Myo9a	109056662560461	0.000191796318882667	0.00115579977058799	242234723114563	215398370909278	103294542643661	111456988343823
ENSMUSG00000032231	Anxa2	108984316238304	1.16116e+07	1.55445e+08	988447729219158	123423731754279	518874911884435	525133887389167
ENSMUSG00000068036	Afdn	108940675255795	0.000829059982514445	0.00416548693145796	161760771475833	170736937632192	768703573162125	793059340138742
ENSMUSG00000026509	Capn2	108854632616385	4.84925e+08	4.51641e+09	475527896047046	463362370249764	247426462611559	19504972960169
ENSMUSG00000052085	Dock8	108833987318746	3.04166e+07	3.69945e+08	895780754604862	741565881704943	384351786581063	385812651959388
ENSMUSG00000017485	Top2b	108810827932172	0.000505626575851856	0.00270390476308982	191430460716375	179576179634949	888813506468708	857361448798639
ENSMUSG00000048677	Tpcn2	108746496324584	0.00441140594363877	0.0175634418940349	121117361557282	111188359929411	648593639855543	450114760619286
ENSMUSG00000026277	Stk25	108601397742689	0.0116721283652875	0.0401875812070659	102421392994748	75831391918385	456417746565012	385812651959388
ENSMUSG00000025060	Slk	108579893383387	1.62316e+08	1.66461e+09	512106964973741	52849362711218	257035257276086	233630994797629
ENSMUSG00000050244	Heatr1	108474370987597	0.00489765428176371	0.019218074243983	1121758113752	109792690139502	600549666532911	450114760619286
ENSMUSG00000053754	Chd8	108450654382009	0.000147542935741559	0.00091824953455797	2832845671323	230750738598276	122512131972714	12003060283181
ENSMUSG00000050812	AI314180	108388706725861	0.000304993818576352	0.00172584681830817	233293172932482	199580779956977	108098939975924	964531629898469
ENSMUSG00000028790	Khdrbs1	108388312092514	0.000691841557363104	0.0035612730144179	17557953084814	197254663640462	744681586500809	10073997023384
ENSMUSG00000006127	Inpp5k	108258041498046	0.0117195329807436	0.0403275936496664	955120133085946	809488478147178	33630781325843	492982833059218
ENSMUSG00000032437	Stt3b	108190788696484	9.64548e+08	0.000636367683323267	254021311990943	267968599662514	11770773464045	128604217319796
ENSMUSG00000016534	Lamp2	108047170272786	0.000101786396481361	0.000667130116697114	258898521181169	253546678500122	120109933306582	122174006453806
ENSMUSG00000006517	Mvd	107998606648138	0.00716581449470473	0.0267000211309546	10770503628416	995577783468368	600549666532911	385812651959388
ENSMUSG00000036469	March1	107995947275561	0.0130113178374066	0.0441882667077419	898219359199975	814140710780207	312285826597113	492982833059218
ENSMUSG00000020817	Rabep1	107983755256908	0.00283957238397367	0.0120767598761183	134529686830404	123284164775289	552505693210278	664455122818946
ENSMUSG00000028874	Fgr	107915570176422	1.99876e+09	0.000158628632239357	356036270886506	35496534990017	153740714632425	182189307869711
ENSMUSG00000035248	Zcchc6	107839806632878	0.000156618664109996	0.00096519679303215	288161776322526	232611631651488	120109933306582	126460813697799
ENSMUSG00000022372	Sla	107554339455121	3.05674e+09	0.000229073954235833	472276423253562	355430573163473	208991283953453	184332711491707
ENSMUSG00000030279	C2cd5	107162992007676	0.00496062508962049	0.0194205957057828	139813330119815	103744787716564	648593639855543	514416869279184
ENSMUSG00000032580	Rbm5	107102588513882	0.00111222336211498	0.00537821785769376	20728139058461	154919346679891	912835493130024	814493376358707
ENSMUSG00000024885	Aldh3b1	107067419741313	0.00356258826492143	0.0146642834793802	121523795656467	121423271722077	600549666532911	557284941719116
ENSMUSG00000029004	Kmt2e	106926683040866	0.000106388766267198	0.000692365826365321	343843247910941	26424681355609	144131919967899	145751446295769
ENSMUSG00000032261	Sh3bgrl2	106778528393864	0.00059016426244513	0.00309387300634574	179237437740809	206093905643218	960879466452657	878795485018605
ENSMUSG00000053898	Ech1	106763254206843	0.00473306543206998	0.0186578811235222	117459454664612	118631932142259	456417746565012	664455122818946
ENSMUSG00000040506	Ambra1	106692509537614	0.00180854853256936	0.00819564893517233	151193484897009	142358318570711	648593639855543	75019126769881
ENSMUSG00000031770	Herpud1	106615530885112	0.000600316399262343	0.00313737409011865	186553251526149	205628682379915	816747546484758	105026777477833
ENSMUSG00000030779	Rbbp6	10652784253669	0.000493683689449347	0.0026483220059748	215003638469134	20004600322028	840769533146075	11360039196582
ENSMUSG00000038909	Kat7	106524097452367	0.00285292353959539	0.0121120216111662	132497516334476	127936397408318	600549666532911	64302108659898
ENSMUSG00000027381	Bcl2l11	106412289918118	0.000429183195176257	0.00234220906514795	20362348369194	198650333430371	93685747979134	985965666118435
ENSMUSG00000020850	Prpf8	106218118791437	1.68123e+09	0.000136970185099714	380828750936822	365665484956139	172958303961478	184332711491707
ENSMUSG00000032515	Csrnp1	106127682507907	0.00417228359504823	0.0167675923658621	141845500615743	1251450578285	816747546484758	471548796839252
ENSMUSG00000026234	Ncl	106118903149186	1.87659e+09	0.000149858568833795	44341960221139	620142609982866	252230859943822	257208434639592
ENSMUSG00000030655	Smg1	106029164482431	8.62632e+08	7.58559e+09	567382002462971	466153709829582	271448449272876	225057380309643
ENSMUSG00000006589	Aprt	105935640441671	0.000701988849576497	0.00360111553867617	17557953084814	197719886903765	912835493130024	878795485018605
ENSMUSG00000004319	Clcn3	105911853612656	0.0130884700536204	0.044412477913731	853511608289569	851358571844445	456417746565012	364378615739422
ENSMUSG00000032688	Malt1	105910346339847	0.00902598508577272	0.0325468482996468	110550074978458	879271967642624	504461719887645	450114760619286
ENSMUSG00000009569	Mkl2	105901851439615	0.00167150858185089	0.00768521502404589	193462631212302	157710686259709	648593639855543	102883373855837
ENSMUSG00000026842	Abl1	105863081847251	0.000560391421208799	0.002957127217384	206468522386239	191206761217523	105696741309792	857361448798639
ENSMUSG00000040560	Wdr7	10572597872659	0.00350159490185937	0.0144656844271498	154851391789679	117701485615653	600549666532911	707323195258877
ENSMUSG00000018501	Ncor1	105612712362787	5.92502e+08	5.41716e+09	481624407534828	445218662980948	216197879951848	229344187553636
ENSMUSG00000013787	Ehmt2	105544891038294	7.25799e+09	0.000495796710182236	328805186241077	286577530194633	139327522635635	156468464405752
ENSMUSG00000041515	Irf8	10545421641957	0.00247010648537902	0.010707075123874	136155423227146	140962648780802	624571653194227	707323195258877
ENSMUSG00000020802	Ube2o	105425411629372	0.00825414015763314	0.0301635265363522	930734087134816	109792690139502	528483706548961	450114760619286
ENSMUSG00000036270	Edc4	104933866956178	0.0132725862331276	0.044948022648011	930734087134816	804836245514148	432395759903696	407246688179354
ENSMUSG00000029553	Tfec	10489006696883	0.0102298064287715	0.0360426941191681	136155423227146	95835992240413	744681586500809	385812651959388
ENSMUSG00000057738	Sptan1	104749812701667	4.85678e+07	4.5199e+09	517797042362339	48150607751858	254633058609954	229344187553636
ENSMUSG00000022973	Synj1	104606356357689	0.00125316067024396	0.00596572271339686	204436351890311	163293365419344	768703573162125	10073997023384
ENSMUSG00000078515	Ddi2	104591185647665	6.01891e+09	0.00042002495416613	312954256372842	315421372519417	163349509296952	141464639051775
ENSMUSG00000048874	Phf3	104581561136687	0.00112793395639705	0.00544319096377416	195901235807415	170736937632192	103294542643661	75019126769881
ENSMUSG00000032855	Pkd1	104494531740299	9.66701e+09	0.000637436873263112	345875418406868	280529627771694	153740714632425	150038253539762
ENSMUSG00000020859	Spag9	104424505661667	0.000169729423367135	0.00103691768190805	308483481281801	263316367029484	120109933306582	156468464405752
ENSMUSG00000022106	Rcbtb2	104393152038968	0.00436748747124228	0.0174349866763935	133310384532847	114444922772532	624571653194227	578718977939082
ENSMUSG00000054874	Pcnx3	104229174564157	3.37782e+09	0.000250159277291463	389770301118903	3596175825332	201784687955058	162898675271741
ENSMUSG00000020585	Laptm4a	104089598875934	0.000526088507404084	0.00279583803579577	196714104005786	214002701119369	103294542643661	964531629898469
ENSMUSG00000037926	Ssh2	104070800342651	4.32501e+08	0.000310136088751186	400337587697726	33775208915796	192175893290531	167185482515735
ENSMUSG00000021585	Cast	103811888451206	0.000397567478053544	0.00218762647234245	213784336171578	222841943122125	100892343977529	111456988343823
ENSMUSG00000028830	AU040320	10380465655598	0.00457562453350819	0.0181195256303222	131278214036919	114910146035835	576527679871594	621587050379014
ENSMUSG00000032253	Phip	103653908407042	0.00074782755008654	0.00381349386479978	261743559875468	195858993850553	960879466452657	126460813697799
ENSMUSG00000039087	Rreb1	103542107590319	7.10031e+08	6.36528e+08	513732701370483	461966700459855	242622065279296	233630994797629
ENSMUSG00000018322	Tomm34	103539045072273	0.00722160691673655	0.0268827967587879	122743097954024	995577783468368	504461719887645	578718977939082
ENSMUSG00000037369	Kdm6a	103513370178188	0.00395036392036343	0.0159993080876175	126401004846693	128401620671621	576527679871594	664455122818946
ENSMUSG00000028059	Arhgef2	103354823055532	1.40122e+08	1.45824e+09	665739054465864	630377521775532	302677031932587	330084157787476
ENSMUSG00000041685	Fcho2	103258113317679	0.00541461845916808	0.0209580057306997	137374725524702	108397020349593	624571653194227	578718977939082
ENSMUSG00000037894	H2afz	102901938055455	0.0031428636036684	0.0131608787994064	13574898912796	136775639411075	648593639855543	685889159038911
ENSMUSG00000039316	Rftn1	102816541147728	0.000602136148689	0.00314551088062416	245892630007233	198650333430371	11770773464045	10073997023384
ENSMUSG00000037685	Atp8a1	102717489786609	0.00652263780014158	0.0245944956496832	131684648136105	104210010979867	624571653194227	53585090549915
ENSMUSG00000024002	Brd4	102655101099018	1.22028e+09	0.000103649994513161	453174020591843	454057904983704	240219866613164	205766747711673
ENSMUSG00000004270	Lpcat3	102613496625034	0.00341000895994219	0.0141335270031575	14753557800434	135379969621166	816747546484758	578718977939082
ENSMUSG00000020705	Ddx42	102387306962668	0.00812833466171452	0.0297583081160598	100389222498821	111653583192714	528483706548961	514416869279184
ENSMUSG00000058006	Mdn1	102297705827311	0.00130889925302468	0.00619901316193091	235731777527595	170271714368889	108098939975924	921663557458537
ENSMUSG00000002107	Celf2	102292780925806	0.00012281321595997	0.00078265631981306	395866812606686	301929897883631	16094731063082	182189307869711
ENSMUSG00000026113	Inpp4a	102159590782138	0.004504049191465	0.0178809948175075	148754880301896	118631932142259	720659599839493	600153014159048
ENSMUSG00000024661	Fth1	101898821478859	7.37238e+06	1.02477e+07	456750640664675	60813984978965	261599434741736	263852985867781
ENSMUSG00000028854	Slc9a1	101847973235255	0.0027742966346148	0.0118412204433202	136968291425517	16096724910283	696637613178176	771625303918776
ENSMUSG00000036503	Rnf13	101762684541837	0.0120701666597356	0.0413794771079107	104859997589861	874619735009594	456417746565012	492982833059218
ENSMUSG00000022479	Vdr	101706057647054	0.0150448677269116	0.0498910991841722	849447267297714	893228665541713	432395759903696	42868072439932
ENSMUSG00000060601	Nr1h2	10164779945023	0.00272759895162705	0.0116668707123204	152412787194566	140497425517499	696637613178176	75019126769881
ENSMUSG00000040462	Os9	101629306952075	0.000300257621962025	0.00170612009847288	2552406142885	348452224213929	139327522635635	158611868027748
ENSMUSG00000026641	Usf1	101455039680966	0.0098434820233887	0.0349515695007035	995763543004497	101883894663352	504461719887645	492982833059218
ENSMUSG00000069729	Arid1b	101057030169645	0.00053583430658628	0.00284258199522367	266620769065694	213537477856066	127316529304977	111456988343823
ENSMUSG00000044308	Ubr3	101007251484269	0.00201173861948946	0.00897706480165918	177205267244882	151197560573467	816747546484758	814493376358707
ENSMUSG00000034312	Iqsec1	100962144149208	2.24097e+08	2.24622e+09	102949757323689	84577589268481	420384766573037	51013006203519
ENSMUSG00000024851	Pitpnm1	100933220401576	0.000110002796279377	0.000711048958239433	426349370045599	321469274942356	187371495958268	184332711491707
ENSMUSG00000055782	Abcd2	100658401707551	0.000873965462036855	0.0043509228991918	236544645725966	202372119536794	912835493130024	126460813697799
ENSMUSG00000018770	Atp5g3	100507762415079	0.000774910569072373	0.00392805154199837	202404181394383	246103106287274	984901453113973	124317410075803
ENSMUSG00000021866	Anxa11	100451596955827	0.00154710638140285	0.00719897712777188	170295887558728	190276314690917	100892343977529	793059340138742
ENSMUSG00000034187	Nsf	100294184186701	0.000345874345810107	0.00192981501883654	25971138937954	234937747968003	122512131972714	124317410075803
ENSMUSG00000024759	Atl3	100218677854104	0.00451043161383528	0.0178903565313271	138594027822259	140032202254196	840769533146075	557284941719116
ENSMUSG00000020290	Xpo1	100120668160094	0.00993452853168251	0.0352181390601826	118678756962169	114910146035835	768703573162125	407246688179354
ENSMUSG00000002111	Spi1	100021779657499	5.19812e+08	4.81137e+09	547873165702066	576411623232387	283459442603534	278642470859558
ENSMUSG00000031165	Was	100019623245252	0.0129747956852941	0.0440892546171493	967313156061512	972316620303219	408373773242379	557284941719116

## Sheet: GO Up genes 6h x 10d
Biological process upregulated in mice after 6 hours of infection H99 strain (comparasion 6hx10d)
Enrichment FDR	nGenes	Pathway Genes	Fold Enrichment	Pathway	URL	Genes
4.05e-14	419	4350	168640275862069	Transport	http://amigo.geneontology.org/cgi-bin/amigo/term_details?term=GO:0006810	Gm2a Kcnn3 Bcap31 Axl Ranbp2 Stxbp2 Ctns Tpr Eps15l1 M6pr Homer1 Pttg1ip Fxyd5 Nxf1 Tmem87b Mertk Abca1 Gdi1 Lamp2 Pltp Slc12a7 Slc12a4 Tomm34 Trpv2 Atp5mc3 Ddx39b Rab32 Tbc1d15 Ap3d1 Vps13d Slc36a1 Xpo1 Rufy1 Myo1g Rabep1 Slc6a4 Spag9 Vamp2 Clmn Tmed10 Tnfaip2 Mctp1 Anxa11 Slc38a2 Abcc5 Nagpa Synj2 Slc29a1 Abcg1 Abca3 Mapk8ip3 Spire1 Fth1 Sfxn3 Fyco1 Atp10a Slc39a10 Slc9a4 Marco Xpr1 Mpc2 Soat1 …
4.05e-14	385	3855	174852918287938	Positive regulation of metabolic process	http://amigo.geneontology.org/cgi-bin/amigo/term_details?term=GO:0009893	Axl Cdk12 Insr Sulf2 Zmiz1 Vac14 Mertk Zfp318 Plgrkt Tnfsfm13 Tnip1 Ncoa1 Mink1 Spag9 Pik3r5 Rnf180 Kat6b Vdr Mapk8ip3 Tnf Cd74 Csf1r Incenp Fyco1 Huwe1 Smarcc2 Pde8a Casp8 Ncl Ccnt2 Ptprc Wwtr1 Il6ra Pdgfc Bcar3 Akirin2 Tnfrsf1b Dr1 Fam168a Smarca5 Cx3cl1 Slc27a1 Abhd5 Nlrp3 Ppargc1b Rara Gdf15 Kat7 Gsap Hip1 Tlr8 Tet2 Meis3 Leo1 Zc3h12a Tlr7 Insig1 Pik3r6 Nrip1 Heatr1 Cd14 Trim65 Pprc1 Tnip2 Ta…
4.54e-13	426	4506	165521704394141	Establishment of localization	http://amigo.geneontology.org/cgi-bin/amigo/term_details?term=GO:0051234	Gm2a Kcnn3 Bcap31 Axl Ranbp2 Stxbp2 Ctns Tpr Eps15l1 M6pr Homer1 Pttg1ip Fxyd5 Nxf1 Tmem87b Mertk Abca1 Gdi1 Lamp2 Pltp Slc12a7 Slc12a4 Tomm34 Trpv2 Atp5mc3 Ddx39b Rab32 Tbc1d15 Ap3d1 Vps13d Slc36a1 Xpo1 Rufy1 Myo1g Rabep1 Slc6a4 Spag9 Vamp2 Clmn Tmed10 Tnfaip2 Mctp1 Anxa11 Slc38a2 Abcc5 Nagpa Synj2 Slc29a1 Abcg1 Abca3 Mapk8ip3 Spire1 Incenp Fth1 Sfxn3 Fyco1 Atp10a Slc39a10 Slc9a4 Marco Xpr1 Mpc2…
2.44e-11	369	3768	171455732484076	Regulation of response to stimulus	http://amigo.geneontology.org/cgi-bin/amigo/term_details?term=GO:0048583	Axl Prkar2b Insr Inpp5k Sulf2 Tnfsfm13 Ncln Tnip1 Spag9 Pik3r5 Net1 Zswim8 Arhgef3 Mapk8ip3 Dusp1 Tnf Cd74 Kazald1 Pde8a Casp1 Slc39a10 Card9 Sema6d Il6ra Pdgfc Arhgef2 Akirin2 Tnfrsf1b Ptpn12 Fam168a Arhgap25 Arhgap17 Atp6ap2 F7 Herpud1 Cx3cl1 Ubash3b Nlrx1 Hyou1 Malt1 Nlrp3 Grn Leprot Card11 Themis2 Dennd4c Gdf15 Vasn Ptger4 Lyn Dennd4b Safb2 Insig1 Fpr1 Pik3r6 C5ar1 Fzd4 Cd14 Fpr2 Cd47 Arhgap2…
3.92e-12	361	3668	172311559432933	Response to stress	http://amigo.geneontology.org/cgi-bin/amigo/term_details?term=GO:0006950	Axl Calr Stat5a Hmox1 Cybb Lamp2 Slpi Pwwp3a Canx Trim11 Mink1 Spag9 Xrcc3 Sla Mapk8ip3 Dusp1 Trim26 Ankhd1 Cd74 Rela Huwe1 Alas2 Casp1 Nabp1 Dst Fn1 Xpr1 Hspa5 Akirin2 Tnfrsf1b Fgr Cxcl3 Fam168a Olr1 Tnfrsf1a F7 F10 Mt2 Mt1 Herpud1 Cx3cl1 Slc27a1 Ubash3b Plet1 Hyou1 Trf Malt1 Ucp3 Ucp2 Tmem109 Grn Ptger2 Tlr4 Marchf6 Ptger4 Os9 Tlr8 Lyn Tlr7 Insig1 Fpr1 Myof C5ar1 Cd14 Fpr2 Cd47 Arhgap24 Cxcl2 F…
5.7e-11	317	3068	180900782268579	Cellular response to chemical stimulus	http://amigo.geneontology.org/cgi-bin/amigo/term_details?term=GO:0070887	Acvr1b Calr Stat5a Inpp5k Sulf2 Tgfbr1 Acaa1b Cd274 Ifngr1 Canx Ncoa1 Il6st Cpne5 Tnf Cd74 Pde8a Tnfrsf11a Hspa5 Il6ra Ptpn12 Csf3r Cxcl3 Adipor2 Il2rg F7 Adam9 Smad1 Mt2 Mt1 Herpud1 Cx3cl1 Slc27a1 Il10ra Hyou1 Tgfbr2 Ramp1 Leprot Kidins220 Ptger2 Rara Gdf15 Irs2 Vasn Ptger4 Safb2 Insig1 Nrip1 Cd14 Cpne8 Lepr Cxcl2 Fcer1g Csf2ra Bmpr2 Lrch1 9930111J21Rik2 Safb Ifi207 Ugt1a6 Hspa1b Hspa1a Gramd1a …
9.44e-11	271	2465	192481460446247	Intracellular signal transduction	http://amigo.geneontology.org/cgi-bin/amigo/term_details?term=GO:0035556	Axl Lcp2 Prkar2b Insr Inpp5k Rassf1 Sgk1 Tnip1 Adcy3 Mink1 Spag9 Pik3r5 Prkch Net1 Dapk1 Arhgef3 Arhgap31 Mapk8ip3 Dusp1 Tnf Cd74 Rela Dgka Pde8a Sgk3 Stk17b Card9 Usp8 Pag1 Wwtr1 Pdgfc Arhgef2 Adgrl2 Tnfrsf1b Rheb Atp2a2 Arhgap25 Smg1 Arhgap17 Adcy7 Herpud1 Cx3cl1 Nlrx1 Hyou1 Nlrp3 Prr5l Tmem109 Adrb1 Card11 Cdc42ep3 Adgrl3 Ptger2 Dennd4c Nod1 Snrk Tbkbp1 Ptger4 Plcb2 Tlr8 Dennd4b Mapk6 Tlr7 Cdc…
4.22e-10	268	2451	19143794369645	Immune system process	http://amigo.geneontology.org/cgi-bin/amigo/term_details?term=GO:0002376	Axl Cd274 Slpi Tnfsfm13 Trim11 Sla Cyrib Tnfrsf21 Trim26 Ankhd1 Cd74 Csf1r Rela Alas2 Slc39a10 Casp8 Tnfrsf11a Pag1 Ctsk Akirin2 Tnfrsf1b Fgr Cxcl3 F7 Cx3cl1 Ubash3b Trf Malt1 Cebpa Marchf1 Themis2 Sirpa Ctss Runx2 Prrc2c Tlr8 Tet2 Irf8 Lyn Tlr7 Fpr1 C5ar1 Pld4 Fpr2 Nrros Nfam1 Cxcl2 Fcer1g Fcgr4 Ptk2b Lrch1 Ear2 Ear1 Sirpb1c Trim25 Spi1 Stat5a Stxbp2 Cd48 Fos Evl Clec6a Tnf Ptprc Mrc1 Vim Apbb1i…
4.98e-10	372	3884	167687332646756	Regulation of biological quality	http://amigo.geneontology.org/cgi-bin/amigo/term_details?term=GO:0065008	Tcirg1 Angptl4 Axl Flii Stxbp2 Hmox1 Insr Tep1 Rnd3 Slc12a7 Slc12a4 Trpv2 Pnpla5 Atp6ap1 Atp6v0a1 Atp2b1 Vps13d Acox1 Slc6a4 Ylpm1 Evl Xrcc3 Mctp1 Atp13a3 Hcls1 Fmnl3 Lnpep Abcg1 Svil Spire1 Fth1 Alas2 Atp10a Pnpla2 Slc39a10 Slc9a4 Fn1 Cln8 Tnfrsf11a Sema6d Trpm7 Plin2 Slc9a1 Acox3 Tmem165 Rhof Atp2a2 Plxna1 Itpr2 Gripap1 F7 F10 Mt2 Mt1 Herpud1 Slc27a1 Atp13a1 Ubash3b Plscr1 Atp1b3 Abhd5 Slc8b1 R…
6.11e-10	337	3395	173790751104566	Positive regulation of cellular metabolic process	http://amigo.geneontology.org/cgi-bin/amigo/term_details?term=GO:0031325	Axl Cdk12 Insr Zmiz1 Vac14 Mertk Zfp318 Plgrkt Tnfsfm13 Tnip1 Ncoa1 Mink1 Spag9 Pik3r5 Rnf180 Kat6b Vdr Mapk8ip3 Tnf Cd74 Csf1r Incenp Fyco1 Smarcc2 Pde8a Casp8 Ncl Ccnt2 Ptprc Wwtr1 Il6ra Pdgfc Bcar3 Akirin2 Tnfrsf1b Dr1 Fam168a Smarca5 Cx3cl1 Slc27a1 Abhd5 Nlrp3 Ppargc1b Rara Gdf15 Kat7 Gsap Hip1 Tet2 Meis3 Leo1 Zc3h12a Insig1 Pik3r6 Nrip1 Heatr1 Trim65 Pprc1 Tnip2 Taok2 Nr1h2 Taok3 Rufy4 Arid1…
7.56e-10	348	3555	171386329113924	Positive regulation of macromolecule metabolic process	http://amigo.geneontology.org/cgi-bin/amigo/term_details?term=GO:0010604	Cdk12 Insr Sulf2 Zmiz1 Zfp318 Plgrkt Tnfsfm13 Tnip1 Ncoa1 Mink1 Spag9 Pik3r5 Rnf180 Kat6b Vdr Mapk8ip3 Tnf Cd74 Incenp Huwe1 Smarcc2 Pde8a Casp8 Ncl Ccnt2 Ptprc Wwtr1 Il6ra Pdgfc Bcar3 Akirin2 Tnfrsf1b Dr1 Fam168a Smarca5 Cx3cl1 Slc27a1 Nlrp3 Ppargc1b Rara Gdf15 Kat7 Gsap Hip1 Tlr8 Tet2 Meis3 Leo1 Zc3h12a Tlr7 Insig1 Pik3r6 Nrip1 Heatr1 Cd14 Pprc1 Tnip2 Taok2 Nr1h2 Taok3 Arid1b Nlrp1b Hspa1b Hspa…
1.1e-08	292	2831	180584104556694	Regulation of localization	http://amigo.geneontology.org/cgi-bin/amigo/term_details?term=GO:0032879	Homer1 Fxyd5 Rufy1 Mctp1 Zswim8 Srgap2 Sema6d Pdgfc Plin2 Plxna1 C2cd5 Itpr2 Gripap1 F7 Ubash3b Plet1 Abhd5 Slc8b1 Rims3 Arl6ip5 Leprot Plxnb2 Sirpa Htr2c Lyn Cd47 Fcer1g Prcp Lrch1 Afdn Sirpb1c Ddi2 Flna Inpp5k Prrt1 Vamp2 Abcg1 Tnf Cd74 Pnpla2 Nrp1 Ptprc Abl1 Stom Lmo4 Khdrbs1 Fgr Cdk5 Cd9 Arl6ip1 Gab1 Trim29 Trf Iqsec1 Grn Atp8a1 Cd81 Ctss Tardbp Plcb1 Camk2d Ffar4 Nr1h2 Comt Pparg Acvr1b Itga…
7.48e-08	259	2423	187147007841519	Cellular response to organic substance	http://amigo.geneontology.org/cgi-bin/amigo/term_details?term=GO:0071310	Acvr1b Calr Stat5a Inpp5k Sulf2 Tgfbr1 Cd274 Ifngr1 Canx Ncoa1 Il6st Tnf Cd74 Pde8a Tnfrsf11a Hspa5 Il6ra Ptpn12 Csf3r Cxcl3 Adipor2 Il2rg Adam9 Smad1 Herpud1 Cx3cl1 Slc27a1 Il10ra Tgfbr2 Ramp1 Leprot Kidins220 Ptger2 Rara Gdf15 Irs2 Vasn Ptger4 Safb2 Insig1 Nrip1 Cd14 Lepr Cxcl2 Csf2ra Bmpr2 Lrch1 9930111J21Rik2 Safb Ifi207 Hspa1b Hspa1a Gramd1a Il17ra Paf1 Dnmt1 Stxbp2 Insr Tpr Hnrnph1 Ehmt2 Ab…
1.71e-07	328	3382	169799645180367	Response to organic substance	http://amigo.geneontology.org/cgi-bin/amigo/term_details?term=GO:0010033	Acvr1b Calr Stat5a Inpp5k Sulf2 Tgfbr1 Cd274 Ifngr1 Canx Ncoa1 Il6st Tnf Cd74 Rela Pde8a Tnfrsf11a Hspa5 Il6ra Ptpn12 Csf3r Cxcl3 Adipor2 Il2rg Adam9 Smad1 Herpud1 Cx3cl1 Slc27a1 Il10ra Tgfbr2 Ramp1 Leprot Kidins220 Ptger2 Rara Gdf15 Irs2 Marchf6 Vasn Ptger4 Os9 Safb2 Insig1 Nrip1 Cd14 Ncoa4 Lepr Cxcl2 Csf2ra Bmpr2 Lrch1 9930111J21Rik2 Safb Ifi207 Hspa1b Hspa1a Gramd1a Il17ra Klf4 Paf1 Dnmt1 Stxb…
5.89e-06	213	1897	196584290985767	Homeostatic process	http://amigo.geneontology.org/cgi-bin/amigo/term_details?term=GO:0042592	Tcirg1 Angptl4 Hmox1 Insr Tep1 Slc12a7 Slc12a4 Trpv2 Pnpla5 Atp6ap1 Atp6v0a1 Atp2b1 Acox1 Ylpm1 Xrcc3 Atp13a3 Abcg1 Fth1 Alas2 Pnpla2 Slc39a10 Slc9a4 Cln8 Tnfrsf11a Trpm7 Slc9a1 Acox3 Tmem165 Atp2a2 Itpr2 Mt2 Mt1 Herpud1 Slc27a1 Atp13a1 Ubash3b Atp1b3 Abhd5 Slc8b1 Atp7a Slc9a7 Ptger2 Fbxl5 Ptger4 Dmxl2 Htr2c Fpr1 C5ar1 Fpr2 Cnnm2 Car4 Lsr Clcn3 Inpp5k Tnf Ptprc Tsc22d3 Trf Cyb561a3 Icam1 Cib2 Ser…
1.06e-05	276	2741	176293615468807	Response to external stimulus	http://amigo.geneontology.org/cgi-bin/amigo/term_details?term=GO:0009605	Cd274 Lamp2 Slpi Trim11 Per1 Zswim8 Sla Trim26 Ankhd1 Rela Casp1 Xpr1 Sema6d Akirin2 Tnfrsf1b Fgr Cxcl3 Plxna1 F7 Cx3cl1 Bckdhb Nptn Trf Malt1 Grn Plxnb2 Tlr4 Ptger4 Tlr8 Lyn Tlr7 Cd14 Cd47 Cxcl2 Fcer1g Ptk2b Lyz2 Naip5 Ear2 Ear1 Naip6 Naip2 Cd74 Trim25 Comt Axl Paf1 Stxbp2 Abca1 Lpl Havcr2 Srebf1 Nfkbia Fos Evl Noct Gps2 Clec6a Tnf Nrp1 Casp8 Ptprc Mrc1 Vim Clec2d Ctsc Itgax Was Nlrp3 Pkd1 Gas2l…
6.18e-05	306	3193	167787284685249	Positive regulation of nitrogen compound metabolic process	http://amigo.geneontology.org/cgi-bin/amigo/term_details?term=GO:0051173	Cdk12 Insr Zmiz1 Zfp318 Plgrkt Tnfsfm13 Tnip1 Ncoa1 Mink1 Spag9 Pik3r5 Rnf180 Kat6b Vdr Mapk8ip3 Tnf Cd74 Incenp Huwe1 Smarcc2 Pde8a Casp8 Ncl Ccnt2 Ptprc Wwtr1 Il6ra Pdgfc Bcar3 Akirin2 Tnfrsf1b Dr1 Fam168a Smarca5 Cx3cl1 Slc27a1 Nlrp3 Ppargc1b Rara Gdf15 Kat7 Gsap Hip1 Tet2 Meis3 Leo1 Zc3h12a Insig1 Pik3r6 Nrip1 Heatr1 Pprc1 Tnip2 Taok2 Nr1h2 Taok3 Arid1b Nlrp1b Hspa1b Hspa1a Gpnmb Spi1 Klf4 Fo…
6.92e-05	176	1473	20919266802444	Cell migration	http://amigo.geneontology.org/cgi-bin/amigo/term_details?term=GO:0016477	Axl Mertk Rnd3 Sgpl1 Coro6 Nedd9 Nckap1l Fmnl3 Coro1b Sdc3 Itgb1 Srgap2 Sema6d Pdgfc Cxcl3 Rhof Plxna1 F7 Cx3cl1 Plet1 Plxnb2 Atrnl1 Fmnl1 Arhgap24 Cxcl2 Fcer1g Prcp Lrch1 Nrp1 Matn2 Tnf Cd74 Abl1 Lmo4 Cdk5 Cd9 Adam9 Gab1 Grn Cd81 Plcb1 Itgb2 Acvr1b Itga5 Rin2 Klf4 Calr Stat5a Cd44 Hmox1 Tgfbr1 Zmiz1 Cers2 Cd274 Elmo2 Ccar1 Adarb1 Stk10 Rtn4 Rock2 Mink1 Spag9 Vash1 Evl Cdc42bpb Mctp1 Lcp1 Dab2 Lr…
9.08e-05	202	1802	196260599334073	Response to oxygen-containing compound	http://amigo.geneontology.org/cgi-bin/amigo/term_details?term=GO:1901700	Stat5a Inpp5k Cd274 Cxcl3 Slc27a1 Leprot Ptger2 Irs2 Ptger4 Insig1 Nrip1 Cd14 Cxcl2 Gramd1a Klf4 Paf1 Dnmt1 Psap Tgfbr1 Ehmt2 Abca1 Lpl Sgk1 Havcr2 Srebf1 Per1 Vamp2 Nfkbia Noct Tnf Rela Casp1 Capn2 Mrc1 Pdgfc Scamp3 C2cd5 Itpr2 Mt1 Tgfbr2 Malt1 Nlrp3 Ppargc1b Icam1 Sirpa Rara Prdm1 Gdf15 Tlr4 Zc3h12a Zfp36 Fpr2 Cebpb Trerf1 Clk2 Trim25 Comt Pparg Smarcb1 Spi1 Rgs19 Axl Fosb Calr Hmox1 Aprt Cybb …
0.000113	299	3110	168324501607717	Phosphate-containing compound metabolic process	http://amigo.geneontology.org/cgi-bin/amigo/term_details?term=GO:0006796	Ccnd2 Acvr1b Acp2 Axl Cdk12 Lpcat3 Insr Ampd3 Inpp5k Mvd Aprt Tgfbr1 Vac14 Mertk Atp5mc3 Acsl1 Sgk1 Tnip1 Adcy3 Mink1 Spag9 Pik3r5 Prkch Vrk1 Acot2 Cdc42bpb Prpf4b Plpp1 Pisd Synj2 Mapk8ip3 Dusp1 Cd74 Csf1r Incenp Nt5c2 Dgka Taldo1 Pde8a Pfkfb4 Sgk3 Cln8 Ptprc Gpcpd1 Il6ra Pdgfc Bcar3 Ptpn12 Cdk14 Cdk5 Pank4 Cdk11b Cx3cl1 Slc27a1 Ubash3b Abhd12 Dpagt1 Tgfbr2 Abhd5 Gnptab Pim3 Snrk Gdf15 Mtmr7 Pik…

## Sheet: Upregulated pathways 6h x 10d
Upregulated pathways in mice after 6 hours of infection with h99 strain (comparasion 6hx10d)
Enrichment FDR	nGenes	Pathway Genes	Fold Enrichment	Pathway	Genes
4.75e-10	48	131	641514503816794	Lysosome	Ap1s2 Gusb Manba Abca2 Atp6v0b Acp2 Ap1g2 Ap3d1 Arsa Asah1 Atp6v0a1 Atp6v0c Scarb2 Tpp1 Ctsc Ctsd Ctsk Ctss Dnase2 Gaa Gba Gm2a Hexa Lamp2 Laptm5 Lipa M6pr Laptm4a Naga Npc1 Ctsa Ppt1 Psap Pla2g15 Sort1 Tcirg1 Naglu Nagpa Gnptab Galns Cd164 Ppt2 Atp6ap1 Sumf1 Ctsz Fuca1 Gns Ctns
95500	21	60	61278	Legionellosis	Casp1 Casp8 Cd14 Clk1 Clk4 Hspa1b Il18 Itgb2 Naip2 Naip5 Naip6 Nfkb2 Nfkbia Hspa1a Rela Cxcl2 Tlr4 Tnf Tlr2 Cxcl3 Tlr5
4610000	34	178	334422471910112	Tuberculosis	Atp6v0b Atp6v0a1 Atp6v0c Camk2g Casp8 Cd14 Cebpb Plk3 Ctsd Ctss Fcer1g H2-Ab1 H2-DMa Ifngr1 Cd74 Il10ra Il18 Itgax Itgb2 Lamp2 Lsp1 Mrc1 Rela Tlr4 Tnf Tnfrsf1a Vdr Malt1 Tlr2 Fcgr4 Tcirg1 Card9 Atp6ap1 Clec4e
8840000	27	123	384321951219512	Osteoclast differentiation	Sirpb1c Csf1r Ctsk Fos Fosb Gab2 Ifngr1 Ikbkb Jun Lcp2 Nfatc1 Nfkb2 Nfkbia Sqstm1 Lilrb3 Pparg Sirpa Rela Spi1 Tgfbr1 Tgfbr2 Tnf Tnfrsf11a Tnfrsf1a Lilra5 Fcgr4 Tyk2
40700000	36	216	2918	Lipid and atherosclerosis	Camk2d Olr1 Abca1 Abcg1 Camk2g Casp1 Casp8 Cd14 Cybb Fos Hspa5 Hspa1b Icam1 Ikbkb Il18 Jun Ldlr Lyn Nfatc1 Nfkbia Plcb1 Plcb2 Pparg Hspa1a Rela Rock2 Cxcl2 Nlrp3 Tlr4 Tnf Tnfrsf1a Trp53 Vav1 Vav2 Tlr2 Cxcl3
297000000	20	86	407162790697674	Rheumatoid arthritis	Atp6v0b Atp6v0a1 Atp6v0c Ctsk Flt1 Fos H2-Ab1 H2-DMa Icam1 Il18 Itgb2 Jun Cxcl2 Tlr4 Tnf Tnfrsf11a Tlr2 Tcirg1 Cxcl3 Atp6ap1
499000000	37	251	258086055776892	Salmonella infection	Nckap1l Nod1 Anxa2 Casp1 Casp8 Cd14 Dnm2 Elmo2 Elmo1 Fos Ikbkb Il18 Jun Klc1 M6pr Fyco1 Myc Naip2 Naip5 Naip6 Nfkbia Cyth3 Flna Ptprc Rela Rock2 Tcf7l2 Nlrp3 Tlr4 Tnf Tnfrsf1a Fhod1 Tlr2 Vps39 Tlr5 Ahnak Plekhm2
2130000000	24	134	313576119402985	Yersinia infection	Casp1 Elmo2 Elmo1 Fn1 Fos Ikbkb Il18 Itga4 Itga5 Itgb1 Jun Lcp2 Nfatc1 Nfkbia Ptk2b Rela Rock2 Nlrp3 Tlr4 Tnf Vav1 Vav2 Was Git2
6800000000	33	237	243782278481013	Human T-cell leukemia virus 1 infection	Xpo1 Adcy3 Adcy7 Bub1b Calr Canx Ccnd2 Atf6b Fos H2-Ab1 H2-DMa Icam1 Ikbkb Il2rg Itgb2 Jun Myc Nfatc1 Nfkb2 Nfkbia Nrp1 Rela Spi1 Stat5a Tgfbr1 Tgfbr2 Tnf Tnfrsf1a Trp53 Zfp36 Creb5 Vac14 Gps2
0.00019512993575818	15	69	380608695652174	Leishmaniasis	Cybb Fos H2-Ab1 H2-DMa Ifngr1 Itga4 Itgb1 Itgb2 Jun Nfkbia Rela Tlr4 Tnf Tlr2 Fcgr4
0.000254990506730168	22	136	283217647058824	Apoptosis	Bcl2l11 Capn1 Capn2 Casp8 Ctsc Ctsd Ctsk Ctss Fos Ikbkb Itpr2 Jun Lmna Nfkbia Rela Sptan1 Tnf Tnfrsf1a Trp53 Gadd45g Parp4 Ctsz
0.000299502559143544	25	169	258994082840237	Phagosome	Olr1 Atp6v0b Atp6v0a1 Atp6v0c Calr Canx Cd14 Ctss Cybb H2-Ab1 H2-DMa Itga5 Itgb1 Itgb2 Itgb5 Lamp2 M6pr Marco Mrc1 Scarb1 Tlr4 Tlr2 Fcgr4 Tcirg1 Atp6ap1
0.000329267400642294	28	204	240305882352941	NOD-like receptor signaling pathway	Nod1 Casp1 Casp8 Cybb Ikbkb Il18 Itpr2 Jun Naip2 Naip5 Naip6 Nfkbia Plcb1 Plcb2 Rela Cxcl2 Nlrp3 Tlr4 Tnf Trpv2 Ifi207 Mavs Nlrx1 Cxcl3 Card9 Tyk2 Trpm7 Nlrp1b
0.000329267400642294	19	111	299686486486487	C-type lectin receptor signaling pathway	Casp1 Casp8 Plk3 Fcer1g Ikbkb Itpr2 Jun Lsp1 Nfatc1 Nfkb2 Nfkbia Rela Nlrp3 Tnf Malt1 Card9 Clec4e Clec6a Rras2
0.000329267400642294	12	49	428767346938776	Cholesterol metabolism	Abca1 Ldlr Lipa Lpl Lrp1 Npc1 Pltp Soat1 Sort1 Scarb1 Nceh1 Angptl4
0.000340106512426657	12	50	420192	Sphingolipid metabolism	Arsa Asah1 Degs1 Gba Plpp1 Psap Sgpl1 Sptlc2 Ugcg Degs2 Cers5 Cers2
0.000340106512426657	18	103	305965048543689	Th17 cell differentiation	Runx1 Fos H2-Ab1 H2-DMa Ifngr1 Ikbkb Il2rg Il6ra Il6st Jun Nfatc1 Nfkbia Rara Rela Stat5a Tgfbr1 Tgfbr2 Tyk2
0.000340106512426657	18	103	305965048543689	Chagas disease	Calr Casp8 Fos Ifngr1 Ikbkb Jun Nfkbia Serpine1 Plcb1 Plcb2 Rela Tgfbr1 Tgfbr2 Tlr4 Tnf Tnfrsf1a Tlr2 Ppp2r1b
0.000353397964135021	15	76	345552631578947	B cell receptor signaling pathway	Card11 Cd22 Cd81 Fos Ikbkb Jun Lyn Nfatc1 Nfkbia Lilrb3 Rela Vav1 Vav2 Lilra5 Malt1
0.000486067650524495	27	201	235182089552239	Proteoglycans in cancer	Araf Camk2g Cd44 Ddx5 Fn1 Fzd1 Fzd4 Gab1 Hcls1 Itga5 Itgb1 Itgb5 Itpr2 Myc Plaur Flna Rock2 Slc9a1 Tlr4 Tnf Trp53 Vav1 Vav2 Tlr2 Iqgap1 Ppp1r12b Rras2

## Sheet: Upregulates genes10d (6h x 10d)
Upregulated genes in mice after 10d of intratracheal infection with H99 strain (comparasion 6h X 10d)
ID	Gene.name	log2FoldChange	pvalue	padj	BAL6h1	BAL6h2	BAL10d1	BAL10d2
ENSMUSG00000009185	Ccl8	948648203921646	90475.4	1.70521e+06	0	0	744681586500809	407246688179354
ENSMUSG00000063779	Chil4	928635469669892	1.20725e-94	3.61208e-91	203217049592755	511745589633273	252711299677049	18283232895631
ENSMUSG00000019987	Arg1	809515367386815	9.69352e-153	1.16012e-148	812868198371018	883924200275654	230851291815251	232130612262232
ENSMUSG00000020846	Rflnb	804640818380157	7.31211e-69	5.83409e-66	365790689266958	325656284312083	953672870454262	880938888640602
ENSMUSG00000047222	Rnase2a	798657088210584	1.51284e+07	1.97444e+06	0	0.465223263302976	480439733226328	621587050379014
ENSMUSG00000052435	Cebpe	793244892770497	0.000166024	0.00804444	0.406434099185509	0.930446526605951	17536050262761	143608042673772
ENSMUSG00000028255	Clca1	787219357797508	1.46784e-27	2.87986e-25	158509298682349	38148307590844	658923094119909	602939438867643
ENSMUSG00000027073	Prg2	698645581753691	22.1818	667.014	0	139566978990893	960879466452657	707323195258877
ENSMUSG00000030786	Itgam	684949408280897	7.76765e-48	2.65609e-45	487720919022611	325656284312083	509266117219908	439397742509303
ENSMUSG00000037974	Muc5ac	683428403462478	0.00026165	0.0124758	365790689266958	130262513724833	888813506468708	100311289509441
ENSMUSG00000024990	Rbp4	659290950139001	2.76459e-17	3.00787e-15	325147279348407	0.930446526605951	172958303961478	242204609285616
ENSMUSG00000018924	Alox15	651637272462131	1.38329e-05	0.00071979	325147279348407	107001350559684	677420023849123	589435996049065
ENSMUSG00000046006	Gapt	642514355127787	1.6176e-72	1.75995e-69	772224788452467	790879547615059	684626619847518	658024911952956
ENSMUSG00000000617	Grm6	632275282698465	29171.7	591741	0.812868198371018	0.465223263302976	480439733226328	557284941719116
ENSMUSG00000064342	mt-Ti	630870103712493	9.89899e-21	1.28773e-17	284503869429856	232611631651488	20418688662119	20791015133367
ENSMUSG00000053846	Lipg	612417388301853	4.64667e-13	3.65864e-10	121930229755653	325656284312083	139327522635635	165042078893738
ENSMUSG00000016494	Cd34	607885665888407	3.8709e-09	2.61734e-07	0.812868198371018	325656284312083	122512131972714	143608042673772
ENSMUSG00000095676	Gm25099	604418546096874	2.12318e-07	1.28986e-06	117865888763798	311699586412994	140288402102088	142322000500574
ENSMUSG00000038209	Itln1	600417401925462	15.966	484.976	162573639674204	0.465223263302976	696637613178176	685889159038911
ENSMUSG00000038264	Sema7a	595082422821755	5.92564e-60	2.53279e-57	650294558696814	120958048458774	547701295878014	587292592427068
ENSMUSG00000071068	Treml2	592204940455441	1.13114e-21	1.67129e-20	203217049592755	558267915963571	254633058609954	197193133223687
ENSMUSG00000020787	P2rx1	588400859167422	4.41576e-05	0.0022112	0.812868198371018	279133957981785	110501138642056	964531629898469
ENSMUSG00000037106	Fer1l6	587238196884332	3.257e-28	6.60674e-26	284503869429856	651312568624166	254633058609954	282929278103551
ENSMUSG00000026069	Il1rl1	57778284453473	1.30928e-12	1.00445e-09	203217049592755	325656284312083	158545111964688	128604217319796
ENSMUSG00000069805	Fbp1	576986114168143	8.52539	267.099	0.406434099185509	232611631651488	576527679871594	857361448798639
ENSMUSG00000064343	mt-Tq	576634706179138	2.71903e-17	2.98544e-16	162573639674204	558267915963571	206589085287321	175759097003721
ENSMUSG00000024451	Arap3	572945869754093	2.28762e-40	6.22233e-38	650294558696814	697834894954463	386753985247194	32794075416548
ENSMUSG00000022995	Enah	570980965076799	3.29196e-44	1.01021e-41	487720919022611	120958048458774	439602355902091	432967531643313
ENSMUSG00000055639	Dach1	566072680408613	1.79583e-09	1.25687e-08	121930229755653	418700936972678	120109933306582	145751446295769
ENSMUSG00000064347	mt-Ta	563559081621805	5.27157e-42	1.53878e-39	569007738859713	134914746357863	547701295878014	392242862825378
ENSMUSG00000048895	Cdk5r1	552655191843956	7.98622e-19	9.85351e-17	325147279348407	511745589633273	177762701293742	203623344089677
ENSMUSG00000020826	Nos2	552114950995441	2.15991e-06	0.000121361	162573639674204	325656284312083	93685747979134	126460813697799
ENSMUSG00000063873	Slc24a3	550757391876301	2.68099e-14	2.35927e-14	162573639674204	604790242293868	170556105295347	169328886137731
ENSMUSG00000079481	Nhsl2	550506952481543	2.88433e-29	6.16424e-27	406434099185509	837401873945356	290666038601929	265782049127578
ENSMUSG00000020798	Spns3	549944251212958	1.40303e-09	9.87734e-08	325147279348407	232611631651488	134523125303372	12003060283181
ENSMUSG00000024028	Tff2	549130537060666	9.36635e-17	9.58089e-15	325147279348407	465223263302976	192175893290531	160755271649745
ENSMUSG00000009654	Oit3	547475001327841	673.178	1657.74	0.406434099185509	232611631651488	528483706548961	64302108659898
ENSMUSG00000024747	Aldh1a7	542470634415074	1.8019e-08	1.10026e-06	243860459511305	325656284312083	153740714632425	900229521238571
ENSMUSG00000024011	Pi16	541993038518733	4.20035e-18	4.88056e-17	406434099185509	465223263302976	165751707963083	205766747711673
ENSMUSG00000049723	Mmp12	540450861957629	1.80172e-23	3.08043e-21	975441838045222	279133957981785	312285826597113	231487591175633
ENSMUSG00000101939	Gm28438	539157600439189	1.5164e-69	1.39602e-66	186959685625334	395439773807529	130199167704335	112314349792622
ENSMUSG00000064371	mt-Tt	538752854303556	9.61188e-07	5.50617e-05	243860459511305	279133957981785	11770773464045	10073997023384
ENSMUSG00000064340	mt-Tl1	526884440794523	1.02547e-98	6.13642e-95	853511608289569	150267114046861	461222143897275	444970591926494
ENSMUSG00000064338	mt-Tv	520745372557903	4.45648e-80	7.6193e-77	451141850095915	869967502376564	254633058609954	231487591175633
ENSMUSG00000046908	Ltb4r1	520237674389238	3.17064e-07	1.86927e-05	284503869429856	325656284312083	108098939975924	115743795587816
ENSMUSG00000028860	Sytl1	518570718944847	2.78246e-06	1.54886e-05	162573639674204	465223263302976	103294542643661	12003060283181
ENSMUSG00000064348	mt-Tn	513971266763277	4.11937e-58	1.70002e-55	146316275706783	18143707268816	624571653194227	527277291011163
ENSMUSG00000031162	Gata1	51284963223611	1.07101	3.5605	0.812868198371018	37217861064238	768703573162125	771625303918776
ENSMUSG00000064344	mt-Tm	511931124048125	5.83591e-60	2.53279e-57	235731777527595	465223263302976	139327522635635	102883373855837
ENSMUSG00000031565	Fgfr1	51159228450126	5.22647e-47	1.69055e-44	101608524796377	20004600322028	533288103881225	501556447547204
ENSMUSG00000064349	mt-Tc	510725691457893	1.28053e-66	8.066e-64	199152708600899	237263864284518	845573930478338	655881508330959
ENSMUSG00000023903	Mmp25	509027386044108	4.68916e-41	1.24711e-37	101608524796377	120958048458774	415580369240774	340801175897459
ENSMUSG00000064366	mt-Tl2	50459724559794	0.0279957	0.110215	162573639674204	37217861064238	103294542643661	707323195258877
ENSMUSG00000092746	Rn7s6	501289235732289	7.98291e-11	5.93412e-09	325147279348407	558267915963571	127316529304977	154325060783755
ENSMUSG00000026579	F5	500889256742669	1.15376e-12	9.45763e-11	243860459511305	883924200275654	196980290622795	158611868027748
ENSMUSG00000050966	Lin28a	498096689406443	37.172	1056.71	0.812868198371018	37217861064238	816747546484758	578718977939082
ENSMUSG00000011256	Adam19	495909334602789	2.3297e-66	1.39409e-63	199152708600899	251220562183607	723061798505624	673028737306932
ENSMUSG00000031255	Sytl4	495257432560773	97488.9	1.8259e+06	0.406434099185509	279133957981785	552505693210278	407246688179354
ENSMUSG00000000308	Ckmt1	493773491205942	107957	2.00938e+06	0.406434099185509	279133957981785	432395759903696	514416869279184
ENSMUSG00000025330	Padi4	491703723511932	0.000579514	0.0263712	162573639674204	511745589633273	984901453113973	10073997023384
ENSMUSG00000056643	Chst13	488135735442847	24.4359	729.298	0.812868198371018	418700936972678	768703573162125	664455122818946
ENSMUSG00000033847	Pla2g4c	487958811971689	0.0721815	2.67451	162573639674204	418700936972678	864791519807391	814493376358707
ENSMUSG00000020689	Itgb3	485805223829395	2.4036e-19	3.06024e-17	650294558696814	837401873945356	177762701293742	250778223773602
ENSMUSG00000047730	Fcgbp	484835571741575	17742.7	373846	247924800503161	776922849715969	15109829609968	143822383035972
ENSMUSG00000064346	mt-Tw	484143576528362	1.04731e-13	9.01739e-13	569007738859713	558267915963571	180164899959873	143608042673772
ENSMUSG00000056124	B4galt6	484005539172301	0.000158729	0.0695848	284503869429856	37217861064238	108098939975924	793059340138742
ENSMUSG00000057191	AB124611	482641458901662	0.00156203	0.0687292	365790689266958	279133957981785	984901453113973	857361448798639
ENSMUSG00000064357	mt-Atp6	482263240895384	0.0156375	5.60329	203217049592755	37217861064238	792725559823442	814493376358707
ENSMUSG00000046841	Ckap4	48214620797006	1.03005e-47	3.42436e-45	146316275706783	251220562183607	586136474536121	52942069463316
ENSMUSG00000092035	Peg10	480334433079017	1000.61	24192.5	0.812868198371018	37217861064238	720659599839493	514416869279184
ENSMUSG00000030954	Gp2	479636424868023	6.98002e-08	4.39668e-06	406434099185509	465223263302976	110501138642056	130747620941793
ENSMUSG00000049985	Ankrd55	478938789255495	58127.7	1.12568e+06	243860459511305	0.930446526605951	456417746565012	492982833059218
ENSMUSG00000038807	Rap1gap2	472296919793697	9.10781e-17	9.47846e-15	650294558696814	744357221284761	187371495958268	180045904247714
ENSMUSG00000062778	Chia1	471180322002068	2.1103e+06	3.26306e+07	0.812868198371018	232611631651488	288263839935797	514416869279184
ENSMUSG00000092920	Mirt2	467872658414525	199562	3.57004e+06	162573639674204	18608930532119	528483706548961	364378615739422
ENSMUSG00000030353	Tead4	467721941849161	2.16285e+06	3.34e+07	203217049592755	0.930446526605951	384351786581063	385812651959388
ENSMUSG00000035105	Egln3	467625490800082	18258.3	382689	203217049592755	18608930532119	504461719887645	492982833059218
ENSMUSG00000044976	Wdr72	466569268978138	21321.1	443005	162573639674204	232611631651488	480439733226328	514416869279184
ENSMUSG00000034220	Gpc1	464509230639502	5.33525e-07	3.11475e-05	284503869429856	883924200275654	112903337308187	173615693381724
ENSMUSG00000020788	Atp2a3	463512329811926	1.3994e-61	6.97832e-59	288568210421711	446614332770857	963281665118789	855218045176643
ENSMUSG00000052234	Epx	462737647069905	6.6313e+06	9.33687e+07	0.406434099185509	279133957981785	33630781325843	42868072439932
ENSMUSG00000005973	Rcn1	462556083134776	683.75	16768.7	203217049592755	279133957981785	648593639855543	53585090549915
ENSMUSG00000018907	Alox12e	459384154826324	14650.2	314218	121930229755653	325656284312083	480439733226328	578718977939082
ENSMUSG00000060044	Tmem26	457192662364717	19362	403700	121930229755653	325656284312083	552505693210278	492982833059218
ENSMUSG00000101111	Gm28437	456931438594363	2.38011e-15	2.12575e-12	731581378533916	697834894954463	168153906629215	171472289759728
ENSMUSG00000067736	Gm10222	455419356399875	1.20928e-25	2.26135e-23	101608524796377	125610281091803	259437455942217	272212259993568
ENSMUSG00000017978	Cadps2	454152452151117	1.42571e-24	2.58529e-22	89415501820812	18608930532119	345916607922956	289359488969541
ENSMUSG00000099021	Rn7s1	454109085051091	1.61963e-19	2.08427e-17	731581378533916	125610281091803	213795681285716	244348012907612
ENSMUSG00000097451	Rian	45362877490488	1.75813e+06	2.76133e+07	0.812868198371018	279133957981785	432395759903696	385812651959388
ENSMUSG00000022651	Retnlg	452067763287288	474.152	1197.18	121930229755653	465223263302976	696637613178176	621587050379014
ENSMUSG00000100862	Gm10925	448036387873864	0.000363316	0.0168534	365790689266958	558267915963571	110501138642056	943097593678503
ENSMUSG00000032418	Me1	447947171795047	2.16931e-11	1.64319e-10	528364328941162	102349117926655	199382489288926	143608042673772
ENSMUSG00000054256	Msi1	446358975045802	6.1155e+06	8.65134e+07	0.812868198371018	279133957981785	480439733226328	300076507079524
ENSMUSG00000024215	Spdef	445978341839552	819332	1.35814e+07	121930229755653	279133957981785	528483706548961	342944579519456
ENSMUSG00000034164	Emid1	445953815028515	2.27922e+06	3.50613e+07	0.406434099185509	37217861064238	408373773242379	471548796839252
ENSMUSG00000064341	mt-Nd1	442500607195058	2.77169e-79	4.14646e-76	478291647921507	774038465483491	138887920279733	130115316873304
ENSMUSG00000000142	Axin2	440746283271043	5.74812e-06	0.000308491	44707750910406	651312568624166	120109933306582	111456988343823
ENSMUSG00000096141	Dnah7a	440474840330337	20863.6	3.7268e+06	0.812868198371018	418700936972678	408373773242379	621587050379014
ENSMUSG00000052889	Prkcb	439973574575607	1.38995e-10	1.02055e-08	528364328941162	976968852936249	151338515966293	162898675271741
ENSMUSG00000026303	Mlph	436952487069859	4.24841e-50	1.54076e-47	256053482486871	311699586412994	600549666532911	570145363451095
ENSMUSG00000037443	Cep85	43658544161557	1.48711e-80	2.96629e-77	585265102827133	637355870725077	13212092663724	11981626246961
ENSMUSG00000109372	Gm19410	43576531054735	9.88213e+06	1.34244e+08	0.406434099185509	37217861064238	480439733226328	342944579519456
ENSMUSG00000064350	mt-Ty	434498640593246	4.9574e-15	4.70875e-13	812868198371018	102349117926655	187371495958268	184332711491707
ENSMUSG00000000567	Sox9	433620912525136	3.56649e+06	5.27611e+07	121930229755653	279133957981785	456417746565012	342944579519456
ENSMUSG00000017639	Rab11fip4	430399536821629	1.00753e-33	2.31887e-32	166637980666059	237263864284518	381949587914931	411533495423347
ENSMUSG00000003153	Slc2a3	429410318403156	2.0044e-11	1.52794e-09	690937968615365	976968852936249	151338515966293	173615693381724
ENSMUSG00000026327	Serpinb11	429075432135336	37499.1	750483	243860459511305	279133957981785	528483706548961	492982833059218
ENSMUSG00000032380	Dapk2	428600375984959	1.13266e+07	1.52482e+08	0.812868198371018	325656284312083	456417746565012	32151054329949
ENSMUSG00000029193	Cckar	42784582007657	5287.41	1.03398e+06	203217049592755	325656284312083	480439733226328	53585090549915
ENSMUSG00000034570	Inpp5j	427282060578056	0.00113595052150957	0.00547346588628272	0.812868198371018	790879547615059	103294542643661	64302108659898
ENSMUSG00000064369	mt-Te	426904075373297	1.96618e-21	2.86966e-20	113801547771943	148871444256952	266644051940612	237917802041622
ENSMUSG00000064363	mt-Nd4	426836881894942	3.64977e-69	3.12003e-66	327342023484009	546311678096684	858449715328804	825060356215151
ENSMUSG00000074637	Sox2	425500233284159	3627.28	83483.3	325147279348407	279133957981785	600549666532911	557284941719116
ENSMUSG00000047180	Neurl3	424845557007461	7.4439e-35	1.85601e-32	191024026617189	218654933752399	389156183913326	387956055581384
ENSMUSG00000064358	mt-Co3	424705079277918	1.01809e-05	0.000534406	487720919022611	790879547615059	127316529304977	11360039196582
ENSMUSG00000064351	mt-Co1	42284287595306	3.68468e-73	4.40982e-70	185370528297519	297547494743317	454433530466787	450781359145727
ENSMUSG00000074622	Mafb	421649679358699	1.13619e-15	1.04599e-12	89415501820812	116305815825744	192175893290531	188619518735701
ENSMUSG00000064368	mt-Nd6	421054535705673	3.59167e-64	1.95387e-61	111810020685934	18915977885899	291002346415187	266103559670878
ENSMUSG00000064372	mt-Tp	420507210087166	2.12872e-35	5.42055e-33	219474413560175	348917447477232	574125481205463	469405393217255
ENSMUSG00000041261	Car8	420165021868908	24.2092	724.338	284503869429856	558267915963571	67261562651686	857361448798639
ENSMUSG00000064345	mt-Nd2	419991104725857	1.29508e-70	1.29163e-67	374894813088714	600091487334508	942983086389976	848744966238213
ENSMUSG00000093460	Six3os1	419841554161028	4.67967e+06	6.75588e+07	0.812868198371018	418700936972678	33630781325843	557284941719116
ENSMUSG00000083863	Gm13341	419785975113995	3.90346	126.947	325147279348407	558267915963571	768703573162125	835927412578673
ENSMUSG00000033066	Gas7	419694328757808	8.28575e-25	1.32219e-20	121930229755653	20004600322028	288263839935797	297933103457527
ENSMUSG00000030616	Sytl2	419474978325434	0.000142205	0.00691834	487720919022611	744357221284761	108098939975924	115743795587816
ENSMUSG00000032323	Cyp11a1	419140782198787	2.47025e+07	3.07957e+08	162573639674204	232611631651488	264241853274481	450114760619286
ENSMUSG00000040432	Ltb4r2	418353861637391	22183.5	45853.5	203217049592755	418700936972678	624571653194227	492982833059218
ENSMUSG00000044986	Tst	418286472651642	17.5501	5.30402	365790689266958	465223263302976	840769533146075	664455122818946
ENSMUSG00000064336	mt-Tf	417275773949759	7.07997e-21	9.62876e-19	121930229755653	172132607422101	285861641269665	242204609285616
ENSMUSG00000032338	Hcn4	416665812845883	9.11147e+06	1.00134e+09	0.406434099185509	37217861064238	312285826597113	407246688179354
ENSMUSG00000078817	Nlrp12	416384654719032	571.664	14272.6	243860459511305	511745589633273	67261562651686	664455122818946
ENSMUSG00000064370	mt-Cytb	416044300453463	9.33218e-67	6.20487e-64	77832129994025	128359750577924	187208146448971	181494845096184
ENSMUSG00000064367	mt-Nd5	413574609498154	8.94358e-68	6.29628e-65	57916859133935	939425335587699	136216675362995	130719756694707
ENSMUSG00000099250	Rn7s2	412393430227013	6.51067e-13	5.43784e-11	812868198371018	148871444256952	187371495958268	210053554955667
ENSMUSG00000035513	Ntng2	411148593084323	5.96485e-08	3.7972e-06	731581378533916	930446526605951	124914330638845	160755271649745
ENSMUSG00000043003	Rasef	41095671052962	4.8814e+06	7.033e+06	121930229755653	37217861064238	408373773242379	42868072439932
ENSMUSG00000034912	Mdga2	409143008604837	1.98635e+07	2.52632e+08	121930229755653	325656284312083	408373773242379	342944579519456
ENSMUSG00000002565	Scin	408614943004119	865.768	21145.9	487720919022611	279133957981785	67261562651686	64302108659898
ENSMUSG00000015053	Gata2	406507738402808	1.67505e+07	2.1649e+08	0.812868198371018	418700936972678	432395759903696	385812651959388
ENSMUSG00000033730	Egr3	405919866345539	2.46226	733.043	406434099185509	511745589633273	840769533146075	685889159038911
ENSMUSG00000020717	Pecam1	405650260022361	76.2852	2113.38	365790689266958	511745589633273	744681586500809	707323195258877
ENSMUSG00000022237	Ankrd33b	404696463254481	9.31441e-17	9.58089e-15	113801547771943	162828142156041	221002277284111	233630994797629
ENSMUSG00000102070	Gm28661	40462071433402	0.038901	1.51158	44707750910406	790879547615059	112903337308187	900229521238571
ENSMUSG00000083563	Gm13340	403450854611773	15.3948	468.816	406434099185509	651312568624166	110501138642056	621587050379014
ENSMUSG00000027068	Dhrs9	402952875631393	0.598862	20.4193	609651148778264	465223263302976	840769533146075	921663557458537
ENSMUSG00000040907	Atp1a3	401161271038455	0.0216815	0.856383	487720919022611	790879547615059	110501138642056	943097593678503
ENSMUSG00000023913	Pla2g7	40034230302489	0.00274437	0.11647	609651148778264	744357221284761	122512131972714	943097593678503
ENSMUSG00000020435	Osbp2	399702114516935	1.45281e+07	1.90441e+08	162573639674204	325656284312083	384351786581063	385812651959388
ENSMUSG00000028364	Tnc	399516669647649	2.32799e+07	2.92662e+08	121930229755653	37217861064238	432395759903696	342944579519456
ENSMUSG00000027199	Gatm	398890749692544	35.3486	1012.09	772224788452467	279133957981785	792725559823442	900229521238571
ENSMUSG00000028469	Npr2	398541827979756	213.517	5703.95	284503869429856	697834894954463	696637613178176	835927412578673
ENSMUSG00000045333	Zfp423	398048386662032	1.00777e+07	1.36746e+08	121930229755653	418700936972678	408373773242379	42868072439932
ENSMUSG00000043099	Hic1	397487999746392	8.43799	265.055	284503869429856	976968852936249	100892343977529	943097593678503
ENSMUSG00000038732	Mboat1	39456359509946	33861.4	682244	325147279348407	418700936972678	67261562651686	471548796839252
ENSMUSG00000022836	Mylk	39401696616052	0.00398483	0.16675	528364328941162	107001350559684	100892343977529	141464639051775
ENSMUSG00000029563	Foxp2	393763675451941	1.01851e+07	1.37891e+08	243860459511305	279133957981785	480439733226328	32151054329949
ENSMUSG00000024059	Clip4	393485401103843	1.68567e+06	2.65799e+07	121930229755653	558267915963571	504461719887645	514416869279184
ENSMUSG00000027692	Tnik	392284187156943	0.130409	4.71521	406434099185509	111653583192714	103294542643661	124317410075803
ENSMUSG00000038037	Socs1	392283421537846	1.12435e-09	7.96229e-08	105672865788232	107001350559684	170556105295347	152181657161758
ENSMUSG00000023033	Scn8a	39217845338814	0.00326345988840991	0.013604001373908	0.812868198371018	883924200275654	768703573162125	685889159038911
ENSMUSG00000018168	Ikzf3	390621167252557	0.000252429	0.0121328	812868198371018	744357221284761	122512131972714	111456988343823
ENSMUSG00000035863	Palm	390115229669118	43297.4	856501	243860459511305	558267915963571	648593639855543	53585090549915
ENSMUSG00000064354	mt-Co2	390030758914177	6.22267	197.018	487720919022611	651312568624166	768703573162125	921663557458537
ENSMUSG00000058070	Eml1	389434848870106	2.16063e+08	2.18031e+09	243860459511305	232611631651488	168153906629215	53585090549915
ENSMUSG00000057003	Myh4	388727556847462	1.55355e+07	2.02316e+07	243860459511305	279133957981785	408373773242379	364378615739422
ENSMUSG00000032204	Aqp9	388060079241546	5.18119	166.689	487720919022611	697834894954463	768703573162125	964531629898469
ENSMUSG00000098973	Mir6236	387818103805112	12.163	3315.88	134322405439819	279934141994666	347307480950647	261831756252238
ENSMUSG00000029032	Arhgef16	386781944474216	9.51873e+06	1.30343e+08	284503869429856	279133957981785	504461719887645	32151054329949
ENSMUSG00000024697	Gna14	38594777925528	1.80583e+06	2.82882e+07	203217049592755	465223263302976	552505693210278	407246688179354
ENSMUSG00000031981	Capn9	383671609076835	7.49241e+06	1.03784e+08	162573639674204	465223263302976	432395759903696	450114760619286
ENSMUSG00000039835	Nhsl1	383617895695763	4435.23	100723	284503869429856	697834894954463	720659599839493	664455122818946
ENSMUSG00000055489	Ano5	382617509874947	4.62201e+07	5.40198e+08	162573639674204	37217861064238	384351786581063	364378615739422
ENSMUSG00000053338	Tarm1	382488189454494	4.44069e+08	4.17488e+09	121930229755653	37217861064238	192175893290531	492982833059218
ENSMUSG00000034037	Fgd5	381830068885122	2.05917e+06	3.18812e+06	243860459511305	418700936972678	432395759903696	492982833059218
ENSMUSG00000040552	C3ar1	380234349686134	2.00262	0.0658443	528364328941162	837401873945356	816747546484758	10717018109983
ENSMUSG00000042724	Map3k9	379492820105994	5.52907e-29	1.16091e-27	264182164470581	372178610642381	449211150566617	430824128021316
ENSMUSG00000000486	Sept1	378992949094664	86339.8	1.63758e+06	284503869429856	558267915963571	552505693210278	600153014159048
ENSMUSG00000043740	B430306N03Rik	377534214084382	1.05642	35.218	528364328941162	930446526605951	110501138642056	878795485018605
ENSMUSG00000019647	Sema6a	377085214820064	1.3029e+08	1.36662e+09	0.812868198371018	511745589633273	384351786581063	407246688179354
ENSMUSG00000038665	Dgki	376098235584217	1.46925e+08	1.52374e+09	121930229755653	465223263302976	528483706548961	257208434639592
ENSMUSG00000034416	Pkd1l2	375813077195881	3899.92	779203	365790689266958	511745589633273	624571653194227	557284941719116
ENSMUSG00000031075	Ano1	374770162086348	0.0308379	1.2061	89415501820812	697834894954463	100892343977529	11360039196582
ENSMUSG00000030017	Reg3g	373892436467852	44.1187	11210.5	166231546566873	361478475586412	324537039794385	379811121817797
ENSMUSG00000062760	1810041L15Rik	372404336325982	4.53949e+08	4.2544e+09	0.812868198371018	465223263302976	408373773242379	300076507079524
ENSMUSG00000072214	Sept5	372346857063046	2.90634e+06	3.55655e+08	121930229755653	604790242293868	360329799919746	578718977939082
ENSMUSG00000004665	Cnn2	372292828377736	3.26607e-15	3.12707e-13	154444957690493	214002701119369	237817667947033	246491416529609
ENSMUSG00000079499	6530402F18Rik	371918038194997	28.8936	849.627	650294558696814	604790242293868	840769533146075	814493376358707
ENSMUSG00000004633	Chn2	371743460750128	1.12422e+07	1.19491e+09	203217049592755	418700936972678	600549666532911	21434036219966
ENSMUSG00000032322	Pstpip1	371213104670537	3.61923e-09	2.46108e-07	109737206780087	18143707268816	172958303961478	205766747711673
ENSMUSG00000020785	Camkk1	36828165307525	1.38896e+06	2.22478e+07	284503869429856	511745589633273	432395759903696	578718977939082
ENSMUSG00000022528	Hes1	367861519203595	1.5352e+07	2.00144e+08	243860459511305	418700936972678	456417746565012	385812651959388
ENSMUSG00000026380	Tfcp2l1	367290644562009	65386	1.2581e+06	243860459511305	976968852936249	93685747979134	600153014159048
ENSMUSG00000036872	Abcc12	366340175635699	7.91906e+08	7.02039e+09	0.812868198371018	511745589633273	240219866613164	492982833059218
ENSMUSG00000028487	Bnc2	366305093134094	1.75756e+09	0.000141933352358624	0.406434099185509	511745589633273	384351786581063	300076507079524
ENSMUSG00000021071	Trim9	365701414203747	6.05541e+08	5.52371e+08	0.812868198371018	511745589633273	456417746565012	278642470859558
ENSMUSG00000054003	Tdrd9	365417082905465	8.88541e+08	7.77912e+09	121930229755653	418700936972678	216197879951848	450114760619286
ENSMUSG00000021779	Thrb	365396949022702	4.55118e+07	5.32961e+08	243860459511305	37217861064238	384351786581063	385812651959388
ENSMUSG00000029869	Ephb6	365163407712837	2.62163e+08	2.58875e+09	121930229755653	465223263302976	360329799919746	364378615739422
ENSMUSG00000025473	Adam8	365015370033983	6.92839e-24	1.2194e-21	264182164470581	293090655880875	360329799919746	338657772275463
ENSMUSG00000069792	Wfdc17	364420588603251	387.326	992.617	609651148778264	604790242293868	768703573162125	75019126769881
ENSMUSG00000026185	Igfbp5	364345496079748	1.5803e-06	8.96355e-05	975441838045222	19539377058725	163349509296952	199336536845684
ENSMUSG00000029778	Adcyap1r1	364242461739888	1.41073e+09	0.000117819661475851	0.406434099185509	558267915963571	432395759903696	300076507079524
ENSMUSG00000036251	Trpm8	363491344876918	1.0568e+08	1.1323e+09	162573639674204	465223263302976	360329799919746	407246688179354
ENSMUSG00000029442	Wdr66	363411066333079	3.36928e+06	5.00913e+07	203217049592755	651312568624166	552505693210278	492982833059218
ENSMUSG00000028782	Adgrb2	363406103604217	1.04144e+06	1.40562e+08	203217049592755	558267915963571	504461719887645	42868072439932
ENSMUSG00000041957	Pkp2	3630780473668	4.36963e+06	5.15229e+08	325147279348407	325656284312083	288263839935797	514416869279184
ENSMUSG00000039116	Adgrg6	362346857194401	0.0195302	0.776535	934798428126671	883924200275654	112903337308187	111456988343823
ENSMUSG00000027860	Vangl1	361872907279151	3.66288e+06	4.38374e+08	325147279348407	325656284312083	480439733226328	32151054329949
ENSMUSG00000019256	Ahr	361789580819959	0.000112443	0.00553793	113801547771943	111653583192714	11770773464045	158611868027748
ENSMUSG00000041670	Rims1	361599480594027	8.68643e+08	7.61606e+09	121930229755653	418700936972678	264241853274481	385812651959388
ENSMUSG00000010342	Tex14	36113206077501	1.0485e+08	9.03418e+09	121930229755653	418700936972678	240219866613164	407246688179354
ENSMUSG00000029121	Crmp1	36031291423679	2.81919e+07	3.46407e+08	243860459511305	465223263302976	33630781325843	514416869279184
ENSMUSG00000061718	Ppp1r1b	360293948213581	735518	1.02357e+08	203217049592755	697834894954463	696637613178176	385812651959388
ENSMUSG00000041117	Ccdc8	360159174715383	4.64886e+06	5.42277e+08	243860459511305	418700936972678	456417746565012	342944579519456
ENSMUSG00000049313	Sorl1	360156947383633	9.94752e-37	2.58808e-34	495849601006321	474527728569035	617365057195832	561571748963109
ENSMUSG00000014852	Adamts13	360147683945094	1.0365e+08	1.11354e+09	243860459511305	37217861064238	312285826597113	42868072439932
ENSMUSG00000014599	Csf1	359964598166027	3.067e-22	4.767e-20	260117823478726	390787541174499	389156183913326	396529670069371
ENSMUSG00000074170	Plekhf1	359868429794087	1.50374e+06	2.39638e+07	44707750910406	37217861064238	480439733226328	514416869279184
ENSMUSG00000027993	Trim2	359510293260371	39613.3	786222	243860459511305	125610281091803	840769533146075	943097593678503
ENSMUSG00000001761	Smo	358982902823583	1.68069e+08	1.71772e+09	203217049592755	418700936972678	288263839935797	450114760619286
ENSMUSG00000046442	Ppm1e	358947366557523	270816	4.77339e+06	365790689266958	651312568624166	768703573162125	450114760619286
ENSMUSG00000028804	Csmd2	358851075116201	14522.6	312040	284503869429856	125610281091803	816747546484758	10073997023384
ENSMUSG00000105703	Gm43305	358734608129947	5.96385e-20	7.84345e-18	256053482486871	279133957981785	288263839935797	353661597629439
ENSMUSG00000054404	Slfn5	358561184674473	75149.2	1.25788e+07	284503869429856	697834894954463	696637613178176	471548796839252
ENSMUSG00000033213	AA467197	357718235351447	1.81516	5.98454	731581378533916	930446526605951	105696741309792	921663557458537
ENSMUSG00000022246	Rai14	35723574793871	15063.4	321353	325147279348407	125610281091803	115305535974319	707323195258877
ENSMUSG00000031766	Slc12a3	357190690347936	7683.37	170286	569007738859713	604790242293868	576527679871594	814493376358707
ENSMUSG00000091523	AU040972	356979794921877	0.000290412	0.0137377	109737206780087	139566978990893	180164899959873	115743795587816
ENSMUSG00000019846	Lama4	356964642885632	1.97488e+08	1.99961e+08	0.812868198371018	697834894954463	456417746565012	450114760619286
ENSMUSG00000031906	Smpd3	356787699591	8807.77	194128	528364328941162	651312568624166	576527679871594	814493376358707
ENSMUSG00000001120	Pcbp3	356786372798797	1.66108e+07	0.000135791365322358	0.406434099185509	604790242293868	384351786581063	364378615739422
ENSMUSG00000034687	Fras1	356274952575943	2941.41	68355	487720919022611	837401873945356	93685747979134	621587050379014
ENSMUSG00000037709	Fam13a	356226268628459	5.3838e+07	6.17177e+08	243860459511305	465223263302976	312285826597113	514416869279184
ENSMUSG00000086425	F730016J06Rik	354899170901179	8.8203e+07	7.72777e+08	121930229755653	465223263302976	288263839935797	385812651959388
ENSMUSG00000055717	Slain1	354716258006797	9.55417e+07	1.03761e+09	203217049592755	511745589633273	528483706548961	300076507079524
ENSMUSG00000078776	9530053A07Rik	354522944070299	2.81807e+06	4.28004e+07	243860459511305	697834894954463	504461719887645	578718977939082
ENSMUSG00000046314	Stxbp6	354151170972735	4.92779e+08	4.57177e+09	121930229755653	511745589633273	360329799919746	364378615739422
ENSMUSG00000046791	Riox1	35398212496279	6.30274e-10	4.51684e-08	170702321657914	204698235853309	17536050262761	259351838261588
ENSMUSG00000030228	Pik3c2g	353849755464772	3.52747e+09	0.000259475770201824	0.812868198371018	558267915963571	168153906629215	557284941719116
ENSMUSG00000028776	Tinagl1	353776592055799	18210.5	382357	528364328941162	604790242293868	648593639855543	664455122818946
ENSMUSG00000010064	Slc38a3	353411887751022	4.83968e+08	4.511e+09	162573639674204	465223263302976	264241853274481	450114760619286
ENSMUSG00000001985	Grik3	352846702120452	2.19958e+08	2.21029e+09	162573639674204	511745589633273	33630781325843	42868072439932
ENSMUSG00000078490	Cfap74	352305703205514	1.58439e+06	2.51152e+07	284503869429856	697834894954463	624571653194227	492982833059218
ENSMUSG00000025427	Rnf165	352253679283271	1.27727e+08	0.000107654556413481	121930229755653	465223263302976	408373773242379	257208434639592
ENSMUSG00000040693	Slco4c1	352209516026088	6.12654e+07	6.96319e+08	365790689266958	37217861064238	264241853274481	578718977939082
ENSMUSG00000031461	Myom2	351623547531497	6.00767e+08	5.48695e+09	0.812868198371018	651312568624166	480439733226328	342944579519456
ENSMUSG00000100131	Gm28439	351196660903635	5.05374e+07	5.84943e+08	325147279348407	37217861064238	408373773242379	385812651959388
ENSMUSG00000028876	Epha10	350614509021681	3.7428e+08	3.58637e+09	243860459511305	37217861064238	264241853274481	42868072439932
ENSMUSG00000093661	Eif4e3	350584210413482	75.9738	2109.64	975441838045222	604790242293868	840769533146075	964531629898469
ENSMUSG00000042190	Cmklr1	349560909543502	7.47455e+08	6.66583e+09	243860459511305	325656284312083	384351786581063	257208434639592
ENSMUSG00000029386	Tctn2	349225954089082	1.89628e+09	0.000151196729617721	121930229755653	465223263302976	240219866613164	407246688179354
ENSMUSG00000005148	Klf5	348914476035278	7.12428e-16	7.04656e-16	21541007256832	293090655880875	288263839935797	280785874481554
ENSMUSG00000024511	Rab27b	347449415320026	1.39923e+06	1.45744e+09	162573639674204	604790242293868	432395759903696	407246688179354
ENSMUSG00000059049	Frem1	347285809818414	321584	5.62677e+06	365790689266958	744357221284761	576527679871594	64302108659898
ENSMUSG00000020581	Agr2	346574528202839	39239.8	780542	44707750910406	790879547615059	648593639855543	707323195258877
ENSMUSG00000052613	Pcdh15	346104231053994	2.37489e+07	2.9762e+08	406434099185509	465223263302976	288263839935797	664455122818946
ENSMUSG00000027562	Car2	345765339957294	2.25247e+07	2.83465e+08	487720919022611	325656284312083	360329799919746	53585090549915
ENSMUSG00000022441	Efcab6	345549141872937	2.77433e+08	2.72157e+09	243860459511305	418700936972678	312285826597113	407246688179354
ENSMUSG00000101249	Gm29216	345311209847089	3640.78	83633.1	690937968615365	651312568624166	720659599839493	75019126769881
ENSMUSG00000038143	Stox2	344521689740532	0.00966527729526202	0.0344165542010401	121930229755653	125610281091803	744681586500809	75019126769881
ENSMUSG00000035934	Pknox2	344370970966561	5.38752e+08	4.96748e+09	162573639674204	511745589633273	33630781325843	385812651959388
ENSMUSG00000049336	Tenm2	343772284389671	1.50451e+08	1.55626e+09	121930229755653	790879547615059	456417746565012	514416869279184
ENSMUSG00000029576	Radil	343400811262147	1.52521e+08	1.5736e+09	325147279348407	37217861064238	432395759903696	32151054329949
ENSMUSG00000040896	Kcnd3	343086934279777	1.08052e+09	9.2833e+08	121930229755653	558267915963571	312285826597113	407246688179354
ENSMUSG00000066687	Zbtb16	342588136879232	0.151473	5.44394	975441838045222	116305815825744	120109933306582	109313584721827
ENSMUSG00000026587	Astn1	342534810862628	2.01077e+09	0.000159369966402669	0.812868198371018	604790242293868	33630781325843	385812651959388
ENSMUSG00000061132	Blnk	34239706469147	1.64353e+06	2.59496e+07	487720919022611	511745589633273	624571653194227	450114760619286
ENSMUSG00000030110	Ret	342257701162502	4.33675e+07	5.12867e+08	203217049592755	697834894954463	480439733226328	471548796839252
ENSMUSG00000018459	Slc13a3	342126238175986	1.38282e+09	0.000115812388532541	162573639674204	465223263302976	408373773242379	257208434639592
ENSMUSG00000030770	Parva	34181821302486	0.129603	4.70027	89415501820812	144219211623922	112903337308187	135034428185786
ENSMUSG00000005373	Mlxipl	34167305239977	3.58854e+08	3.44408e+09	203217049592755	511745589633273	456417746565012	300076507079524
ENSMUSG00000017740	Slc12a5	341633800193078	1.07066e+08	1.14408e+09	243860459511305	558267915963571	528483706548961	32151054329949
ENSMUSG00000060548	Tnfrsf19	34090336923601	1.27146e+09	0.000107312233713525	162573639674204	465223263302976	33630781325843	32151054329949
ENSMUSG00000028927	Padi2	340818344088096	55980	1.09115e+06	44707750910406	883924200275654	648593639855543	75019126769881
ENSMUSG00000048108	Tmem72	340599456724687	7.88776e+08	6.99783e+09	162573639674204	604790242293868	240219866613164	557284941719116
ENSMUSG00000016150	Tenm1	340425933287181	2.08097e+09	0.000163995963690648	121930229755653	511745589633273	360329799919746	300076507079524
ENSMUSG00000026567	Adcy10	340347212070601	6.07433e+08	5.53676e+09	203217049592755	465223263302976	312285826597113	385812651959388
ENSMUSG00000054263	Lifr	339718659143523	5.45165e+06	7.78584e+07	365790689266958	604790242293868	456417746565012	557284941719116
ENSMUSG00000026175	Vil1	339372635148911	2.88435e+08	0.000217894260488869	203217049592755	418700936972678	480439733226328	171472289759728
ENSMUSG00000004151	Etv1	339132295062456	2.44674e+08	0.000188920245117123	121930229755653	511745589633273	288263839935797	364378615739422
ENSMUSG00000061527	Krt5	33810457379626	3.25576e+09	0.000242319249908866	162573639674204	465223263302976	456417746565012	192906325979694
ENSMUSG00000026315	Serpinb8	338006385758888	1.02506e+09	8.83853e+09	284503869429856	325656284312083	312285826597113	32151054329949
ENSMUSG00000018830	Myh11	337875139864265	1.04879e+08	1.12473e+09	162573639674204	790879547615059	504461719887645	471548796839252
ENSMUSG00000022603	Mroh4	337605475783063	6.12758e+08	5.57679e+09	325147279348407	325656284312083	288263839935797	385812651959388
ENSMUSG00000032595	Cdhr4	337499789515239	125.947	341.798	812868198371018	930446526605951	816747546484758	985965666118435
ENSMUSG00000021062	Rab15	33731140270097	2.90003e+06	4.37674e+07	365790689266958	790879547615059	432395759903696	75019126769881
ENSMUSG00000035441	Myo1d	33730857514051	0.00032964	0.0153507	117865888763798	19539377058725	14653411863403	175759097003721
ENSMUSG00000028132	Tmem56	336854272905326	1.45219e+09	0.000120777041668544	203217049592755	418700936972678	33630781325843	300076507079524
ENSMUSG00000025328	Padi3	336372587041013	1.44776e+09	0.000120492325172112	243860459511305	37217861064238	264241853274481	364378615739422
ENSMUSG00000064293	Cntn4	336259020936876	9.07177e+09	0.00060485228926264	0.812868198371018	558267915963571	456417746565012	192906325979694
ENSMUSG00000062257	Opcml	336162829608086	1.32869e+09	0.000111669267993849	162573639674204	511745589633273	384351786581063	300076507079524
ENSMUSG00000039809	Gabbr2	336004590110272	9.25044e+07	1.01382e+09	243860459511305	604790242293868	432395759903696	42868072439932
ENSMUSG00000060188	Cxcl17	335942721861062	86.6451	238.933	690937968615365	130262513724833	912835493130024	111456988343823
ENSMUSG00000029851	Tcaf2	335820213651375	2.44094e+08	0.000188593376390866	284503869429856	325656284312083	192175893290531	42868072439932
ENSMUSG00000050296	Abca12	335799242183575	1.71416e+09	0.000139179806078781	0.812868198371018	744357221284761	33630781325843	492982833059218
ENSMUSG00000074457	S100a16	335775921624288	4.40878e+07	5.19333e+08	325147279348407	558267915963571	360329799919746	53585090549915
ENSMUSG00000042453	Reln	335764320587816	8663.17	191293	650294558696814	790879547615059	744681586500809	728757231478844
ENSMUSG00000017897	Eya2	335672782660837	39.8024	1123.48	812868198371018	107001350559684	912835493130024	10073997023384
ENSMUSG00000038763	Alpk3	335555155232883	1.84937e+09	0.00014834629507245	203217049592755	418700936972678	264241853274481	364378615739422
ENSMUSG00000029436	Mmp17	335543056749181	3.40899e+08	0.000252000265173133	121930229755653	511745589633273	360329799919746	278642470859558
ENSMUSG00000033717	Adra2a	33527816181713	12.1225	37.5861	853511608289569	125610281091803	124914330638845	900229521238571
ENSMUSG00000024810	Il33	335142525991802	2.34525e+09	0.000182734129673333	162573639674204	465223263302976	288263839935797	342944579519456
ENSMUSG00000004113	Cacna1b	335037316568671	6.90677e+06	9.66786e+07	284503869429856	837401873945356	528483706548961	600153014159048
ENSMUSG00000030688	Stard10	334972123152911	36.601	9440.54	569007738859713	18143707268816	122512131972714	117887199209813
ENSMUSG00000031026	Trim66	334944887522105	1.46689e+09	0.000121577258325717	162573639674204	511745589633273	312285826597113	364378615739422
ENSMUSG00000026837	Col5a1	334221149020486	4559.78	103355	650294558696814	930446526605951	912835493130024	685889159038911
ENSMUSG00000012350	Ehf	334194148915205	57904.2	1.12317e+06	487720919022611	930446526605951	696637613178176	728757231478844
ENSMUSG00000052026	Slc6a7	33412290579013	6.32166e+08	0.000439614484794499	0.812868198371018	558267915963571	33630781325843	300076507079524
ENSMUSG00000029101	Rgs12	333741523561375	2.67014e+07	3.30468e+08	325147279348407	604790242293868	504461719887645	42868072439932
ENSMUSG00000004347	Pde1c	333233948834871	2.459e+09	0.000189377574502153	0.812868198371018	697834894954463	384351786581063	385812651959388
ENSMUSG00000062151	Unc13c	333207841740465	7.01453e+09	0.000480537419559758	0.812868198371018	558267915963571	288263839935797	342944579519456
ENSMUSG00000028392	Bspry	33303589335276	1.98806e+09	0.000157883693557973	243860459511305	37217861064238	360329799919746	257208434639592
ENSMUSG00000002900	Lamb1	332580617666017	5.21955e+08	4.82748e+09	284503869429856	418700936972678	33630781325843	364378615739422
ENSMUSG00000052212	Cd177	332570618460114	6.63548e+07	7.48477e+08	243860459511305	697834894954463	504461719887645	42868072439932
ENSMUSG00000010066	Cacna2d2	332339749353903	2.72914e+06	4.15551e+07	44707750910406	651312568624166	624571653194227	471548796839252
ENSMUSG00000062960	Kdr	331799668332484	2.44886e+09	0.000188961376294235	203217049592755	418700936972678	33630781325843	278642470859558
ENSMUSG00000038738	Shank1	331678873860523	9.61101e+06	1.31307e+07	284503869429856	883924200275654	504461719887645	64302108659898
ENSMUSG00000070877	Ldlrad1	330941832288744	4.22602e+08	3.99187e+09	44707750910406	279133957981785	360329799919746	364378615739422
ENSMUSG00000047369	Dnah14	330764760158048	18538.1	3.32629e+06	44707750910406	102349117926655	624571653194227	814493376358707
ENSMUSG00000045763	Basp1	3307241326651	1.13135e-23	1.96231e-22	43894882712035	418700936972678	422786965239169	426537320777323
ENSMUSG00000034773	BC030867	330608481593551	1.71044e+09	0.000138971467648458	203217049592755	465223263302976	288263839935797	364378615739422
ENSMUSG00000021950	Anxa8	330523548620747	1396.99	33438.3	690937968615365	116305815825744	744681586500809	10717018109983
ENSMUSG00000036523	Greb1	330421129475782	9.81901e+08	8.51534e+09	162573639674204	604790242293868	360329799919746	385812651959388
ENSMUSG00000022286	Grhl2	329974869369291	4.6435e+07	5.4218e+08	203217049592755	102349117926655	480439733226328	707323195258877
ENSMUSG00000020926	Adam11	329882436861828	7.75841e+08	6.89329e+09	325147279348407	37217861064238	408373773242379	278642470859558
ENSMUSG00000095186	Gm10718	329481089000468	0.000155446757234355	0.000959456828561508	585265102827133	219585380279004	131160047170788	141678979413975
ENSMUSG00000042425	Frmpd3	329317267056514	3.87965e+09	0.000281403705674026	121930229755653	558267915963571	312285826597113	342944579519456
ENSMUSG00000026442	Nfasc	329108256416317	2.02482e+07	2.56978e+08	203217049592755	120958048458774	720659599839493	64302108659898
ENSMUSG00000035539	Ccdc180	329080439180953	1.26203e+06	1.6708e+07	325147279348407	790879547615059	456417746565012	621587050379014
ENSMUSG00000034533	Scn10a	329072093372123	3.65594e+08	0.000267283529157818	0.812868198371018	697834894954463	384351786581063	364378615739422
ENSMUSG00000024548	Setbp1	329065188073242	2.41788e+06	3.02058e+08	365790689266958	651312568624166	384351786581063	600153014159048
ENSMUSG00000021130	Galnt16	328785833235071	6.99636e+09	0.000479567074025768	0.812868198371018	604790242293868	33630781325843	32151054329949
ENSMUSG00000030268	Bcat1	328779198233249	9.73528e+08	8.45514e+09	121930229755653	790879547615059	360329799919746	514416869279184
ENSMUSG00000067629	Syngap1	328675743222339	405249	5.93637e+07	44707750910406	651312568624166	552505693210278	514416869279184
ENSMUSG00000069170	Adgrv1	32810369149212	0.00960847975837928	0.0342652818081893	162573639674204	139566978990893	67261562651686	835927412578673
ENSMUSG00000050556	Kcnb1	328013161938303	2.35051e+07	2.95183e+08	487720919022611	465223263302976	432395759903696	492982833059218
ENSMUSG00000041540	Sox5	327785157878815	1.24705e+07	1.65462e+08	365790689266958	697834894954463	552505693210278	471548796839252
ENSMUSG00000027894	Slc6a17	327773271740056	9.79715e+07	1.06015e+09	243860459511305	744357221284761	408373773242379	53585090549915
ENSMUSG00000020908	Myh3	327644016985157	1.47767e+09	0.000122301341531657	162573639674204	744357221284761	240219866613164	621587050379014
ENSMUSG00000062345	Serpinb2	327570195108279	1.80177e+09	0.000145111788529465	325147279348407	325656284312083	264241853274481	364378615739422
ENSMUSG00000025880	Smad7	327323990261597	2.76807e-13	2.34952e-12	264182164470581	330308516945113	314688025263245	259351838261588
ENSMUSG00000045326	Fndc7	327127674193597	0.000131528297848081	0.000831114397384283	0.812868198371018	558267915963571	240219866613164	364378615739422
ENSMUSG00000025813	Homer2	326548479172137	1.50899e+09	0.000124377722369762	203217049592755	511745589633273	33630781325843	342944579519456
ENSMUSG00000033590	Myo5c	325811950246814	16.353	495.475	812868198371018	18143707268816	124914330638845	124317410075803
ENSMUSG00000036030	Prtg	325721367198148	1.82396e+09	0.000146602558112178	203217049592755	511745589633273	288263839935797	385812651959388
ENSMUSG00000061751	Kalrn	325578160254529	0.00645076154807633	0.0243695436260661	243860459511305	176784840055131	864791519807391	105026777477833
ENSMUSG00000039542	Ncam1	325332546871124	2.51013e+09	0.000193190994312056	162573639674204	558267915963571	312285826597113	364378615739422
ENSMUSG00000059316	Slc27a4	325307601540495	1.39046e-34	3.3282e-32	800675175395453	94440322450504	77591016916052	885225695884595
ENSMUSG00000042757	Tmem108	325148148392889	3.38037e+09	0.000250193064247683	243860459511305	418700936972678	216197879951848	407246688179354
ENSMUSG00000001131	Timp1	325135381626946	1.46352e+08	1.51912e+09	365790689266958	511745589633273	33630781325843	492982833059218
ENSMUSG00000040170	Fmo2	325031982629869	1.16755e+06	1.90049e+07	487720919022611	102349117926655	960879466452657	471548796839252
ENSMUSG00000038725	Pkhd1l1	324866171118948	2.70659e+08	2.65948e+09	284503869429856	558267915963571	408373773242379	385812651959388
ENSMUSG00000058794	Nfe2	324709549963694	102742	191529	528364328941162	107001350559684	864791519807391	64302108659898
ENSMUSG00000021983	Atp8a2	324626020313019	1.46297e+07	1.91562e+08	406434099185509	651312568624166	504461719887645	492982833059218
ENSMUSG00000056752	Dnah9	324513214131018	699728	1.17452e+07	406434099185509	130262513724833	984901453113973	621587050379014
ENSMUSG00000024411	Aqp4	32403512503134	3.04507e+07	3.69984e+08	243860459511305	102349117926655	624571653194227	557284941719116
ENSMUSG00000041734	Kirrel	323972633221356	4.26099e+08	4.01856e+09	203217049592755	697834894954463	432395759903696	407246688179354
ENSMUSG00000063430	Wscd2	323691392330363	3.56381e+07	4.29524e+08	284503869429856	837401873945356	552505693210278	492982833059218
ENSMUSG00000025932	Eya1	3234425494637	2.93856e+09	0.000221325697624498	203217049592755	511745589633273	432395759903696	235774398419626
ENSMUSG00000028125	Abca4	323248699744362	4.7144e+07	5.49386e+08	203217049592755	120958048458774	600549666532911	707323195258877
ENSMUSG00000028919	Arhgef19	323201477922745	7.15426e+08	6.40406e+09	325147279348407	465223263302976	264241853274481	471548796839252
ENSMUSG00000034730	Adgrb1	323150498081276	3.78398e+07	4.51063e+08	284503869429856	837401873945356	504461719887645	53585090549915
ENSMUSG00000021314	Amph	323058508421563	5.03729e+09	0.000356723551371319	162573639674204	558267915963571	456417746565012	21434036219966
ENSMUSG00000005640	Insrr	323049243817002	2.58745e+09	0.000198122715805707	284503869429856	37217861064238	33630781325843	278642470859558
ENSMUSG00000060212	Pcnx2	322466666263761	1.96619e+06	2.50867e+08	44707750910406	604790242293868	552505693210278	42868072439932
ENSMUSG00000015653	Steap2	322383110525383	1.99507e+08	2.01835e+09	325147279348407	558267915963571	456417746565012	364378615739422
ENSMUSG00000029765	Plxna4	322206846877151	8.56555e+07	9.47352e+08	203217049592755	111653583192714	504461719887645	707323195258877
ENSMUSG00000031442	Mcf2l	322198509702237	18897.5	39470.5	528364328941162	167480374789071	960879466452657	10717018109983
ENSMUSG00000001281	Itgb7	321990386069912	3.53311e-07	1.93964e-05	247924800503161	18143707268816	230611071948638	171472289759728
ENSMUSG00000039084	Chad	321946754625836	3.11442e-08	1.99323e-06	211345731576465	293090655880875	201784687955058	265782049127578
ENSMUSG00000020566	Atp6v1c2	321897476478755	1.2404e+09	0.000105060596090983	203217049592755	604790242293868	312285826597113	42868072439932
ENSMUSG00000049134	Nrap	321848010509805	3.74097e+09	0.000272501119313204	162573639674204	558267915963571	384351786581063	278642470859558
ENSMUSG00000075249	Fsip2	321848010509805	3.74097e+09	0.000272501119313204	162573639674204	558267915963571	384351786581063	278642470859558
ENSMUSG00000032511	Scn5a	321306329506455	1.64659e+08	1.68575e+09	325147279348407	604790242293868	360329799919746	492982833059218
ENSMUSG00000030834	Abcc6	321078944042211	1.78118e+09	0.000143646347419468	203217049592755	604790242293868	264241853274481	471548796839252
ENSMUSG00000005268	Prlr	320979120914903	2.82776e+09	0.000214193659326765	203217049592755	511745589633273	288263839935797	364378615739422
ENSMUSG00000056900	Usp13	320941425640382	6.36428e+08	5.77028e+09	406434099185509	37217861064238	312285826597113	407246688179354
ENSMUSG00000025255	Zfhx4	320691542299289	3.62638e+09	0.000265597180239688	0.812868198371018	883924200275654	360329799919746	514416869279184
ENSMUSG00000003418	St8sia6	320632080815742	3.50921e+08	3.3815e+09	203217049592755	790879547615059	432395759903696	471548796839252
ENSMUSG00000054966	Lmntd1	320608433915224	0.000214445187607146	0.00127305555817576	0.812868198371018	604790242293868	432395759903696	192906325979694
ENSMUSG00000013338	Fer1l4	320266781727605	6.46805e+08	5.84665e+09	162573639674204	837401873945356	456417746565012	450114760619286
ENSMUSG00000029361	Nos1	319810429715722	2.7193e+07	3.35512e+08	284503869429856	102349117926655	67261562651686	514416869279184
ENSMUSG00000032186	Tmod2	319391163391452	6.19004e+08	5.62936e+09	203217049592755	744357221284761	360329799919746	492982833059218
ENSMUSG00000034684	Sema3f	319259770921506	8.44338e+07	9.38258e+08	325147279348407	697834894954463	432395759903696	492982833059218
ENSMUSG00000020121	Srgap1	318953486522333	9.48245e+07	1.03075e+09	325147279348407	697834894954463	408373773242379	514416869279184
ENSMUSG00000013415	Igf2bp1	318770243119991	1.70517e+09	0.000138637487188529	162573639674204	697834894954463	408373773242379	364378615739422
ENSMUSG00000039860	Srrm3	31842746791996	2.35685e+09	0.00018339914039408	284503869429856	418700936972678	33630781325843	300076507079524
ENSMUSG00000046329	Slc25a23	318383927098339	6.58695e+06	9.28535e+07	609651148778264	558267915963571	504461719887645	557284941719116
ENSMUSG00000032561	Acpp	317994405124806	96226.6	180508	650294558696814	930446526605951	696637613178176	728757231478844
ENSMUSG00000030523	Trpm1	317927785020842	2.67809e+07	3.31109e+07	44707750910406	697834894954463	384351786581063	64302108659898
ENSMUSG00000042010	Acacb	317723074782536	3.21556e+06	4.7925e+07	365790689266958	120958048458774	744681586500809	664455122818946
ENSMUSG00000086049	Gm12735	317273817610072	158665	2.88587e+06	487720919022611	153523676889982	816747546484758	985965666118435
ENSMUSG00000022791	Tnk2	317257726022464	2.24741e-05	0.00114945	170702321657914	232611631651488	180164899959873	182189307869711
ENSMUSG00000061603	Akap6	317096787804022	2.68337e+09	0.000204943142667548	203217049592755	558267915963571	312285826597113	364378615739422
ENSMUSG00000101337	Dnah7c	317031555168171	1.16101e+08	1.22964e+09	406434099185509	558267915963571	480439733226328	385812651959388
ENSMUSG00000028399	Ptprd	316924299901261	5.21236e+07	5.98671e+08	365790689266958	790879547615059	384351786581063	64302108659898
ENSMUSG00000066392	Nrxn3	316902000867414	2.42996e+09	0.00018810969583094	162573639674204	744357221284761	528483706548961	278642470859558
ENSMUSG00000031398	Plxna3	316858071635203	4.64204e+08	4.33692e+09	284503869429856	604790242293868	384351786581063	407246688179354
ENSMUSG00000010154	Spire2	316784725177861	5.24557e+08	0.000370815286090254	325147279348407	325656284312083	240219866613164	342944579519456
ENSMUSG00000040003	Magi2	316368348704897	0.000250256546804953	0.00145958594159926	0.812868198371018	604790242293868	216197879951848	385812651959388
ENSMUSG00000055333	Fat2	316256687085881	1.5014e+08	1.55439e+09	365790689266958	883924200275654	288263839935797	814493376358707
ENSMUSG00000029673	Auts2	31607779567352	7.227e+07	8.11377e+08	243860459511305	130262513724833	504461719887645	857361448798639
ENSMUSG00000027799	Nbea	3159937676149	18204.4	382357	609651148778264	162828142156041	110501138642056	878795485018605
ENSMUSG00000031737	Irx5	315968253119507	7.70235e+08	6.85366e+09	284503869429856	558267915963571	360329799919746	385812651959388
ENSMUSG00000059854	Hydin	3158932804019	11171.6	243093	690937968615365	18143707268816	840769533146075	137177831807782
ENSMUSG00000085180	AI838599	315815941252413	6.68009e+08	0.000461057214296131	203217049592755	465223263302976	312285826597113	278642470859558
ENSMUSG00000026080	Chst10	315673984168111	2.03161e+09	0.000160702541866874	121930229755653	883924200275654	432395759903696	450114760619286
ENSMUSG00000024501	Dpysl3	315556420048573	1.87918e+08	1.9108e+09	284503869429856	744357221284761	456417746565012	450114760619286
ENSMUSG00000020178	Adora2a	315397567304513	1.36789e+06	2.1945e+07	650294558696814	697834894954463	576527679871594	621587050379014
ENSMUSG00000097993	Ptprv	315156157257755	3.61019e+07	4.33367e+08	487720919022611	604790242293868	408373773242379	557284941719116
ENSMUSG00000060470	Adgrg3	315033116193418	2.24427e+08	0.000175552168400709	284503869429856	465223263302976	384351786581063	278642470859558
ENSMUSG00000029134	Plb1	314488807885531	3.43486e+06	3.31519e+09	162573639674204	120958048458774	552505693210278	64302108659898
ENSMUSG00000022416	Cacna1i	314471313632947	2.09648e+07	2.6551e+08	325147279348407	111653583192714	528483706548961	728757231478844
ENSMUSG00000030551	Nr2f2	314294391617535	1.95914e+07	2.5041e+08	528364328941162	604790242293868	528483706548961	471548796839252
ENSMUSG00000040729	Cep126	314045461082536	0.000263486636424256	0.00152485883207229	0.812868198371018	604790242293868	360329799919746	235774398419626
ENSMUSG00000075046	Duxf3	313832823604348	1.51114e+09	0.000124468998859684	121930229755653	102349117926655	456417746565012	53585090549915
ENSMUSG00000020890	Gucy2e	313264832316771	4.32348e+09	0.000310136088751186	121930229755653	790879547615059	33630781325843	450114760619286
ENSMUSG00000024399	Ltb	313125770745156	325051	5.67914e+06	731581378533916	111653583192714	110501138642056	514416869279184
ENSMUSG00000029245	Epha5	312935064154728	8.12611e+08	7.19329e+09	365790689266958	465223263302976	360329799919746	364378615739422
ENSMUSG00000058145	Adamts17	312689081647774	3.28909e+09	0.000244192279160466	243860459511305	511745589633273	288263839935797	364378615739422
ENSMUSG00000028072	Ntrk1	31261388412111	0.000183165039868074	0.00110769034721632	121930229755653	558267915963571	240219866613164	342944579519456
ENSMUSG00000027457	Snph	312418123098171	1.20464e+09	0.000102467392785211	284503869429856	558267915963571	408373773242379	32151054329949
ENSMUSG00000025855	Prkar1b	312374161478139	6.94542e+09	0.000477098224438756	121930229755653	697834894954463	360329799919746	342944579519456
ENSMUSG00000038860	Garnl3	312069071966217	2.153e+08	2.17444e+09	406434099185509	558267915963571	384351786581063	450114760619286
ENSMUSG00000028862	Map3k6	311755981369475	2.59552e+07	3.21898e+08	406434099185509	837401873945356	600549666532911	471548796839252
ENSMUSG00000052516	Robo2	311322913291963	5.74533e+09	0.000402341500709875	243860459511305	465223263302976	264241853274481	342944579519456
ENSMUSG00000066113	Adamtsl1	310955597485656	3.54104e+08	3.40395e+08	325147279348407	651312568624166	384351786581063	450114760619286
ENSMUSG00000030302	Atp2b2	310826492727068	6.88787e+07	7.75484e+08	284503869429856	107001350559684	552505693210278	600153014159048
ENSMUSG00000000881	Dlg3	310789563613641	3.79782e+07	3.62748e+09	203217049592755	102349117926655	528483706548961	514416869279184
ENSMUSG00000048402	Gli2	310677181103119	7.88007e+09	0.000534326772720722	162573639674204	604790242293868	264241853274481	385812651959388
ENSMUSG00000043456	Zfp536	310669819193464	1.72732e+09	0.000140063005529181	243860459511305	651312568624166	288263839935797	471548796839252
ENSMUSG00000068735	Trp53i11	310293691066687	1.23615e-12	9.99614e-11	321082938356552	353569680110261	305079230598719	274355663615565
ENSMUSG00000060371	Caln1	310187615773132	0.000164947883324549	0.00101028468148833	0.812868198371018	744357221284761	288263839935797	407246688179354
ENSMUSG00000091345	Col6a5	310176605562296	4.12217e+09	0.000297014770203511	203217049592755	604790242293868	408373773242379	278642470859558
ENSMUSG00000063455	D630045J12Rik	310056168130641	9.1426e+07	1.00384e+09	284503869429856	102349117926655	528483706548961	578718977939082
ENSMUSG00000030000	Add2	309911431691428	7.16823e+08	6.41176e+09	284503869429856	651312568624166	408373773242379	385812651959388
ENSMUSG00000032356	Rasgrf1	309784064529092	3.94566e+09	0.000285845360522231	203217049592755	604790242293868	384351786581063	300076507079524
ENSMUSG00000020042	Btbd11	309390389404858	8.41496e+08	7.42701e+09	406434099185509	465223263302976	312285826597113	42868072439932
ENSMUSG00000026883	Dab2ip	309346577431533	2548.67	59458.9	812868198371018	148871444256952	100892343977529	943097593678503
ENSMUSG00000034584	Exph5	309288745666451	1.06649e+08	1.14166e+09	528364328941162	604790242293868	648593639855543	32151054329949
ENSMUSG00000026556	Vangl2	309207278442674	3.47418e+09	0.000256027937740897	325147279348407	418700936972678	288263839935797	342944579519456
ENSMUSG00000046634	Pkd1l1	308944830920185	2.18836e+08	2.20086e+09	243860459511305	102349117926655	528483706548961	53585090549915
ENSMUSG00000035246	Pcyt1b	308828714573044	0.000179549860459364	0.00108802669872287	121930229755653	651312568624166	216197879951848	42868072439932
ENSMUSG00000040035	Disp2	30874188041978	3.62329e+09	0.000265545266724413	284503869429856	511745589633273	240219866613164	42868072439932
ENSMUSG00000057914	Cacnb2	308599661328613	4.42433e+07	5.20653e+08	650294558696814	511745589633273	408373773242379	578718977939082
ENSMUSG00000010825	Grid2ip	308431050006734	0.00015906324190538	0.000977242751090136	203217049592755	511745589633273	432395759903696	171472289759728
ENSMUSG00000084989	Crocc2	308255730509717	3.09953e+08	3.02078e+09	365790689266958	651312568624166	360329799919746	492982833059218
ENSMUSG00000027555	Car13	307901779547806	1.55231e+09	0.000127684509642797	325147279348407	511745589633273	360329799919746	342944579519456
ENSMUSG00000038777	Sema6c	307797594018887	0.000230728436059288	0.00135560035481471	121930229755653	604790242293868	216197879951848	385812651959388
ENSMUSG00000062296	Trank1	307648145316373	1.75626e+09	0.000141924007744179	243860459511305	651312568624166	360329799919746	385812651959388
ENSMUSG00000032796	Lama1	307463487442538	4.52453e+07	5.30358e+08	406434099185509	837401873945356	480439733226328	557284941719116
ENSMUSG00000096736	Gm17535	307352038828445	1.95376e+08	1.97989e+09	203217049592755	148871444256952	720659599839493	685889159038911
ENSMUSG00000022949	Clic6	307272368598116	77813.9	148766	609651148778264	167480374789071	960879466452657	943097593678503
ENSMUSG00000021255	Esrrb	307261293067582	6.66165e+09	0.000460559214297754	203217049592755	604790242293868	240219866613164	42868072439932
ENSMUSG00000038305	Spats2l	307135305643335	1.79346e+09	0.000144539888423696	325147279348407	511745589633273	312285826597113	385812651959388
ENSMUSG00000026407	Cacna1s	306999331217634	9.97313e+09	0.000655455220107428	162573639674204	697834894954463	216197879951848	492982833059218
ENSMUSG00000029675	Eln	306876585797594	2.07013e+09	0.000163317969994847	284503869429856	558267915963571	33630781325843	364378615739422
ENSMUSG00000034612	Chst11	306699535317122	2.74783e+07	3.38682e+08	44707750910406	837401873945356	576527679871594	492982833059218
ENSMUSG00000050106	Tmc8	306695871577346	3872.89	88455.6	101608524796377	116305815825744	768703573162125	105026777477833
ENSMUSG00000046447	Camk2n1	305943075975023	757314	1.26586e+07	89415501820812	697834894954463	600549666532911	728757231478844
ENSMUSG00000052273	Dnah3	305776438964827	5.2288e+06	7.48543e+07	487720919022611	107001350559684	576527679871594	707323195258877
ENSMUSG00000048148	Nwd1	305610011376674	6.58963e+07	7.44007e+08	325147279348407	111653583192714	67261562651686	514416869279184
ENSMUSG00000024140	Epas1	30488618960525	4.66101e-34	1.09378e-31	110143640879273	130727736988136	996912446444632	994539280606422
ENSMUSG00000027955	Fam198b	304776461557666	0.000133086630331516	0.000838343943352225	203217049592755	511745589633273	240219866613164	342944579519456
ENSMUSG00000055737	Ghr	304776461557666	0.000133086630331516	0.000838343943352225	203217049592755	511745589633273	240219866613164	342944579519456
ENSMUSG00000004864	Mapk13	304739632906337	6.68879e+09	0.000461391245506796	162573639674204	697834894954463	33630781325843	364378615739422
ENSMUSG00000033453	Adamts15	3043208590877	9.77408e+09	0.000643433154719094	162573639674204	651312568624166	384351786581063	278642470859558
ENSMUSG00000042678	Myo15	304299913526858	1.23778e+06	2.00186e+07	528364328941162	130262513724833	744681586500809	75019126769881
ENSMUSG00000096385	Gm11168	304260022781709	0.000465035171449607	0.00251039284253897	321082938356552	120492825195471	622169454528095	634447472110993
ENSMUSG00000057948	Unc13d	304137903367381	0.00920032	0.370739	199152708600899	20004600322028	192175893290531	137177831807782
ENSMUSG00000026399	Cd55	304088463765815	4.12016e+08	3.89803e+09	365790689266958	697834894954463	528483706548961	342944579519456
ENSMUSG00000031789	Cngb1	303992700393177	4.76113e+09	0.000338368402517305	162573639674204	883924200275654	288263839935797	557284941719116
ENSMUSG00000038347	Tcte2	303851407347277	2.88622e+09	0.000217894260488869	203217049592755	744357221284761	360329799919746	407246688179354
ENSMUSG00000040136	Abcc8	303820375607755	4.12236e+06	6.03135e+07	569007738859713	930446526605951	624571653194227	600153014159048
ENSMUSG00000032547	Ryk	303712419401889	5.88883e+09	0.000411667587962775	243860459511305	558267915963571	264241853274481	385812651959388
ENSMUSG00000089536	Scarna3a	303495258987927	45071.4	888657	772224788452467	125610281091803	816747546484758	835927412578673
ENSMUSG00000036905	C1qb	303410800233703	4.2854e+08	4.0384e+09	44707750910406	558267915963571	480439733226328	342944579519456
ENSMUSG00000095280	Gm21738	303119677710635	0.000569719930468857	0.00300370402107986	544621692908582	224981970133319	114704986307786	11372899618314
ENSMUSG00000029273	Sult1d1	303086107116891	4.0503e+08	3.83497e+09	44707750910406	558267915963571	456417746565012	364378615739422
ENSMUSG00000038670	Mybpc2	303066195575614	0.000301800992855987	0.00171203164306691	0.812868198371018	744357221284761	408373773242379	257208434639592
ENSMUSG00000050600	Zfp831	302961511424545	50767.1	996035	934798428126671	976968852936249	744681586500809	814493376358707
ENSMUSG00000029212	Gabrb1	302727837840355	0.000113281639515027	0.000729684963248572	284503869429856	418700936972678	33630781325843	235774398419626
ENSMUSG00000035451	Foxa1	302594248122289	71849	1.37803e+06	772224788452467	120958048458774	768703573162125	835927412578673
ENSMUSG00000057092	Fxyd3	302517067888515	1.43912e+09	0.000119940116168882	325147279348407	697834894954463	264241853274481	557284941719116
ENSMUSG00000033327	Tnxb	302448239821005	7.97468e+07	8.90307e+08	325147279348407	116305815825744	552505693210278	64302108659898
ENSMUSG00000046727	Cystm1	302334336494262	1.35543e+09	0.000113677902834225	325147279348407	604790242293868	408373773242379	342944579519456
ENSMUSG00000030313	Dennd5b	301794389889709	0.000101859135261638	0.000667241450909293	243860459511305	511745589633273	240219866613164	364378615739422
ENSMUSG00000019194	Scn1b	301767129215109	6.02596e+08	0.000420272062157293	406434099185509	418700936972678	192175893290531	471548796839252
ENSMUSG00000036006	Ripor2	301713864515136	0.000313246	0.0146443	247924800503161	19539377058725	17536050262761	184332711491707
ENSMUSG00000041592	Sdk2	301671188005991	5.2332e+07	4.83637e+09	203217049592755	130262513724833	624571653194227	578718977939082
ENSMUSG00000029207	Apbb2	301486822595399	3.57394e+07	4.29879e+08	650294558696814	651312568624166	648593639855543	407246688179354
ENSMUSG00000027204	Fbn1	301472679568734	1.17744e+09	0.000100367109373383	243860459511305	837401873945356	456417746565012	407246688179354
ENSMUSG00000097312	Gm26870	301471186756384	0.000943461304650487	0.00466391775880092	929514784837259	412420422918088	203802534834609	204630743792015
ENSMUSG00000019852	Arfgef3	30104784919558	621013	1.0468e+07	650294558696814	116305815825744	744681586500809	707323195258877
ENSMUSG00000047013	Fbxo41	300920038782753	6.43083e+09	0.000446169099274702	203217049592755	651312568624166	33630781325843	342944579519456
ENSMUSG00000016346	Kcnq2	300886909080757	2.57669e+07	3.19894e+08	406434099185509	116305815825744	67261562651686	578718977939082
ENSMUSG00000027797	Dclk1	300587714653557	3.44259e+09	0.000254169799808826	203217049592755	790879547615059	33630781325843	450114760619286
ENSMUSG00000048078	Tenm4	300146118567246	6.82408e+06	9.5633e+07	44707750910406	144219211623922	768703573162125	728757231478844
ENSMUSG00000018930	Ccl4	300088770994509	0.000157877583402131	0.000971954176006533	243860459511305	465223263302976	240219866613164	32151054329949
ENSMUSG00000029189	Sel1l3	300070572409923	1.60556e+07	2.08409e+08	609651148778264	790879547615059	648593639855543	471548796839252
ENSMUSG00000052942	Glis3	299911637999523	1.75779e+06	2.76133e+07	690937968615365	930446526605951	648593639855543	64302108659898
ENSMUSG00000066108	Muc5b	299859604914564	5.59721e-16	5.58228e-14	174766662649769	341939098527687	189533474757787	222913976687646
ENSMUSG00000041144	Dnah7b	299443994794552	1.79735e+07	2.30553e+08	569007738859713	837401873945356	624571653194227	492982833059218
ENSMUSG00000027510	Rbm38	299304571869261	1.41953e+07	1.86282e+08	89415501820812	558267915963571	67261562651686	492982833059218
ENSMUSG00000001027	Scn4a	299297450927817	0.000307648535961036	0.00173898035167061	121930229755653	651312568624166	240219866613164	364378615739422
ENSMUSG00000040118	Cacna2d1	299273801501204	3.60075e+09	0.000264670356842885	365790689266958	465223263302976	360329799919746	300076507079524
ENSMUSG00000069601	Ank3	299198335125886	480.146	12097.7	101608524796377	20004600322028	124914330638845	11360039196582
ENSMUSG00000028664	Ephb2	299112305894468	2.45477e+08	2.43806e+09	243860459511305	148871444256952	696637613178176	664455122818946
ENSMUSG00000109446	Gm9195	299093733139092	6.68933e+07	7.53841e+08	406434099185509	102349117926655	480439733226328	64302108659898
ENSMUSG00000027966	Col11a1	298816445962463	5.89166e+08	5.3979e+09	365790689266958	697834894954463	408373773242379	42868072439932
ENSMUSG00000072720	Myo18b	29863835889244	6.92353e+07	7.78767e+08	44707750910406	883924200275654	576527679871594	471548796839252
ENSMUSG00000021879	Dnah12	298562559687852	2.33929e+09	0.000182388437645378	243860459511305	790879547615059	33630781325843	471548796839252
ENSMUSG00000025194	Abcc2	298561410108865	0.000229211569555543	0.0013486745646218	0.812868198371018	883924200275654	432395759903696	32151054329949
ENSMUSG00000040562	Gstm2	298553589805941	3.74412e+09	0.000272564993629123	284503869429856	651312568624166	480439733226328	257208434639592
ENSMUSG00000033768	Nrxn2	298483997820327	1.46544e+09	0.000121540871220948	162573639674204	134914746357863	624571653194227	557284941719116
ENSMUSG00000032816	Igdcc4	298367017015108	3.3415e+08	3.23029e+09	44707750910406	651312568624166	480439733226328	385812651959388
ENSMUSG00000040797	Iqsec3	29818747473601	2.7311e+09	0.000207792867623264	243860459511305	790879547615059	312285826597113	492982833059218
ENSMUSG00000022262	Dnah5	29813809021242	1861.39	4411.32	109737206780087	134914746357863	984901453113973	943097593678503
ENSMUSG00000075014	Gm10800	298120756178242	0.00067582613341192	0.00348633067442839	577014490613667	236659074042224	116074239547481	116365382638195
ENSMUSG00000040434	Large2	298047123297782	0.000122742513795069	0.000782622485401908	203217049592755	604790242293868	264241853274481	364378615739422
ENSMUSG00000026437	Cdk18	29802955096197	1.15388e+09	9.84295e+09	284503869429856	790879547615059	432395759903696	407246688179354
ENSMUSG00000048038	Ccdc187	297994359464786	1.494e+06	1.95199e+07	569007738859713	976968852936249	744681586500809	471548796839252
ENSMUSG00000053279	Aldh1a1	297837353025866	1.262e-17	1.41155e-15	528364328941162	693182662321434	458819945231144	501556447547204
ENSMUSG00000043621	Ubxn10	297684518071004	2.50151e+08	2.48172e+08	406434099185509	883924200275654	360329799919746	64302108659898
ENSMUSG00000092805	Gm26461	297584540558719	2.45709e+09	0.000189352836787501	44707750910406	465223263302976	264241853274481	450114760619286
ENSMUSG00000006435	Neurl1a	297445133701938	0.000127883627364002	0.000811511798670399	243860459511305	511745589633273	288263839935797	300076507079524
ENSMUSG00000023032	Slc4a8	297391084356278	7.00593e+06	9.79521e+07	650294558696814	930446526605951	504461719887645	728757231478844
ENSMUSG00000019996	Map7	2969099851102	1.58718e+06	2.51261e+07	609651148778264	125610281091803	720659599839493	728757231478844
ENSMUSG00000030246	Ldhb	296662318030996	6.95237e+09	0.000477098224438756	365790689266958	418700936972678	312285826597113	300076507079524
ENSMUSG00000028370	Pappa	296660416904507	3.22291e+08	0.000240322660242178	365790689266958	511745589633273	384351786581063	300076507079524
ENSMUSG00000047419	Cmya5	296582276398764	3.16261e+08	3.07724e+08	406434099185509	837401873945356	360329799919746	600153014159048
ENSMUSG00000060429	Sntb1	296152531139897	0.000253981167510635	0.00147699057957594	528364328941162	18608930532119	240219866613164	32151054329949
ENSMUSG00000021268	Meg3	296151228102795	3.82109e+08	3.6468e+09	325147279348407	976968852936249	576527679871594	42868072439932
ENSMUSG00000110386	Gm42031	296094104027377	919.202	22405.3	109737206780087	162828142156041	112903337308187	985965666118435
ENSMUSG00000042707	Dnali1	296028839655744	9.03731e+09	0.000602890053898404	406434099185509	37217861064238	240219866613164	364378615739422
ENSMUSG00000051985	Igfn1	295969878277991	1.86714e+09	0.000149271483279206	284503869429856	744357221284761	384351786581063	407246688179354
ENSMUSG00000049382	Krt8	295911794642434	99.0145	2717.9	117865888763798	204698235853309	127316529304977	122174006453806
ENSMUSG00000084902	Gm281	29590728693321	0.000258906364612202	0.00150198321458014	121930229755653	744357221284761	408373773242379	257208434639592
ENSMUSG00000025401	Myo1a	295904034961167	0.00032850191492456	0.00184404827289734	121930229755653	697834894954463	240219866613164	385812651959388
ENSMUSG00000033192	Lpcat2	295781017475684	8383.06	185450	113801547771943	116305815825744	864791519807391	921663557458537
ENSMUSG00000033948	Zswim5	295771822474113	0.000104069468387919	0.000678378756899031	203217049592755	651312568624166	312285826597113	342944579519456
ENSMUSG00000032064	Dixdc1	295690675676768	1.07257e+08	9.22159e+09	243860459511305	102349117926655	456417746565012	514416869279184
ENSMUSG00000053965	Pde5a	295546440270617	7.53197e+09	0.000512894724309118	243860459511305	651312568624166	432395759903696	257208434639592
ENSMUSG00000016128	Stard13	295344009129644	3.23027e+08	3.13289e+09	487720919022611	651312568624166	384351786581063	492982833059218
ENSMUSG00000032503	Arpp21	295291715501074	1.3771e+09	0.000115414128181343	284503869429856	976968852936249	648593639855543	32151054329949
ENSMUSG00000040723	Rcsd1	295224990886573	64460	1.24228e+06	975441838045222	120958048458774	696637613178176	985965666118435
ENSMUSG00000091028	Gm10722	295123329393197	0.00133189052522953	0.00629047585080783	109330772680902	448010002560765	218359858751366	212625639302063
ENSMUSG00000058897	Col25a1	295043565935297	0.000609975614587731	0.00318368432419798	0.812868198371018	697834894954463	33630781325843	257208434639592
ENSMUSG00000005089	Slc1a2	294894738560479	0.000290623538347663	0.0016610231647301	162573639674204	604790242293868	240219866613164	342944579519456
ENSMUSG00000026691	Fmo3	294874000192744	4.21652e+09	0.000303447520427144	325147279348407	558267915963571	312285826597113	364378615739422
ENSMUSG00000003134	Tbc1d8	294741627994381	4.89773e-06	0.000265231	272310846454291	265177260082696	208991283953453	205766747711673
ENSMUSG00000044033	Ccdc141	294713399830442	1.46262e+09	0.00012146494501435	569007738859713	418700936972678	312285826597113	450114760619286
ENSMUSG00000058537	AW822073	294533592171437	2.92896e+08	2.86387e+09	325147279348407	107001350559684	504461719887645	557284941719116
ENSMUSG00000033542	Arhgef5	294322325790099	8.4745e+07	7.47404e+09	325147279348407	883924200275654	360329799919746	557284941719116
ENSMUSG00000026077	Npas2	294248796091341	0.000598998243930936	0.00313322158363874	284503869429856	511745589633273	528483706548961	857361448798639
ENSMUSG00000015709	Arnt2	294055254766138	5.46507e+09	0.000384514511093887	325147279348407	558267915963571	264241853274481	407246688179354
ENSMUSG00000030866	Ern2	293826559967964	1.65896e+08	0.000135710230789824	528364328941162	465223263302976	288263839935797	471548796839252
ENSMUSG00000047228	A2ml1	293661263381655	148.225	4004.41	121930229755653	279133957981785	168153906629215	137177831807782
ENSMUSG00000074570	Cass4	293649071949225	1.59359e+07	2.0708e+08	650294558696814	837401873945356	600549666532911	53585090549915
ENSMUSG00000021662	Arhgef28	293604921950658	1.76751e+08	1.80183e+09	609651148778264	651312568624166	360329799919746	600153014159048
ENSMUSG00000028434	Epb41l4b	293296369114034	1.9783e+06	2.51875e+08	569007738859713	976968852936249	528483706548961	64302108659898
ENSMUSG00000037989	Wnk2	293214648920647	2.00685e+09	0.000159164705565515	325147279348407	697834894954463	432395759903696	342944579519456
ENSMUSG00000031558	Slit2	293206250119723	1.06863e+08	1.14293e+09	44707750910406	930446526605951	528483706548961	514416869279184
ENSMUSG00000006204	5430419D17Rik	29275295033115	6.66903e+09	0.000460559214297754	203217049592755	790879547615059	360329799919746	385812651959388
ENSMUSG00000070337	Gpr179	292713514427757	4.80042e+09	0.000340351955866557	325147279348407	651312568624166	240219866613164	492982833059218
ENSMUSG00000047250	Ptgs1	292287822059021	14770.6	316122	113801547771943	130262513724833	108098939975924	771625303918776
ENSMUSG00000037681	Esyt3	292275470963837	2.21927e+09	0.000173709384361316	243860459511305	976968852936249	552505693210278	364378615739422
ENSMUSG00000061462	Obscn	292234647361053	0.00140863054005139	0.00661636197148156	101608524796377	400092006440559	16094731063082	218627169443653
ENSMUSG00000022099	Dmtn	291877579754755	2.32297e+08	0.000181352236802467	325147279348407	744357221284761	504461719887645	300076507079524
ENSMUSG00000070643	Sox13	291835772806093	1.29733e+08	1.36197e+09	487720919022611	837401873945356	480439733226328	514416869279184
ENSMUSG00000031024	St5	291812591011729	2.40926e+06	3.01296e+08	528364328941162	107001350559684	576527679871594	621587050379014
ENSMUSG00000033826	Dnah8	291685619154658	1.26048e+07	1.67059e+08	487720919022611	153523676889982	696637613178176	814493376358707
ENSMUSG00000055567	Unc80	291662162927839	1.01701e+08	1.09555e+09	406434099185509	116305815825744	528483706548961	64302108659898
ENSMUSG00000035860	Cdhr3	291598940607891	1.86586e+09	0.000149271483279206	284503869429856	837401873945356	408373773242379	42868072439932
ENSMUSG00000019944	Rhobtb1	291365803309892	9.5905e+09	0.00063343871833577	203217049592755	744357221284761	384351786581063	32151054329949
ENSMUSG00000045215	Asxl3	29109266486087	0.00028471449196381	0.00163036509082434	121930229755653	837401873945356	456417746565012	257208434639592
ENSMUSG00000029797	Sspo	291080727434374	138794	2.53601e+06	772224788452467	237263864284518	105696741309792	128604217319796
ENSMUSG00000053141	Ptprt	290900280901721	0.000336932302449259	0.00188606445075432	0.812868198371018	930446526605951	384351786581063	364378615739422
ENSMUSG00000005533	Igf1r	290794534959828	5.62736e-07	3.26933e-05	288568210421711	330308516945113	225806674616374	237917802041622
ENSMUSG00000051335	Gfod1	290649956453244	1.69284e-15	1.63386e-13	503978282990031	539658985431452	396362779911721	385812651959388
ENSMUSG00000019982	Myb	290511048757775	0.000148468419434455	0.000922570116194994	284503869429856	511745589633273	33630781325843	257208434639592
ENSMUSG00000039109	F13a1	290306396174819	0.000129882541242852	0.000822451986028811	325147279348407	465223263302976	288263839935797	300076507079524
ENSMUSG00000024654	Asrgl1	289615652092206	0.000153140254227796	0.000947664199895688	284503869429856	511745589633273	288263839935797	300076507079524
ENSMUSG00000041482	Piezo2	28926934105002	6.82429e+08	6.13622e+09	487720919022611	651312568624166	480439733226328	364378615739422
ENSMUSG00000041544	Disp3	289196282215172	0.000276603870915345	0.00159000726566515	162573639674204	697834894954463	264241853274481	364378615739422
ENSMUSG00000021313	Ryr2	289118860637323	4.83957e+07	5.61784e+08	44707750910406	134914746357863	720659599839493	600153014159048
ENSMUSG00000030310	Slc6a1	289025327648401	0.000254248966408095	0.00147782983485774	203217049592755	651312568624166	216197879951848	407246688179354
ENSMUSG00000039943	Plcb4	288933660880806	3.74881e+07	4.47718e+08	487720919022611	120958048458774	624571653194227	621587050379014
ENSMUSG00000032818	Loxhd1	288873794343434	3.05532e+09	0.000229073954235833	243860459511305	930446526605951	408373773242379	450114760619286
ENSMUSG00000031951	Tmem231	288510748929767	0.000146669950062888	0.000913766768533391	284503869429856	558267915963571	384351786581063	235774398419626
ENSMUSG00000037366	Pafah2	288477899525589	0.00022287388290179	0.00131526362454074	365790689266958	37217861064238	288263839935797	257208434639592
ENSMUSG00000064294	Aox3	2884179763702	102540	1.91452e+06	89415501820812	148871444256952	93685747979134	814493376358707
ENSMUSG00000009545	Kcnq1	288362604917869	3.16553e+09	0.000236485786973289	325147279348407	697834894954463	384351786581063	364378615739422
ENSMUSG00000019027	Dnah1	28832646059524	567631	95952.1	934798428126671	134914746357863	600549666532911	10717018109983
ENSMUSG00000042428	Mgat3	288196324582052	440465	7.57397e+06	812868198371018	218654933752399	816747546484758	137177831807782
ENSMUSG00000038963	Slco4a1	288123529166944	0.000158162726522011	0.000972209302011005	203217049592755	697834894954463	312285826597113	342944579519456
ENSMUSG00000015970	Chdh	28808207049709	0.000137872786256558	0.000864340565098423	284503869429856	558267915963571	360329799919746	257208434639592
ENSMUSG00000042216	Sgsm1	288007290997446	2.02672e+09	0.00016042148516952	325147279348407	790879547615059	384351786581063	42868072439932
ENSMUSG00000034127	Tspan8	287764200554459	0.000236907162730455	0.0013884940859736	325147279348407	418700936972678	288263839935797	257208434639592
ENSMUSG00000001521	Tulp3	287616413910333	0.000102740141190599	0.000671542331932869	203217049592755	837401873945356	456417746565012	300076507079524
ENSMUSG00000020674	Pxdn	287563591496742	6.26371e+09	0.000436345294493292	325147279348407	604790242293868	312285826597113	364378615739422
ENSMUSG00000020905	Usp43	287224278294312	0.000131394034307188	0.000830704597246923	365790689266958	465223263302976	240219866613164	364378615739422
ENSMUSG00000021198	Unc79	287222424563101	8.24995e+08	7.29752e+09	365790689266958	883924200275654	456417746565012	450114760619286
ENSMUSG00000038242	Aox4	287192872666097	0.000308041305610102	0.00173898035167061	203217049592755	604790242293868	240219866613164	342944579519456
ENSMUSG00000079554	Aox2	287192872666097	0.000308041305610102	0.00173898035167061	203217049592755	604790242293868	240219866613164	342944579519456
ENSMUSG00000048285	Frmd6	286980182972198	0.000552933613339813	0.00292421983404812	44707750910406	279133957981785	144131919967899	385812651959388
ENSMUSG00000079173	Zan	286871055896578	4.16106e+06	6.07312e+07	609651148778264	19074153795422	768703573162125	105026777477833
ENSMUSG00000027684	Mecom	286750319596964	9.47275e+07	1.03064e+09	406434099185509	144219211623922	648593639855543	685889159038911
ENSMUSG00000005580	Adcy9	286698923901134	5.16576e+07	5.93888e+08	528364328941162	107001350559684	600549666532911	557284941719116
ENSMUSG00000022311	Csmd3	286626735922601	1.84392e+09	0.000148008357734649	325147279348407	837401873945356	432395759903696	407246688179354
ENSMUSG00000062609	Kcnj15	286584538446621	1.47974e+08	1.5333e+09	690937968615365	651312568624166	552505693210278	42868072439932
ENSMUSG00000034460	Six4	286559887918691	0.000149022465370448	0.000925532364065139	325147279348407	511745589633273	240219866613164	364378615739422
ENSMUSG00000032216	Nedd4	286531332995624	360.328	9334.21	142251934714928	162828142156041	110501138642056	111456988343823
ENSMUSG00000030257	Srgap3	286128060185786	9105.74	199959	105672865788232	20004600322028	122512131972714	985965666118435
ENSMUSG00000050122	Vwa3b	286084831784414	0.000185718410008802	0.00112143185216213	243860459511305	604790242293868	288263839935797	32151054329949
ENSMUSG00000027188	Pamr1	286014854333124	0.000419886142632052	0.00229461066439288	203217049592755	558267915963571	312285826597113	235774398419626
ENSMUSG00000020882	Cacnb1	286000721691683	1.05878e+09	9.10959e+09	731581378533916	465223263302976	312285826597113	557284941719116
ENSMUSG00000034382	AI661453	285741183774624	0.0012017	0.0532664	235731777527595	321004051679053	216197879951848	186476115113704
ENSMUSG00000058740	Kcnt1	28568844090265	4.35738e+09	0.000312083655039922	284503869429856	930446526605951	288263839935797	578718977939082
ENSMUSG00000028082	Sh3d19	285482020910418	4.44136e+06	6.45075e+07	609651148778264	209350468486339	110501138642056	835927412578673
ENSMUSG00000022537	Tmem44	285203417801573	3.18833e+09	0.000238040607007554	406434099185509	604790242293868	384351786581063	342944579519456
ENSMUSG00000042286	Stab1	285099210198541	1.17841e+06	1.9136e+07	812868198371018	144219211623922	648593639855543	964531629898469
ENSMUSG00000064080	Fbln2	285079191072166	0.000244707073314057	0.00143000695967902	284503869429856	511745589633273	33630781325843	235774398419626
ENSMUSG00000025885	Myo5b	284944243501544	2.98243e+06	4.48977e+07	690937968615365	139566978990893	720659599839493	771625303918776
ENSMUSG00000027230	Creb3l1	284743400742512	309137	4.63628e+07	934798428126671	930446526605951	744681586500809	600153014159048
ENSMUSG00000053198	Prx	284588585267032	0.000149962508381094	0.000929441377682514	44707750910406	37217861064238	312285826597113	278642470859558
ENSMUSG00000061601	Pclo	284570951571751	3.75218e+07	4.47718e+08	528364328941162	125610281091803	67261562651686	600153014159048
ENSMUSG00000026950	Neb	284570059818375	28712.5	583414	975441838045222	20004600322028	100892343977529	111456988343823
ENSMUSG00000024998	Plce1	284494120387101	5.58442e+08	5.13342e+09	365790689266958	107001350559684	528483706548961	492982833059218
ENSMUSG00000019768	Esr1	284284489202468	3.96665e+09	0.000287018830576226	365790689266958	651312568624166	360329799919746	364378615739422
ENSMUSG00000022759	Lrrc74b	284174857701119	0.000328443154306332	0.00184404827289734	243860459511305	604790242293868	192175893290531	407246688179354
ENSMUSG00000028637	Ccdc30	283997177082697	0.000523078566083113	0.0027847883802859	203217049592755	558267915963571	216197879951848	32151054329949
ENSMUSG00000057337	Chst3	283227261682314	0.000238058876179079	0.00139387897754952	203217049592755	697834894954463	312285826597113	32151054329949
ENSMUSG00000030209	Grin2b	283089031137514	2.33865e+09	0.000182388437645378	243860459511305	134914746357863	67261562651686	450114760619286
ENSMUSG00000096519	Gm10721	283008622950843	9.79067e+08	8.49708e+09	284503869429856	139566978990893	624571653194227	557284941719116
ENSMUSG00000030854	Ptpn5	282710438697119	0.000323168800139108	0.00181755484667218	284503869429856	511745589633273	216197879951848	342944579519456
ENSMUSG00000082658	Fau-ps2	282643267715948	7.49814e+09	0.000511034700927154	203217049592755	102349117926655	408373773242379	450114760619286
ENSMUSG00000024354	Slc23a1	282640077744916	0.000180572071717772	0.00109366728457404	325147279348407	511745589633273	312285826597113	278642470859558
ENSMUSG00000004031	Brinp2	282620268309695	0.000308955075644419	0.00174309221505029	243860459511305	604790242293868	384351786581063	21434036219966
ENSMUSG00000004668	Abca13	282613620281335	6.53544e+08	5.89421e+09	528364328941162	744357221284761	360329799919746	53585090549915
ENSMUSG00000063919	Srrm4	282540730776879	0.000946015165405953	0.0046726824183155	243860459511305	511745589633273	120109933306582	407246688179354
ENSMUSG00000042808	Gpx2	281981181915935	282628	4.2838e+07	731581378533916	18143707268816	108098939975924	707323195258877
ENSMUSG00000030555	Ttc23	281799596872796	0.000655301557024262	0.00339214923636089	0.812868198371018	930446526605951	360329799919746	342944579519456
ENSMUSG00000006576	Slc4a3	281774306362887	1.80869e+09	0.000145571202259099	325147279348407	976968852936249	480439733226328	42868072439932
ENSMUSG00000040690	Col16a1	281618190824557	2.8401e+08	2.77961e+09	44707750910406	116305815825744	456417746565012	664455122818946
ENSMUSG00000063193	Cd300lb	281567291927822	28144.2	572840	117865888763798	172132607422101	122512131972714	814493376358707
ENSMUSG00000059921	Unc5c	281560619840791	2.81556e+09	0.000213404574326511	284503869429856	102349117926655	504461719887645	407246688179354
ENSMUSG00000026961	Lrrc26	281438610037358	4.36323e+08	4.10528e+09	44707750910406	976968852936249	456417746565012	53585090549915
ENSMUSG00000075015	Gm10801	281330369316475	0.00233305900545306	0.0102203697574166	660861845275638	301929897883631	130343299624303	128325574848936
ENSMUSG00000022687	Boc	281258323185276	5.33667e+09	0.000376809537442013	325147279348407	744357221284761	33630781325843	407246688179354
ENSMUSG00000056553	Ptprn2	281253250805183	2.79103e+09	0.000211901424315489	284503869429856	102349117926655	480439733226328	42868072439932
ENSMUSG00000008575	Nfib	281164540102118	5.48579e+07	6.28267e+08	690937968615365	107001350559684	432395759903696	793059340138742
ENSMUSG00000069769	Msi2	281001101221164	1987.32	47004.4	170702321657914	134914746357863	103294542643661	111456988343823
ENSMUSG00000036913	Trim67	280935372925494	0.000156047542147412	0.000962668548670222	243860459511305	744357221284761	408373773242379	278642470859558
ENSMUSG00000040543	Pitpnm3	280900558963324	9.24132e+08	8.0495e+09	487720919022611	744357221284761	408373773242379	450114760619286
ENSMUSG00000095891	Gm10717	280881467717874	0.00452697865066144	0.0179459690265373	658423240680525	307512577043267	131880706770627	129675919130794
ENSMUSG00000026959	Grin1	280825977719884	0.00037518625093681	0.00207880974593136	121930229755653	930446526605951	384351786581063	342944579519456
ENSMUSG00000056492	Adgrf5	280743337422235	1.30772e+09	0.000110062111890729	569007738859713	604790242293868	480439733226328	342944579519456
ENSMUSG00000039057	Myo16	28070946269933	0.000546749641863228	0.00289663555281944	162573639674204	697834894954463	360329799919746	235774398419626
ENSMUSG00000058589	Anks1b	280667293155482	7.34507e+09	0.000501459478976943	284503869429856	790879547615059	33630781325843	407246688179354
ENSMUSG00000047517	Dmbt1	280666757307599	814272	1.35407e+07	853511608289569	167480374789071	103294542643661	728757231478844
ENSMUSG00000039831	Arhgap29	280277828247075	1.40611e+09	0.00011751603764586	528364328941162	651312568624166	480439733226328	342944579519456
ENSMUSG00000089940	Gm4117	280227025523669	1.01561e+06	1.66733e+07	853511608289569	158175909523012	984901453113973	707323195258877
ENSMUSG00000051435	Fhad1	280030645140019	1.34595e+08	0.000113040556532082	365790689266958	976968852936249	432395759903696	492982833059218
ENSMUSG00000040209	Zfp704	27991116802079	2.41152e-08	1.55167e-06	369855030258813	455918798036916	29306823726806	280785874481554
ENSMUSG00000037716	Ccdc33	279874278970278	0.000340558914734613	0.00190191744822391	243860459511305	604790242293868	240219866613164	342944579519456
ENSMUSG00000005611	Mrvi1	279543586920795	0.000200368240438637	0.00120140636351183	284503869429856	604790242293868	312285826597113	300076507079524
ENSMUSG00000034427	Myo15b	279507451037182	2.63949e+07	3.27013e+07	609651148778264	130262513724833	696637613178176	621587050379014
ENSMUSG00000027485	Bpifb1	279235340989795	3.01953e-16	3.03679e-16	382048053234379	69411310884804	350240565521993	394814947171773
ENSMUSG00000024620	Pdgfrb	279093581547734	0.00148956310516649	0.00696648964985369	0.812868198371018	744357221284761	240219866613164	32151054329949
ENSMUSG00000019899	Lama2	279046787353408	4.06629e+09	0.00029351822747557	284503869429856	976968852936249	456417746565012	407246688179354
ENSMUSG00000026211	Obsl1	278983648365253	0.000142980060810699	0.000894503590058782	203217049592755	930446526605951	432395759903696	342944579519456
ENSMUSG00000056724	Nbeal2	278920742947373	6.97551e-17	7.32306e-15	739710060517626	725748290752642	463624342563407	548711327231129
ENSMUSG00000027254	Map1a	27842939439672	6.34668e+08	5.76305e+09	528364328941162	790879547615059	432395759903696	471548796839252
ENSMUSG00000019122	Ccl9	278380953443251	4.03386e-11	2.90827e-08	569007738859713	460571030669946	391558382579458	319367139677493
ENSMUSG00000022475	Hdac7	278371391376826	1.70964e+06	2.69223e+07	853511608289569	209350468486339	744681586500809	126460813697799
ENSMUSG00000057378	Ryr3	278359123499521	2.65349e+08	2.6159e+09	406434099185509	148871444256952	648593639855543	64302108659898
ENSMUSG00000026638	Irf6	278336501272084	0.000269509218560368	0.00155370247000505	243860459511305	697834894954463	408373773242379	235774398419626
ENSMUSG00000009246	Trpm5	27812652215785	0.000108738005433149	0.000705735601422957	243860459511305	883924200275654	33630781325843	42868072439932
ENSMUSG00000022594	Lynx1	277751894461573	0.000475612203670192	0.00256171325541173	243860459511305	558267915963571	288263839935797	257208434639592
ENSMUSG00000055373	Fut9	277591233972571	0.000262448723170384	0.00152032251641005	406434099185509	418700936972678	264241853274481	300076507079524
ENSMUSG00000034675	Dbn1	277396854254811	0.000263349130710643	0.00152480038526608	365790689266958	465223263302976	288263839935797	278642470859558
ENSMUSG00000050272	Dscam	277277710821673	0.000146453971411659	0.000912896421799339	243860459511305	837401873945356	432395759903696	300076507079524
ENSMUSG00000045350	Fam186a	277103782808628	0.0014056045391123	0.00660474092033608	0.812868198371018	790879547615059	264241853274481	32151054329949
ENSMUSG00000025348	Itga7	276991120961171	0.00048633312222801	0.00261357647365282	284503869429856	511745589633273	216197879951848	32151054329949
ENSMUSG00000044788	Fads6	276963890827029	6.80081e+09	0.000468309047275233	487720919022611	511745589633273	360329799919746	32151054329949
ENSMUSG00000034903	Cobll1	276963387943803	7.95447e+08	0.000538761043935916	325147279348407	744357221284761	33630781325843	385812651959388
ENSMUSG00000096201	Gm10715	276900983715914	1.35838e+08	1.41736e+09	44707750910406	176784840055131	744681586500809	75019126769881
ENSMUSG00000036040	Adamtsl2	276698784089539	0.000102557640252589	0.000671082470499173	243860459511305	930446526605951	360329799919746	42868072439932
ENSMUSG00000025020	Slit1	276603210009239	0.000240738779706693	0.0014081924318327	203217049592755	837401873945356	312285826597113	385812651959388
ENSMUSG00000030043	Tacr1	276582999088652	0.00152119369568893	0.00708942607087426	0.812868198371018	790879547615059	240219866613164	342944579519456
ENSMUSG00000045672	Col27a1	276411113566532	4.23334e+07	5.01629e+06	650294558696814	176784840055131	552505693210278	10717018109983
ENSMUSG00000064065	Ipcef1	275901161854129	0.498156	17.1814	227603095543885	246568329550577	148936317300162	171472289759728
ENSMUSG00000028354	Fmn2	275818141321998	0.000208981821586835	0.00124618557087755	406434099185509	511745589633273	408373773242379	21434036219966
ENSMUSG00000052572	Dlg2	275583830608113	0.00037085563990391	0.00205674128769343	284503869429856	558267915963571	264241853274481	300076507079524
ENSMUSG00000006369	Fbln1	275462983868747	0.000760774751779622	0.00386950795975288	203217049592755	604790242293868	216197879951848	32151054329949
ENSMUSG00000031661	Nkd1	275430776454935	0.000229080436163395	0.00134856599114781	243860459511305	744357221284761	360329799919746	300076507079524
ENSMUSG00000044083	Efcab8	275362820746612	0.00122885682048943	0.00586748740563642	121930229755653	697834894954463	288263839935797	257208434639592
ENSMUSG00000037966	Ninj1	275165280638657	1.60937e+06	2.54438e+07	975441838045222	125610281091803	792725559823442	707323195258877
ENSMUSG00000040998	Npnt	275147813331618	7.81724e+09	0.000530969079237367	325147279348407	790879547615059	33630781325843	407246688179354
ENSMUSG00000037143	Cfap61	275105453785208	0.000226989847296769	0.001336916580929	203217049592755	883924200275654	33630781325843	385812651959388
ENSMUSG00000006378	Gcat	275101841380934	0.000406316905206118	0.00222757705978324	284503869429856	558267915963571	240219866613164	32151054329949
ENSMUSG00000013089	Etv5	275086194080208	742215	1.03049e+08	812868198371018	125610281091803	744681586500809	64302108659898
ENSMUSG00000109564	Muc16	274952421185548	123.284	3353.33	166637980666059	353569680110261	163349509296952	184332711491707
ENSMUSG00000051747	Ttn	274951849082762	0.57092	19.5222	292632551413567	707139360220523	302677031932587	366522019361418
ENSMUSG00000030319	Cand2	274581726877496	0.000200799194480214	0.00120278516493454	325147279348407	651312568624166	240219866613164	407246688179354
ENSMUSG00000031561	Tenm3	274578583986797	0.000460604910992334	0.00248872215564617	203217049592755	744357221284761	240219866613164	385812651959388
ENSMUSG00000038453	Srcin1	27445219959663	6.19882e+08	0.000432076286668601	284503869429856	102349117926655	504461719887645	364378615739422
ENSMUSG00000032091	Tmprss4	27429581380481	0.000134767659525431	0.000848447842819758	528364328941162	418700936972678	33630781325843	300076507079524
ENSMUSG00000015968	Cacna1d	273993396267424	2.78562e+09	0.000211671788060665	365790689266958	976968852936249	504461719887645	385812651959388
ENSMUSG00000020312	Shc2	273929766182148	0.00196329697087126	0.00877726490376811	0.812868198371018	744357221284761	264241853274481	278642470859558
ENSMUSG00000050315	Synpo2	273776013907158	7.46482e+09	0.000509344136803286	406434099185509	697834894954463	456417746565012	278642470859558
ENSMUSG00000054161	Fam83e	273501649346469	9.05386e+08	7.91502e+09	528364328941162	837401873945356	432395759903696	471548796839252
ENSMUSG00000074634	Tmem267	273486256453124	8.92461e+09	0.000596369490386775	365790689266958	697834894954463	360329799919746	342944579519456
ENSMUSG00000040875	Osbpl10	273477901676104	0.000370859600504882	0.00205674128769343	203217049592755	790879547615059	288263839935797	364378615739422
ENSMUSG00000024892	Pcx	273418417863458	9.32532e+07	1.01923e+09	569007738859713	134914746357863	600549666532911	664455122818946
ENSMUSG00000036053	Fmnl2	273308603402756	552237	9.37437e+06	121930229755653	120958048458774	888813506468708	728757231478844
ENSMUSG00000034573	Ptpn13	273299070294434	26025.8	531529	134123252731218	18143707268816	864791519807391	122174006453806
ENSMUSG00000054146	Krt15	273030999328078	1.5823e+06	2.51152e+07	975441838045222	167480374789071	67261562651686	10717018109983
ENSMUSG00000028661	Epha8	272888895118026	0.000398901439684339	0.00219395791826386	243860459511305	697834894954463	384351786581063	235774398419626
ENSMUSG00000037990	Sh3rf3	272880411043903	0.000232893427017947	0.00136697819252123	325147279348407	604790242293868	312285826597113	300076507079524
ENSMUSG00000037032	Apbb1	272876845066267	3.43343e+09	0.000253649644343289	284503869429856	139566978990893	456417746565012	64302108659898
ENSMUSG00000068373	D430041D05Rik	272830296537255	5.01043e+09	0.00035503167128172	365790689266958	930446526605951	312285826597113	53585090549915
ENSMUSG00000006567	Atp7b	272573540868962	0.000149404935701071	0.000926945707864398	406434099185509	558267915963571	33630781325843	300076507079524
ENSMUSG00000025491	Ifitm1	27251609774208	8.71543e+06	1.20169e+08	812868198371018	134914746357863	648593639855543	771625303918776
ENSMUSG00000044349	Snhg11	272268965171708	0.00010913730011837	0.000707559700875757	487720919022611	511745589633273	360329799919746	300076507079524
ENSMUSG00000024727	Trpm6	272169899596606	0.000394692472629488	0.00217280566349113	406434099185509	465223263302976	384351786581063	192906325979694
ENSMUSG00000036862	Dchs1	272104047931835	2.38314e+09	0.000185203944579565	365790689266958	111653583192714	408373773242379	557284941719116
ENSMUSG00000024598	Fbn2	272101090722346	2.8429e+09	0.000214932827704992	365790689266958	120958048458774	360329799919746	664455122818946
ENSMUSG00000004933	Matk	27209100738474	2.39117e+09	0.000185707740445271	44707750910406	837401873945356	456417746565012	385812651959388
ENSMUSG00000030468	Siglecg	272012241937435	1.08963e+07	9.35489e+09	609651148778264	744357221284761	528483706548961	364378615739422
ENSMUSG00000060924	Csmd1	27201034022709	9.4057e+07	1.02614e+09	609651148778264	125610281091803	576527679871594	64302108659898
ENSMUSG00000035258	Abi3bp	271916609592513	0.000531230205491976	0.00282065798550487	284503869429856	604790242293868	192175893290531	385812651959388
ENSMUSG00000051000	Fam160a1	271799423157469	1.15056e+09	9.82166e+09	609651148778264	790879547615059	33630781325843	578718977939082
ENSMUSG00000027412	Lpin3	271585864188883	0.000972408017591735	0.00478723947122085	203217049592755	604790242293868	312285826597113	21434036219966
ENSMUSG00000024112	Cacna1h	271501076559761	2.25172e+08	2.25511e+09	609651148778264	102349117926655	552505693210278	514416869279184
ENSMUSG00000049866	Arl4c	271332784544433	1065.08	25699.3	150380616698638	241916096917547	129718727971109	126460813697799
ENSMUSG00000041351	Rap1gap	271280856763157	1.61281e+07	2.09123e+08	731581378533916	148871444256952	67261562651686	771625303918776
ENSMUSG00000032625	Thsd7a	271199988008885	0.000996083666810856	0.00487571751508888	0.812868198371018	107001350559684	33630781325843	407246688179354
ENSMUSG00000040964	Arhgef10l	271117928150232	9.82594e+07	8.51534e+09	609651148778264	744357221284761	456417746565012	42868072439932
ENSMUSG00000022469	Rapgef3	271004195054824	0.00204557991190197	0.00909754752346443	121930229755653	697834894954463	360329799919746	171472289759728
ENSMUSG00000000223	Drp2	270856869119036	0.000553231172429825	0.00292450118005307	284503869429856	558267915963571	312285826597113	235774398419626
ENSMUSG00000023868	Pde10a	270603489232069	2.72943e+09	0.000207792867623264	365790689266958	111653583192714	552505693210278	407246688179354
ENSMUSG00000028753	Vwa5b1	270350760140675	0.000271898601769984	0.00156521523135313	284503869429856	697834894954463	312285826597113	32151054329949
ENSMUSG00000047604	Frat2	270155137566475	2.43049e+08	2.41596e+09	731581378533916	837401873945356	504461719887645	514416869279184
ENSMUSG00000043557	Mdga1	269977199567785	9.16736e+09	0.000610043030499829	325147279348407	930446526605951	312285826597113	492982833059218
ENSMUSG00000028176	Lrrc7	269968912509653	0.00183747088167647	0.00829843453279394	121930229755653	697834894954463	312285826597113	21434036219966
ENSMUSG00000071856	Mcc	2698965829529	2.61115e+08	2.58053e+09	528364328941162	130262513724833	600549666532911	578718977939082
ENSMUSG00000058488	Kl	26976011926541	0.00130761224288532	0.00619536948648121	162573639674204	651312568624166	264241853274481	257208434639592
ENSMUSG00000053093	Myh7	269745620420798	1.64001e+09	0.000134436267943871	44707750910406	102349117926655	408373773242379	53585090549915
ENSMUSG00000030621	Me3	269701746569613	0.000747850108680237	0.00381349386479978	121930229755653	976968852936249	360329799919746	342944579519456
ENSMUSG00000078597	Cyp4a12b	269662826498304	0.000291006912564282	0.00166162725647392	325147279348407	651312568624166	240219866613164	385812651959388
ENSMUSG00000042156	Dzip1	269646423103511	0.0013163314286817	0.00622928214253169	162573639674204	697834894954463	360329799919746	192906325979694
ENSMUSG00000020333	Acsl6	269615828423322	0.00284373811655901	0.0120858869953758	0.812868198371018	744357221284761	33630781325843	192906325979694
ENSMUSG00000017737	Mmp9	269600771187114	9.31563e+06	1.01923e+09	812868198371018	930446526605951	504461719887645	621587050379014
ENSMUSG00000004110	Cacna1e	269586305471143	2.16998e+07	2.73948e+08	772224788452467	139566978990893	600549666532911	793059340138742
ENSMUSG00000022483	Col2a1	26955647859219	2.91046e+09	0.000219347142169963	406434099185509	976968852936249	504461719887645	385812651959388
ENSMUSG00000033420	Antxr1	269542053788868	0.000170152718566411	0.00103897333459327	406434099185509	604790242293868	264241853274481	385812651959388
ENSMUSG00000007034	Slc44a4	269490065499325	880055	1.45276e+07	113801547771943	162828142156041	110501138642056	685889159038911
ENSMUSG00000025812	Pard3	269437318405418	1.62331e+07	2.10257e+08	975441838045222	107001350559684	768703573162125	557284941719116
ENSMUSG00000032690	Oas2	269385045427347	0.000111959657863347	0.000722725558418847	487720919022611	558267915963571	288263839935797	385812651959388
ENSMUSG00000041797	Abca9	2693581813453	9.71521e+09	0.000640262366411276	609651148778264	465223263302976	288263839935797	407246688179354
ENSMUSG00000031451	Gas6	269330610530959	0.000110031974486918	0.000711048958239433	365790689266958	111653583192714	720659599839493	235774398419626
ENSMUSG00000031786	Drc7	269277809109732	0.000112970457374338	0.000728072393029662	325147279348407	837401873945356	33630781325843	407246688179354
ENSMUSG00000024617	Camk2a	26911514122079	0.0001993640904344	0.00119658447057117	406434099185509	604790242293868	240219866613164	407246688179354
ENSMUSG00000071984	Fndc1	269040239122497	0.00175579127081415	0.00799593224090707	0.812868198371018	883924200275654	33630781325843	278642470859558
ENSMUSG00000042104	Uggt2	268933659817856	0.000886721343507836	0.00440709345477649	203217049592755	651312568624166	288263839935797	257208434639592
ENSMUSG00000068587	Mgam	2689095057868	0.00116823698178213	0.00561279012363248	121930229755653	837401873945356	288263839935797	32151054329949
ENSMUSG00000018909	Arrb1	26889828679331	1.16971e-12	9.52319e-11	735645719525771	604790242293868	434797958569827	430824128021316
ENSMUSG00000078234	Klhdc7a	268810728898276	0.000129308029341104	0.000819681406331747	406434099185509	744357221284761	240219866613164	492982833059218
ENSMUSG00000058248	Kcnh1	268674267552682	0.00149419533593689	0.00698263560347237	162573639674204	651312568624166	216197879951848	300076507079524
ENSMUSG00000029561	Oasl2	268642961971651	4.14239e+07	4.91827e+08	934798428126671	125610281091803	456417746565012	943097593678503
ENSMUSG00000043760	Pkhd1	268295998010801	3.4547e+09	0.000254906598537056	406434099185509	107001350559684	600549666532911	342944579519456
ENSMUSG00000021823	Vcl	268192784289125	11454.9	248806	150380616698638	218654933752399	960879466452657	139321235429779
ENSMUSG00000020609	Apob	268105319705593	0.00167500318805776	0.00769685239428139	162573639674204	651312568624166	192175893290531	32151054329949
ENSMUSG00000020577	Tspan13	268032990575235	1.35997e+06	2.18765e+07	113801547771943	130262513724833	768703573162125	793059340138742
ENSMUSG00000056529	Ptafr	267998499645359	0.458457	15.8578	251989141495016	274481725348756	163349509296952	173615693381724
ENSMUSG00000005917	Otx1	267969694171034	9.42848e+09	0.000624115453132006	365790689266958	837401873945356	312285826597113	450114760619286
ENSMUSG00000027356	Fermt1	267919761067844	0.000982915385219333	0.0048285832358421	203217049592755	651312568624166	240219866613164	300076507079524
ENSMUSG00000026414	Tnnt2	267302402969043	7.46977e+09	0.000509391719287234	365790689266958	883924200275654	360329799919746	42868072439932
ENSMUSG00000055775	Myh8	267126987403419	0.00133265432339039	0.00629160037173026	162573639674204	697834894954463	240219866613164	300076507079524
ENSMUSG00000037016	Frem2	266979245469976	5.47865e+09	0.000385244007727823	406434099185509	976968852936249	312285826597113	557284941719116
ENSMUSG00000053024	Cntn2	266922690236896	0.000102817138690953	0.000671678775029111	284503869429856	120958048458774	600549666532911	342944579519456
ENSMUSG00000029651	Mtus2	266565674009974	1.83115e+08	1.86354e+09	609651148778264	130262513724833	648593639855543	557284941719116
ENSMUSG00000039577	Nphp4	266388665676051	9.2191e+07	1.01131e+08	812868198371018	102349117926655	648593639855543	514416869279184
ENSMUSG00000062372	Otof	26620842777733	0.000812394780713466	0.00410242225129906	243860459511305	651312568624166	216197879951848	342944579519456
ENSMUSG00000058153	Sez6l	266029113787307	0.000183820279636185	0.00111109146802317	325147279348407	790879547615059	312285826597113	385812651959388
ENSMUSG00000000386	Mx1	265985394439978	0.000142213071834786	0.000890170524957491	528364328941162	511745589633273	33630781325843	32151054329949
ENSMUSG00000037999	Arap2	265875413555509	2.79574e+09	0.000212037168345131	487720919022611	976968852936249	33630781325843	578718977939082
ENSMUSG00000018411	Mapt	265589497530389	0.000149288066048683	0.000926701024103026	528364328941162	511745589633273	312285826597113	342944579519456
ENSMUSG00000054555	Adam12	265471602798211	0.000345876772677504	0.00192981501883654	325147279348407	651312568624166	288263839935797	32151054329949
ENSMUSG00000041741	Pde3a	265462885328844	0.0010600605376984	0.00515304813776377	203217049592755	697834894954463	216197879951848	342944579519456
ENSMUSG00000034586	Hid1	265373947272588	7.60146e+07	6.76892e+09	528364328941162	144219211623922	432395759903696	793059340138742
ENSMUSG00000005802	Slc30a4	26529768697011	1.90418e+09	0.000151725521167211	44707750910406	120958048458774	408373773242379	621587050379014
ENSMUSG00000064246	Chil1	265254098486577	319438	5.59742e+06	121930229755653	19539377058725	11770773464045	814493376358707
ENSMUSG00000018417	Myo1b	265235403401912	1.0388e+08	1.11501e+09	812868198371018	102349117926655	528483706548961	621587050379014
ENSMUSG00000036402	Gng12	265142294247472	2.55275e+06	3.89686e+07	109737206780087	148871444256952	67261562651686	943097593678503
ENSMUSG00000048126	Col6a3	265138030225571	8.38618e+08	7.40707e+08	487720919022611	125610281091803	528483706548961	557284941719116
ENSMUSG00000032332	Col12a1	264758685317399	1.55669e+09	0.000127868584743164	528364328941162	102349117926655	384351786581063	578718977939082
ENSMUSG00000024479	Mal2	264673169705081	2.7104e+09	0.00020674330708264	487720919022611	102349117926655	600549666532911	342944579519456
ENSMUSG00000070823	Gm1043	264666132855821	0.000663307657652491	0.00342914300077106	365790689266958	558267915963571	408373773242379	171472289759728
ENSMUSG00000022595	Lypd2	264647140040754	309.166	81.3209	227603095543885	241916096917547	112903337308187	180045904247714
ENSMUSG00000032548	Slco2a1	264498579112973	0.000137674964692904	0.000863571267004548	365790689266958	930446526605951	264241853274481	53585090549915
ENSMUSG00000029168	Dpysl5	264387915830428	0.000468834764139368	0.00252976305555453	284503869429856	697834894954463	264241853274481	342944579519456
ENSMUSG00000015599	Ttbk1	264349862082158	0.000671235857302422	0.00346563880077454	203217049592755	883924200275654	240219866613164	42868072439932
ENSMUSG00000026840	Lamc3	264185550387429	4.6624e+09	0.000331942743702397	487720919022611	790879547615059	408373773242379	385812651959388
ENSMUSG00000066129	Kndc1	264183929604035	4.29868e+09	0.000308617613114504	406434099185509	111653583192714	360329799919746	578718977939082
ENSMUSG00000051910	Sox6	264151746761783	2.8383e+09	0.000214856519873266	487720919022611	930446526605951	384351786581063	492982833059218
ENSMUSG00000024388	Myo7b	263989626608866	0.000283354679070827	0.00162335509771166	243860459511305	976968852936249	432395759903696	32151054329949
ENSMUSG00000019990	Pde7b	263956153312312	0.000734062275453209	0.00375117733246114	203217049592755	790879547615059	312285826597113	300076507079524
ENSMUSG00000004328	Hif3a	263886477094477	0.000323174859100801	0.00181755484667218	325147279348407	697834894954463	288263839935797	342944579519456
ENSMUSG00000020154	Ptprb	263816338794429	0.000215286213622975	0.00127741467756062	243860459511305	120958048458774	576527679871594	32151054329949
ENSMUSG00000038011	Dnah10	263659469577319	9.45962e+07	1.03014e+09	609651148778264	218654933752399	888813506468708	835927412578673
ENSMUSG00000030376	Slc8a2	263144217252978	0.000234291139602567	0.00137450801900172	406434099185509	651312568624166	264241853274481	385812651959388
ENSMUSG00000036718	Micall2	263113439568748	5.18869e+09	0.000367010886021716	650294558696814	651312568624166	288263839935797	514416869279184
ENSMUSG00000032352	Lrrc1	262804408068927	9.10261e+08	7.95182e+09	569007738859713	111653583192714	432395759903696	600153014159048
ENSMUSG00000032232	Cgnl1	262736997685446	8.68515e+07	9.56246e+08	772224788452467	134914746357863	528483706548961	771625303918776
ENSMUSG00000059003	Grin2a	262651034500837	0.00035063277391301	0.00195361873286355	284503869429856	790879547615059	33630781325843	32151054329949
ENSMUSG00000024713	Pcsk5	262602742778907	0.000699671699627742	0.00359230840889953	203217049592755	107001350559684	216197879951848	557284941719116
ENSMUSG00000048960	Prex2	262207034908773	0.000802838871503917	0.00405759105327655	284503869429856	604790242293868	264241853274481	278642470859558
ENSMUSG00000025150	Cbr2	261874917519315	1.50501e-13	1.28657e-11	154444957690493	254477125026728	121791472372874	129032898044195
ENSMUSG00000020431	Adcy1	26180564959705	0.00128040896604964	0.00607851428230152	162573639674204	837401873945356	240219866613164	364378615739422
ENSMUSG00000039741	Bahcc1	261788972466425	1.12344e+08	1.19491e+09	772224788452467	139566978990893	504461719887645	814493376358707
ENSMUSG00000020176	Grb10	261720618423352	0.000579911167617908	0.00305092332825221	325147279348407	604790242293868	288263839935797	278642470859558
ENSMUSG00000022211	Carmil3	26171519762675	0.00183967610218006	0.00830212805086386	162573639674204	697834894954463	264241853274481	257208434639592
ENSMUSG00000018800	Abca5	261709919396392	0.000860837896934905	0.00430167346576908	284503869429856	604790242293868	240219866613164	300076507079524
ENSMUSG00000040838	Gm11639	261701394318414	1.22346e+09	0.000103699356364733	44707750910406	153523676889982	648593639855543	557284941719116
ENSMUSG00000021294	Kif26a	261607729232363	0.000290998712914667	0.00166162725647392	243860459511305	102349117926655	360329799919746	407246688179354
ENSMUSG00000038791	Scgb3a2	261600864224887	9.61555e-07	5.50617e-05	102827827093934	191206761217523	759094778497599	103955075666835
ENSMUSG00000022793	B4galt4	261247015898715	0.000483802643357644	0.0026034847282843	487720919022611	465223263302976	216197879951848	364378615739422
ENSMUSG00000095547	Gm10719	261022061051073	0.00234540308836341	0.010270685752482	296696892405422	108862243612896	425189163905301	420107109911333
ENSMUSG00000052353	Cemip	26101135783665	0.000430249288497185	0.00234481943749285	203217049592755	107001350559684	360329799919746	407246688179354
ENSMUSG00000019889	Ptprk	260988302878925	0.000179289774613321	0.0010875519627837	44707750910406	697834894954463	264241853274481	42868072439932
ENSMUSG00000046743	Fat4	260903209714789	0.000104415971796281	0.000680266930026071	365790689266958	976968852936249	360329799919746	450114760619286
ENSMUSG00000022212	Cpne6	26087038051198	0.00177040755870665	0.0080471848319792	203217049592755	651312568624166	192175893290531	32151054329949
ENSMUSG00000029093	Sorcs2	260841560179755	2.20931e+08	2.21821e+09	690937968615365	130262513724833	696637613178176	514416869279184
ENSMUSG00000047747	Rnf150	260761911823163	7.09818e+08	6.36528e+08	650294558696814	102349117926655	456417746565012	557284941719116
ENSMUSG00000029608	Rph3a	260625601954571	0.00208801449198851	0.00924162627223316	162573639674204	697834894954463	216197879951848	300076507079524
ENSMUSG00000019368	Sec14l4	260597658217432	0.000738603347727975	0.00377116248532782	284503869429856	651312568624166	264241853274481	300076507079524
ENSMUSG00000040265	Dnm3	260411335153932	4.41914e+08	0.000316128040328953	569007738859713	837401873945356	312285826597113	53585090549915
ENSMUSG00000032666	1700025G04Rik	260382888454528	0.000423903138496636	0.00231444925252178	528364328941162	465223263302976	216197879951848	385812651959388
ENSMUSG00000030650	Tmc5	260345685730742	3.95646e+09	0.000286454706227243	609651148778264	744357221284761	480439733226328	342944579519456
ENSMUSG00000029055	Plch2	260315045353069	0.000224499362914517	0.00132355092382312	365790689266958	790879547615059	288263839935797	407246688179354
ENSMUSG00000059146	Ntrk3	26022074743854	2.54346e+09	0.000195254074696071	365790689266958	18608930532119	696637613178176	64302108659898
ENSMUSG00000039115	Itga9	259899325898027	0.000113696740162728	0.000731571282939534	406434099185509	883924200275654	456417746565012	32151054329949
ENSMUSG00000038816	Ctnnal1	259887673482888	0.00106337642739871	0.00516706824324309	44707750910406	511745589633273	456417746565012	128604217319796
ENSMUSG00000002771	Grin2d	259839908850196	1.67463e+09	0.000136619010586165	44707750910406	144219211623922	576527679871594	557284941719116
ENSMUSG00000068323	Slc4a5	259608607727203	0.000676923584646535	0.00349048748860394	203217049592755	930446526605951	312285826597113	364378615739422
ENSMUSG00000067199	Frat1	259299376848338	2.17713e+08	2.19326e+09	772224788452467	116305815825744	67261562651686	492982833059218
ENSMUSG00000051669	AU021092	259240701002172	2.63458e+08	2.59939e+09	731581378533916	116305815825744	624571653194227	514416869279184
ENSMUSG00000035064	Eef2k	259139070546457	2.80655e-06	0.000155504	459270532079625	469875495936005	283459442603534	276499067237561
ENSMUSG00000029438	Bcl7a	258993319484072	0.000139014985805492	0.000870607718534868	44707750910406	790879547615059	288263839935797	450114760619286
ENSMUSG00000044017	Adgrd1	258890965208493	0.00169956230101809	0.00779622906040036	162573639674204	883924200275654	432395759903696	192906325979694
ENSMUSG00000036617	Etl4	258785403627481	1.02221e+08	1.10016e+09	690937968615365	19539377058725	696637613178176	878795485018605
ENSMUSG00000026494	Kif26b	25865211010648	8.08881e+09	0.000546849596545571	325147279348407	134914746357863	480439733226328	514416869279184
ENSMUSG00000033618	Map3k13	258601821182529	0.000928476685937806	0.0045974385508083	365790689266958	511745589633273	312285826597113	21434036219966
ENSMUSG00000022607	Ptk2	258530472831419	6.92086e+09	0.000475754628065114	772224788452467	558267915963571	504461719887645	300076507079524
ENSMUSG00000049422	Chchd10	258520221307616	212.782	50129.5	178831003641624	316351819046023	136925323969504	158611868027748
ENSMUSG00000005360	Slc1a3	258434749834084	0.000885383438537732	0.00440227211982534	365790689266958	604790242293868	168153906629215	407246688179354
ENSMUSG00000037541	Shank2	258363416809473	1.42074e+09	0.000118491074254221	44707750910406	18143707268816	744681586500809	600153014159048
ENSMUSG00000040728	Esrp1	258342447222108	0.000144243230527753	0.00090146369867162	365790689266958	120958048458774	288263839935797	64302108659898
ENSMUSG00000026825	Dnm1	258302188904344	0.000839359435851656	0.00420840122675854	325147279348407	651312568624166	192175893290531	385812651959388
ENSMUSG00000036395	Glb1l2	25827210612707	0.00462887341314338	0.0182832861414191	0.812868198371018	790879547615059	192175893290531	32151054329949
ENSMUSG00000037138	Aff3	258241942913362	0.000251459375319309	0.00146517322484006	406434099185509	697834894954463	33630781325843	32151054329949
ENSMUSG00000019790	Stxbp5	258117022527369	0.00165824	0.0724301	357662007283248	432657634871767	247426462611559	225057380309643
ENSMUSG00000033196	Myh2	258105217847225	0.00170752130965808	0.00782074819517332	243860459511305	604790242293868	312285826597113	192906325979694
ENSMUSG00000034112	Atp2c2	257992480503071	0.00149638169388768	0.00699012338503034	162573639674204	837401873945356	312285826597113	278642470859558
ENSMUSG00000003863	Ppfia3	257799284056238	5.04789e+09	0.000357263032146636	406434099185509	130262513724833	408373773242379	600153014159048
ENSMUSG00000042268	Slc26a9	25776843547197	0.00052340117190746	0.00278526688545508	284503869429856	790879547615059	33630781325843	300076507079524
ENSMUSG00000001604	Tcea3	257719750911908	0.00150581151791355	0.00703142889051476	406434099185509	418700936972678	168153906629215	32151054329949
ENSMUSG00000036944	Tmem71	257473370410213	0.00013652918732535	0.000857282955881317	528364328941162	651312568624166	33630781325843	364378615739422
ENSMUSG00000061414	Cracr2a	257400686973382	39261.9	780542	203217049592755	167480374789071	127316529304977	943097593678503
ENSMUSG00000030022	Adamts9	257370050702737	0.00205403151650716	0.00912157669371343	162573639674204	930446526605951	168153906629215	471548796839252
ENSMUSG00000004098	Col5a3	257160811461376	1.48302e+09	0.000122659477518264	569007738859713	111653583192714	480439733226328	514416869279184
ENSMUSG00000023043	Krt18	257049058215544	934.55	2268.7	195088367609044	255872794816637	13212092663724	135034428185786
ENSMUSG00000038020	Rapgefl1	257023871770839	0.00162730501991793	0.00751662928536388	162573639674204	837401873945356	264241853274481	32151054329949
ENSMUSG00000000627	Sema4f	256967938379884	3.98559e+09	0.000288215052584559	528364328941162	930446526605951	432395759903696	42868072439932
ENSMUSG00000051331	Cacna1c	256800410996775	1.5475e+06	2.46283e+07	117865888763798	18143707268816	888813506468708	878795485018605
ENSMUSG00000108448	Gm21269	256592681032528	0.000916271946676954	0.004542644017328	325147279348407	651312568624166	384351786581063	192906325979694
ENSMUSG00000017607	Tns4	256541971917641	1.98618e+09	0.000157839490359959	690937968615365	837401873945356	408373773242379	492982833059218
ENSMUSG00000027168	Pax6	25651970906261	0.00171716091048554	0.00784987844793391	243860459511305	604790242293868	240219866613164	257208434639592
ENSMUSG00000061576	Dpp6	25597484585355	8.36927e+09	0.000563665705954425	406434099185509	107001350559684	456417746565012	407246688179354
ENSMUSG00000026778	Prkcq	255936311579107	0.000136089923905241	0.000855134055996324	487720919022611	744357221284761	33630781325843	385812651959388
ENSMUSG00000049571	Cfap46	255907315005341	5.80492e+08	5.32362e+09	569007738859713	167480374789071	624571653194227	685889159038911
ENSMUSG00000089715	Cbx6	255853981880426	4.73726e+07	5.51513e+08	89415501820812	167480374789071	600549666532911	900229521238571
ENSMUSG00000042359	Osbpl6	255547432479253	0.000119538899626464	0.000765458293595248	934798428126671	604790242293868	216197879951848	685889159038911
ENSMUSG00000026383	Epb41l5	255480434932401	1.09777e+08	1.17096e+09	975441838045222	107001350559684	600549666532911	600153014159048
ENSMUSG00000102018	K230010J24Rik	255346789864908	0.00101361659754737	0.00495343545914534	406434099185509	511745589633273	192175893290531	342944579519456
ENSMUSG00000030352	Tspan9	255288518269052	0.000125221070539612	0.000796407595743132	44707750910406	883924200275654	456417746565012	32151054329949
ENSMUSG00000026874	Hc	255231810097184	4.55531e+08	4.26588e+09	731581378533916	116305815825744	504461719887645	600153014159048
ENSMUSG00000034107	Ano7	255066901243562	0.000994073753784463	0.00486787016583161	325147279348407	604790242293868	240219866613164	300076507079524
ENSMUSG00000020627	Klhl29	254970658820449	0.0028051987587457	0.0119603201797893	162573639674204	697834894954463	240219866613164	257208434639592
ENSMUSG00000047021	Cfap65	254877775768158	2.43424e+09	0.000188197689313313	569007738859713	116305815825744	624571653194227	385812651959388
ENSMUSG00000047146	Tet1	254596437848917	0.00072420266284432	0.0037039561832995	325147279348407	744357221284761	408373773242379	21434036219966
ENSMUSG00000042641	Rgsl1	254445069118187	0.00138278884953193	0.00650263927355524	487720919022611	37217861064238	312285826597113	192906325979694
ENSMUSG00000025576	Rbfox3	254275946182126	0.00083803956840093	0.00420354465826585	325147279348407	651312568624166	264241853274481	300076507079524
ENSMUSG00000029375	Cxcl15	253745754649979	3.60251e+09	0.000264670356842885	487720919022611	120958048458774	528483706548961	450114760619286
ENSMUSG00000028073	Pear1	253714456752547	0.00045405604987495	0.00245777603116391	44707750910406	604790242293868	264241853274481	342944579519456
ENSMUSG00000001504	Irx2	253648497672975	0.000299676663578997	0.00170462467191703	365790689266958	883924200275654	288263839935797	42868072439932
ENSMUSG00000074923	Pak6	253604504748937	0.000336230013867988	0.00188301394757702	487720919022611	604790242293868	288263839935797	342944579519456
ENSMUSG00000025278	Flnb	253588715769666	1.50329e+06	2.39638e+07	130058911739363	204698235853309	792725559823442	11360039196582
ENSMUSG00000025372	Baiap2	253303399681562	807696	1.34631e+07	146316275706783	162828142156041	864791519807391	921663557458537
ENSMUSG00000052387	Trpm3	25324290641875	0.00547878038315518	0.0211994968075012	0.812868198371018	790879547615059	240219866613164	257208434639592
ENSMUSG00000020732	Rab37	252972822305356	0.00107706098728368	0.00521661914035254	243860459511305	837401873945356	384351786581063	235774398419626
ENSMUSG00000020357	Flt4	252875178725669	0.000632698280006997	0.00328372598989115	325147279348407	744357221284761	312285826597113	300076507079524
ENSMUSG00000021338	Carmil1	252767727782159	3.50583e+09	0.000258042860355937	487720919022611	125610281091803	504461719887645	492982833059218
ENSMUSG00000040605	Bace2	252618772575272	0.000847380488352903	0.00424328438686508	325147279348407	697834894954463	240219866613164	342944579519456
ENSMUSG00000037946	Fgd3	252362817970188	6.78925e-06	0.00036274	642165876713104	507093357000243	360329799919746	30221991070152
ENSMUSG00000016624	Phf21b	252283628656758	0.00117245168197187	0.00562852054947425	528364328941162	37217861064238	240219866613164	278642470859558
ENSMUSG00000031523	Dlc1	25223323410657	1.70111e+09	0.00013846731866499	690937968615365	102349117926655	576527679871594	407246688179354
ENSMUSG00000019558	Slc6a8	252104809608638	136349	2.49897e+06	170702321657914	18143707268816	105696741309792	964531629898469
ENSMUSG00000026068	Il18rap	252079047622971	3.04137e+08	2.96893e+09	113801547771943	930446526605951	456417746565012	728757231478844
ENSMUSG00000026180	Cxcr2	251994235289309	2.35739e+08	2.35111e+09	812868198371018	139566978990893	528483706548961	728757231478844
ENSMUSG00000079022	Col22a1	251947926806709	8.68367e+09	0.000583199792235765	44707750910406	107001350559684	456417746565012	407246688179354
ENSMUSG00000047507	Baiap3	251798356892691	0.000302191342296253	0.00171261170764386	406434099185509	790879547615059	360329799919746	32151054329949
ENSMUSG00000009647	Mcu	251724572643475	1.10693e+08	1.17967e+09	934798428126671	158175909523012	528483706548961	900229521238571
ENSMUSG00000097534	Gm16675	251721212325205	0.00104804642314934	0.00510293718155056	406434099185509	558267915963571	360329799919746	192906325979694
ENSMUSG00000026589	Sec16b	251660601751593	0.00033561345572857	0.00188044093546794	325147279348407	102349117926655	312285826597113	450114760619286
ENSMUSG00000028909	Ptpru	251373562628368	6.40915e+08	5.80546e+09	690937968615365	144219211623922	720659599839493	492982833059218
ENSMUSG00000000320	Alox12	251287034336759	0.00161373865693362	0.00746837751205783	325147279348407	558267915963571	288263839935797	21434036219966
ENSMUSG00000003452	Bicd1	251229874679159	3.65321e+09	0.000267246905775738	117865888763798	511745589633273	456417746565012	514416869279184
ENSMUSG00000032735	Ablim3	251025097794067	0.00017317304627299	0.0010563379295592	487720919022611	790879547615059	360329799919746	364378615739422
ENSMUSG00000033450	Tagap	251017211385492	2.88754e+09	0.000217894260488869	101608524796377	604790242293868	456417746565012	471548796839252
ENSMUSG00000024109	Nrxn1	250947138882072	0.000579950749646874	0.00305092332825221	243860459511305	111653583192714	33630781325843	42868072439932
ENSMUSG00000076617	Ighm	250921171913315	8.81176e+09	0.000590146232015439	569007738859713	837401873945356	456417746565012	342944579519456
ENSMUSG00000053110	Yap1	25084796075046	5.51488e+09	0.000387563928623522	487720919022611	116305815825744	504461719887645	42868072439932
ENSMUSG00000023800	Tiam2	250659941354457	0.00183697213571825	0.00829843453279394	162573639674204	976968852936249	384351786581063	257208434639592
ENSMUSG00000047139	Cd24a	250656430196853	3.08291e-14	2.69316e-12	126807438945879	169806491105586	778312367826652	904516328482565
ENSMUSG00000001036	Epn2	250427936032653	0.000581993666685402	0.00306032522095382	325147279348407	837401873945356	288263839935797	364378615739422
ENSMUSG00000005237	Dnah2	250293496578359	5.34597e+06	7.64403e+06	125994570747508	20004600322028	720659599839493	111456988343823
ENSMUSG00000072487	Mroh5	250257280751929	0.00341525701037636	0.0141431819723821	121930229755653	883924200275654	240219866613164	32151054329949
ENSMUSG00000032514	Ttc21a	250247778640643	0.000434880851928484	0.00236575183449095	325147279348407	930446526605951	384351786581063	32151054329949
ENSMUSG00000048827	Pkd1l3	250160650661002	0.00105116515114791	0.00511604088204072	365790689266958	604790242293868	312285826597113	235774398419626
ENSMUSG00000045636	Mtus1	249579770687045	33.8892	8836.31	23979611851945	274481725348756	141729721301767	147894849917765
ENSMUSG00000049281	Scn3b	249560321499806	0.00194133637888123	0.00869532701439017	284503869429856	604790242293868	240219866613164	257208434639592
ENSMUSG00000016028	Celsr1	24892631368012	1221.55	264845	199152708600899	279133957981785	112903337308187	154325060783755
ENSMUSG00000027784	Ppm1l	248858528874347	2.43182e+09	0.000188132028810419	569007738859713	130262513724833	528483706548961	514416869279184
ENSMUSG00000003279	Dlgap1	248627133416168	0.000381758519765077	0.00210936563460224	325147279348407	102349117926655	384351786581063	364378615739422
ENSMUSG00000005583	Mef2c	248600934524244	0.000129058171910019	0.000818531108330212	731581378533916	604790242293868	408373773242379	342944579519456
ENSMUSG00000032198	Dock6	24840651067777	7.58027e+06	1.04879e+08	130058911739363	153523676889982	768703573162125	814493376358707
ENSMUSG00000035126	Wdr78	248334670188174	0.00132901757968168	0.00628058551049004	406434099185509	558267915963571	192175893290531	342944579519456
ENSMUSG00000009097	Tbx1	248235343125261	0.0017301300524133	0.00789710010193838	243860459511305	790879547615059	360329799919746	21434036219966
ENSMUSG00000037705	Tecta	248219959354663	0.000964819022649851	0.00475770665969238	365790689266958	651312568624166	264241853274481	300076507079524
ENSMUSG00000034758	Tle6	248055883319502	0.00128632454109702	0.00610417609351671	487720919022611	511745589633273	168153906629215	385812651959388
ENSMUSG00000003746	Man1a	247868726026831	4.64151	150.134	304825574389132	348917447477232	172958303961478	190762922357697
ENSMUSG00000026090	2010300C02Rik	247859999182555	3.87448e+09	0.000281199318241178	690937968615365	930446526605951	384351786581063	514416869279184
ENSMUSG00000022146	Osmr	247759841875218	0.000817455703903477	0.00411928836392287	365790689266958	697834894954463	288263839935797	300076507079524
ENSMUSG00000028017	Egf	247628798689682	0.000861524629635695	0.00430330833367279	325147279348407	790879547615059	360329799919746	257208434639592
ENSMUSG00000033170	Card10	24751487767083	2.95227e+09	0.000222218380709707	569007738859713	134914746357863	456417746565012	600153014159048
ENSMUSG00000066510	Ankdd1a	24739297704535	0.00221668162166614	0.00976057602947033	44707750910406	418700936972678	312285826597113	171472289759728
ENSMUSG00000054889	Dsp	247351920824877	2.01162e+07	2.55573e+08	105672865788232	204698235853309	768703573162125	943097593678503
ENSMUSG00000026726	Cubn	247296018338989	0.000692423012346585	0.00356273371099051	284503869429856	102349117926655	288263839935797	42868072439932
ENSMUSG00000068748	Ptprz1	247214572297579	0.000459568418833067	0.0024853659451397	365790689266958	976968852936249	264241853274481	471548796839252
ENSMUSG00000028789	Azin2	247060706546903	0.00169346922157331	0.00777125753212782	325147279348407	651312568624166	192175893290531	342944579519456
ENSMUSG00000040703	Cyp2s1	246921657884464	8.5059e+09	0.00057190221115644	487720919022611	134914746357863	648593639855543	364378615739422
ENSMUSG00000029406	Pitpnm2	24672723364338	2.50287e+08	2.48172e+08	812868198371018	176784840055131	600549666532911	814493376358707
ENSMUSG00000075254	Heg1	246700315145815	6.41278e+08	5.80546e+09	812868198371018	125610281091803	648593639855543	492982833059218
ENSMUSG00000033276	Stk36	246667476714931	0.000782138639412407	0.00396133526723982	44707750910406	651312568624166	216197879951848	385812651959388
ENSMUSG00000068699	Flnc	246650836407917	0.000967575959069862	0.00476737302517419	203217049592755	120958048458774	408373773242379	364378615739422
ENSMUSG00000052373	Mpp3	246595274609969	0.00456835318246832	0.0180979976457401	121930229755653	837401873945356	288263839935797	235774398419626
ENSMUSG00000032875	Arhgef17	246370585842743	1.19541e+08	1.2605e+09	853511608289569	19539377058725	744681586500809	793059340138742
ENSMUSG00000029634	Rnf6	246320868293387	0.000510304	0.0233997	503978282990031	609442474926898	348318806589088	265782049127578
ENSMUSG00000025085	Ablim1	246284373175507	234849	4.15165e+06	178831003641624	19074153795422	984901453113973	105026777477833
ENSMUSG00000054065	Pkp3	246284036992909	0.000820314942390066	0.00412674620871136	609651148778264	558267915963571	168153906629215	471548796839252
ENSMUSG00000024743	Syt7	246177784465855	0.000158050858834852	0.000972020903666756	569007738859713	790879547615059	360329799919746	385812651959388
ENSMUSG00000056598	Drc3	246028405166201	0.000696807682317674	0.0035795934753038	325147279348407	883924200275654	360329799919746	300076507079524
ENSMUSG00000024867	Pip5k1b	245958786350691	0.000788613887502044	0.00399075306791732	325147279348407	837401873945356	312285826597113	32151054329949
ENSMUSG00000060206	Zfp462	245736209268737	0.00017950064674942	0.00108802669872287	528364328941162	837401873945356	360329799919746	385812651959388
ENSMUSG00000027546	Atp9a	245717508253508	4.27856e+09	0.000307357779246185	731581378533916	130262513724833	312285826597113	793059340138742
ENSMUSG00000034361	Cpne2	245640756242208	0.00037054964793167	0.00205674128769343	406434099185509	883924200275654	360329799919746	342944579519456
ENSMUSG00000036390	Gadd45a	245620748655446	9.90176e+08	8.56864e+09	934798428126671	102349117926655	648593639855543	42868072439932
ENSMUSG00000030605	Mfge8	245508590951742	44.0253	1236.84	276375187446146	362874145376321	184969297292136	165042078893738
ENSMUSG00000047446	Arl4a	245312735888879	0.00119876897045916	0.00573874681538208	243860459511305	976968852936249	384351786581063	278642470859558
ENSMUSG00000036225	Kctd1	245268606331647	0.00111373136714783	0.00538333481503443	44707750910406	604790242293868	384351786581063	192906325979694
ENSMUSG00000020546	Stxbp4	245244897956961	0.000813752075829762	0.00410754316471134	284503869429856	102349117926655	432395759903696	278642470859558
ENSMUSG00000075270	Pde11a	245125475420058	0.00432924944705657	0.0173169977882263	243860459511305	651312568624166	360329799919746	128604217319796
ENSMUSG00000031142	Cacna1f	245015064884296	3.9381e+09	0.000285470350688762	690937968615365	976968852936249	480439733226328	42868072439932
ENSMUSG00000027605	Acss2	24499681563143	0.000114153712337913	0.000733722679516725	528364328941162	116305815825744	600549666532911	32151054329949
ENSMUSG00000002489	Tiam1	244697337811354	6.4076e+06	9.04318e+07	174766662649769	134914746357863	768703573162125	921663557458537
ENSMUSG00000031842	Pde4c	244606925052627	0.00191200336078034	0.00858470929936122	365790689266958	558267915963571	288263839935797	21434036219966
ENSMUSG00000044162	Tnip3	244546481787557	0.00010882336914797	0.000705906819492089	934798428126671	558267915963571	432395759903696	385812651959388
ENSMUSG00000060180	Myh13	244344325824811	0.000867039642435383	0.00432363768361111	325147279348407	883924200275654	264241853274481	385812651959388
ENSMUSG00000060969	Irx1	244209384083497	0.00182785046373052	0.00826746574071312	406434099185509	511745589633273	240219866613164	257208434639592
ENSMUSG00000032946	Rasgrp2	243916050087914	4.45021e+07	4.18054e+09	89415501820812	139566978990893	504461719887645	728757231478844
ENSMUSG00000027070	Lrp2	243877066087181	1.91797e+09	0.000152722988719589	609651148778264	172132607422101	720659599839493	53585090549915
ENSMUSG00000021782	Dlg5	243680867919733	5.34452e+08	4.93163e+09	89415501820812	139566978990893	480439733226328	75019126769881
ENSMUSG00000020658	Efr3b	243525274799807	0.00266415454261591	0.0114404741894608	284503869429856	790879547615059	144131919967899	42868072439932
ENSMUSG00000030889	Vwa3a	243511013956997	0.000968654689767561	0.00477072400293752	284503869429856	976968852936249	288263839935797	385812651959388
ENSMUSG00000037148	Arhgap10	243159253580063	1.78013e+09	0.000143646347419468	975441838045222	976968852936249	384351786581063	664455122818946
ENSMUSG00000061882	Ccdc62	242782703941114	0.00251974306976864	0.010886745508661	284503869429856	651312568624166	264241853274481	235774398419626
ENSMUSG00000032194	Kank2	242638846276351	0.000103427296709258	0.000674927964567287	650294558696814	102349117926655	600549666532911	300076507079524
ENSMUSG00000037991	Rmi2	242629191799367	0.00302716179089857	0.012734296068005	243860459511305	697834894954463	288263839935797	21434036219966
ENSMUSG00000024589	Nedd4l	242575185409459	3.6399e+07	4.36497e+08	130058911739363	139566978990893	696637613178176	75019126769881
ENSMUSG00000043635	Adamts3	242557302796043	0.0055723874105664	0.0215268988152546	162573639674204	744357221284761	312285826597113	171472289759728
ENSMUSG00000033032	Afap1l1	242274639006405	0.0017070410699781	0.00782074819517332	284503869429856	837401873945356	384351786581063	21434036219966
ENSMUSG00000016024	Lbp	242267322287417	1.67734e+09	0.000136747015256745	690937968615365	139566978990893	576527679871594	53585090549915
ENSMUSG00000070306	Ccdc153	242100564334231	1.49588e+09	0.000123551953559855	89415501820812	107001350559684	624571653194227	42868072439932
ENSMUSG00000070348	Ccnd1	24153293632087	3.06979e+07	3.72231e+08	113801547771943	204698235853309	744681586500809	943097593678503
ENSMUSG00000063428	Ddo	241465648884083	0.00389072351221003	0.0157898199369717	325147279348407	558267915963571	144131919967899	32151054329949
ENSMUSG00000027339	Rassf2	241173344078661	0.107709	3.93006	46333487307148	483832193835095	211393482619585	291502892591537
ENSMUSG00000045180	Shroom2	241023149312617	0.00193926130482388	0.00868928464849578	365790689266958	651312568624166	192175893290531	342944579519456
ENSMUSG00000034706	Dnaic2	240970949974849	0.000756492625511168	0.00385263989026283	406434099185509	790879547615059	288263839935797	342944579519456
ENSMUSG00000046415	B430212C06Rik	240858853600661	0.0028389775646402	0.0120767598761183	569007738859713	325656284312083	264241853274481	21434036219966
ENSMUSG00000014030	Pax5	240758355976351	0.00141846331822567	0.00665732117353916	284503869429856	883924200275654	33630781325843	278642470859558
ENSMUSG00000027016	Zfp385b	240747136171192	0.00934998089302312	0.033413129688773	0.812868198371018	883924200275654	33630781325843	171472289759728
ENSMUSG00000031628	Casp3	240706842049862	8.57271e+07	9.47352e+08	125994570747508	130262513724833	67261562651686	685889159038911
ENSMUSG00000029122	Evc	240620709668051	0.00184860068143053	0.00832983921512069	284503869429856	790879547615059	264241853274481	300076507079524
ENSMUSG00000070469	Adamtsl3	240615775327984	0.00445082291302618	0.0177085932922531	243860459511305	651312568624166	168153906629215	300076507079524
ENSMUSG00000016756	Cmah	240586433413808	0.00217310896767623	0.00957576145992237	528364328941162	418700936972678	312285826597113	192906325979694
ENSMUSG00000022623	Shank3	240448588879157	0.00251117581654938	0.0108575694264678	203217049592755	976968852936249	384351786581063	235774398419626
ENSMUSG00000039110	Mycbpap	240280928873457	0.00309956080501886	0.0130068526348056	243860459511305	744357221284761	216197879951848	300076507079524
ENSMUSG00000020844	Nxn	240278175325415	0.00115406838309973	0.00554694393933237	569007738859713	511745589633273	360329799919746	21434036219966
ENSMUSG00000026640	Plxna2	240236743074174	1.32682e+09	0.000111590973922056	772224788452467	153523676889982	480439733226328	728757231478844
ENSMUSG00000079429	Mroh2a	239943147829725	0.948139	31.7852	410498440177364	683878197055374	266644051940612	30865012156751
ENSMUSG00000034949	Zfr2	239738231242456	0.00266035682866687	0.0114323700271042	284503869429856	744357221284761	192175893290531	342944579519456
ENSMUSG00000025650	Col7a1	239636386865516	1.58278e+07	1.62878e+09	934798428126671	204698235853309	744681586500809	814493376358707
ENSMUSG00000040473	Cfap69	239631322599306	0.000762292928309793	0.00387558273832269	569007738859713	604790242293868	384351786581063	235774398419626
ENSMUSG00000033595	Lgi3	239549640481829	0.00420075845113361	0.0168706970279084	325147279348407	697834894954463	432395759903696	10717018109983
ENSMUSG00000024754	Tmem2	239496055395142	442.448	873798	235731777527595	223307166385428	110501138642056	130747620941793
ENSMUSG00000030125	Lrrc23	239178147577248	0.00466488812205993	0.0184133842496086	121930229755653	107001350559684	384351786581063	235774398419626
ENSMUSG00000032724	Abtb2	23898309106247	58.3493	14488.1	304825574389132	279133957981785	158545111964688	147894849917765
ENSMUSG00000043671	Dpy19l3	238827652111372	0.000993686657766525	0.00486787016583161	325147279348407	976968852936249	288263839935797	385812651959388
ENSMUSG00000056427	Slit3	238762147946542	0.0130513872343647	0.0443117737364188	0.406434099185509	930446526605951	288263839935797	21434036219966
ENSMUSG00000022456	Sept3	238728351275843	0.000587981080805476	0.00308638490135085	569007738859713	651312568624166	360329799919746	278642470859558
ENSMUSG00000063142	Kcnma1	238466583000561	0.00924816488895842	0.033158189751664	0.812868198371018	883924200275654	240219866613164	257208434639592
ENSMUSG00000066438	Plekhd1	238418331098888	0.00216570505669073	0.00954665124069048	487720919022611	465223263302976	240219866613164	257208434639592
ENSMUSG00000020181	Nav3	238377096539136	0.00261830006126252	0.0112759320378517	243860459511305	883924200275654	216197879951848	364378615739422
ENSMUSG00000035000	Dpp4	238277095730161	0.00176341696690214	0.00802455295052652	44707750910406	558267915963571	288263839935797	235774398419626
ENSMUSG00000020159	Gabrp	238226195322039	5.01612e+06	7.19819e+07	138187593723073	307047353779964	112903337308187	117887199209813
ENSMUSG00000029330	Cds1	238007571791687	0.000210190301844482	0.0012521441177077	690937968615365	744357221284761	360329799919746	385812651959388
ENSMUSG00000035576	L3mbtl1	237833954854755	0.00281990774056599	0.0120144734208237	44707750910406	465223263302976	216197879951848	257208434639592
ENSMUSG00000032572	Col6a4	237627103649671	0.00044188951632417	0.0023995162120543	650294558696814	651312568624166	288263839935797	385812651959388
ENSMUSG00000044199	S1pr4	237565780504877	5.11384e+07	5.89051e+08	191024026617189	116305815825744	720659599839493	878795485018605
ENSMUSG00000021318	Gli3	237455473751375	0.00164236386566835	0.00757637938020711	528364328941162	511745589633273	216197879951848	32151054329949
ENSMUSG00000055980	Irs1	237406559915955	0.00402704833129239	0.0162760688141174	284503869429856	651312568624166	312285826597113	171472289759728
ENSMUSG00000039232	Stx11	237370307765234	0.000217924787019581	0.00128859874063752	934798428126671	604790242293868	504461719887645	300076507079524
ENSMUSG00000095105	Edaradd	237359794860926	0.000816817236235167	0.00411780483709456	487720919022611	697834894954463	312285826597113	300076507079524
ENSMUSG00000000385	Tmprss2	237336150065895	0.00051747504923488	0.00275863758986327	487720919022611	837401873945356	384351786581063	300076507079524
ENSMUSG00000017723	Wfdc2	237324913961946	0.064103	2.40497	890090677216265	184693635531281	660604633186202	754478074942803
ENSMUSG00000034063	4930590J08Rik	237193688057129	0.00294384324210736	0.0124406482773803	406434099185509	511745589633273	216197879951848	257208434639592
ENSMUSG00000014725	Adam28	237035439751966	0.000266622003842568	0.00154151311207142	528364328941162	976968852936249	432395759903696	342944579519456
ENSMUSG00000033569	Adgrb3	236987540813617	0.00221409645158937	0.00975278113088757	325147279348407	744357221284761	33630781325843	21434036219966
ENSMUSG00000036887	C1qa	236872075072207	0.00279500384054636	0.0119210997732213	284503869429856	790879547615059	360329799919746	192906325979694
ENSMUSG00000066877	Nck2	236796284784811	1.23386e+08	1.2999e+09	105672865788232	18608930532119	792725559823442	707323195258877
ENSMUSG00000032845	Alpk2	236696796409246	0.00123317497247202	0.0058802587591576	609651148778264	558267915963571	192175893290531	407246688179354
ENSMUSG00000042644	Itpr3	236660954290022	342.12	8901.06	292632551413567	339612982211172	156142913298557	169328886137731
ENSMUSG00000030849	Fgfr2	236544880143844	0.000389181761265497	0.00214444167533401	325147279348407	172132607422101	552505693210278	492982833059218
ENSMUSG00000070691	Runx3	236534883855836	1.1418e+08	1.21037e+09	117865888763798	162828142156041	624571653194227	814493376358707
ENSMUSG00000026417	Pigr	236401954577575	0.00934569	0.0342047	625908512745684	118631932142259	461222143897275	469405393217255
ENSMUSG00000028078	Dclk2	236374826435154	0.00060355088673617	0.00315152574714594	609651148778264	697834894954463	240219866613164	42868072439932
ENSMUSG00000022220	Adcy4	236302869255005	0.00123324277118028	0.0058802587591576	406434099185509	744357221284761	288263839935797	300076507079524
ENSMUSG00000079491	H2-T10	236283390660317	0.0035058138616912	0.0144708752415735	487720919022611	465223263302976	144131919967899	342944579519456
ENSMUSG00000042567	Nek10	236228763278905	0.00919481001885291	0.0330460919836732	121930229755653	883924200275654	144131919967899	364378615739422
ENSMUSG00000051579	Tceal8	23622854742408	0.00123263874386369	0.0058802587591576	365790689266958	837401873945356	33630781325843	278642470859558
ENSMUSG00000026594	Ralgps2	235984665324196	0.00103129058102187	0.00503158812624124	44707750910406	744357221284761	264241853274481	342944579519456
ENSMUSG00000025558	Dock9	235971952966669	6.57689e+07	7.43269e+08	130058911739363	18143707268816	624571653194227	964531629898469
ENSMUSG00000001435	Col18a1	2358125047759	0.00108172316040298	0.00523708041411928	325147279348407	107001350559684	432395759903696	278642470859558
ENSMUSG00000026455	Klhl12	235729454761824	0.000746544364182905	0.0038100822816806	487720919022611	790879547615059	264241853274481	385812651959388
ENSMUSG00000038677	Scube3	235667086851524	0.000500030105421439	0.00267636865012691	609651148778264	790879547615059	240219866613164	471548796839252
ENSMUSG00000022218	Tgm1	235646548097525	1.91099e+07	2.44868e+08	162573639674204	167480374789071	100892343977529	685889159038911
ENSMUSG00000042712	Tceal9	235644746548484	1.66819e+09	0.000136186157385959	934798428126671	120958048458774	648593639855543	450114760619286
ENSMUSG00000041842	Fhdc1	235599094276442	5.35669e+09	0.000377777691291187	609651148778264	153523676889982	576527679871594	514416869279184
ENSMUSG00000035459	Stab2	235549001598842	0.000347897460087742	0.00194018490322931	406434099185509	153523676889982	360329799919746	621587050379014
ENSMUSG00000039131	Gipc2	235520715068697	0.00206830859528645	0.00917476548124099	284503869429856	883924200275654	33630781325843	257208434639592
ENSMUSG00000063130	Calml3	235213961213859	0.000369275924176215	0.00205080940164313	487720919022611	102349117926655	33630781325843	42868072439932
ENSMUSG00000028841	Cnksr1	235129396404858	0.00288604337674971	0.0122309373700214	406434099185509	604790242293868	168153906629215	342944579519456
ENSMUSG00000026335	Pam	234945522631973	126712	2.33306e+06	21541007256832	469875495936005	16094731063082	186476115113704
ENSMUSG00000007783	Cpt1c	234941530060535	0.00366132756777254	0.0149858988820457	609651148778264	325656284312083	288263839935797	192906325979694
ENSMUSG00000029718	Pcolce	234795324292597	0.00155007615316142	0.00720719168649412	569007738859713	558267915963571	384351786581063	192906325979694
ENSMUSG00000064057	Scgb3a1	234728063245206	0.000392548	0.018139	158102864583163	305651683990055	108339159842537	127318175146598
ENSMUSG00000074657	Kif5a	234654116873523	0.00104085190574016	0.00507616772937988	325147279348407	107001350559684	360329799919746	342944579519456
ENSMUSG00000036995	Asap3	234590479228851	0.00124908155324086	0.00595103822817938	284503869429856	116305815825744	408373773242379	32151054329949
ENSMUSG00000033722	BC034090	234421701033947	0.00282870727285934	0.0120391069137911	284503869429856	790879547615059	240219866613164	300076507079524
ENSMUSG00000018378	Cuedc1	234341299449326	0.00012427096817819	0.000791524719082795	650294558696814	125610281091803	33630781325843	621587050379014
ENSMUSG00000022696	Sidt1	234185772674051	0.00402821823424263	0.0162760688141174	284503869429856	697834894954463	192175893290531	300076507079524
ENSMUSG00000032591	Mst1	234094290747638	0.000804882418556722	0.00406620210438449	731581378533916	511745589633273	288263839935797	342944579519456
ENSMUSG00000015829	Tnr	233987800525285	0.000115779292278474	0.000743771642506052	690937968615365	102349117926655	480439733226328	385812651959388
ENSMUSG00000029231	Pdgfra	233975693786086	0.00136384467300923	0.00642617836479309	243860459511305	139566978990893	480439733226328	342944579519456
ENSMUSG00000041548	Hspb8	233859294448877	0.0057455140928971	0.0220618996331687	162573639674204	883924200275654	288263839935797	235774398419626
ENSMUSG00000042589	Cux2	233634250925391	0.000392177818729019	0.00215995588336351	44707750910406	125610281091803	33630781325843	514416869279184
ENSMUSG00000031955	Bcar1	233403937403176	0.00213572991602834	0.00943885363184164	243860459511305	107001350559684	312285826597113	342944579519456
ENSMUSG00000024063	Lbh	233337034055764	502532	8.57961e+06	191024026617189	251220562183607	115305535974319	10717018109983
ENSMUSG00000010021	Kif19a	232987846941708	0.000498954403832448	0.00267396147270875	609651148778264	744357221284761	33630781325843	342944579519456
ENSMUSG00000075225	Ccdc162	232870914920681	0.000247611827662575	0.00144486511626801	650294558696814	883924200275654	360329799919746	407246688179354
ENSMUSG00000027778	Ift80	232842459504603	0.000177900957956737	0.00108131978914486	690937968615365	930446526605951	360329799919746	450114760619286
ENSMUSG00000020101	Vsir	232841864392107	2.47867e-18	2.74674e-15	224758056849586	201441673010188	112182677708348	102026012407038
ENSMUSG00000022382	Wnt7b	232808321000597	0.00259175453164834	0.0111736737156943	284503869429856	930446526605951	216197879951848	385812651959388
ENSMUSG00000019564	Arid3a	232720683986674	3.92836e-06	0.000213703	719388355558351	865315269743535	413178170574642	381525844715395
ENSMUSG00000029053	Prkcz	232641103166595	4.67969e+09	0.000332777827417809	853511608289569	120958048458774	384351786581063	64302108659898
ENSMUSG00000058056	Palld	232617482691041	0.000338863851304141	0.00189421885679961	569007738859713	930446526605951	384351786581063	364378615739422
ENSMUSG00000060716	Plekhh1	232592094103164	9.29381e+09	0.000616223432616677	772224788452467	107001350559684	360329799919746	557284941719116
ENSMUSG00000031841	Cdh13	232570882904085	0.00511133739044066	0.0199258911689882	162573639674204	976968852936249	264241853274481	300076507079524
ENSMUSG00000032324	Tspan3	232070063677897	0.00013309270491053	0.000838343943352225	89415501820812	790879547615059	480439733226328	364378615739422
ENSMUSG00000025856	Pdgfa	231919431378215	0.000718853075596974	0.00368131519415686	528364328941162	790879547615059	312285826597113	342944579519456
ENSMUSG00000035270	Impg2	231873447636149	0.00331162841443588	0.0137855891700761	44707750910406	511745589633273	264241853274481	21434036219966
ENSMUSG00000009487	Otog	231713906769852	0.00050875746290644	0.00271821844467155	325147279348407	20004600322028	504461719887645	64302108659898
ENSMUSG00000030029	Lrig1	231622036316612	9.03275e+09	0.000602890053898404	772224788452467	111653583192714	576527679871594	364378615739422
ENSMUSG00000073600	Prob1	231602236577917	0.000712110333052003	0.00364834608988287	406434099185509	111653583192714	432395759903696	32151054329949
ENSMUSG00000021886	Gpr65	231519189595709	0.00158205416677091	0.00733308453443618	528364328941162	604790242293868	240219866613164	32151054329949
ENSMUSG00000035033	Tbr1	231269448781272	0.00682522739125851	0.0255743022600444	284503869429856	651312568624166	33630781325843	128604217319796
ENSMUSG00000046613	Vwa5b2	231261624430274	0.00933949297597205	0.0334055743982168	203217049592755	744357221284761	120109933306582	342944579519456
ENSMUSG00000023999	Kif6	231210899765096	0.00163201523752104	0.00753257167861618	365790689266958	883924200275654	360329799919746	257208434639592
ENSMUSG00000045319	Proser2	231142298703845	0.000374446179037912	0.00207567015781646	812868198371018	651312568624166	408373773242379	32151054329949
ENSMUSG00000032826	Ank2	230978712786605	1.1947e+07	1.59222e+08	158509298682349	204698235853309	984901453113973	814493376358707
ENSMUSG00000051934	Spats2	230869567406423	0.00240673904714523	0.0104817514251216	44707750910406	604790242293868	240219866613164	278642470859558
ENSMUSG00000020541	Tom1l1	23036558979494	0.00261124373038645	0.0112536424073695	44707750910406	604790242293868	216197879951848	300076507079524
ENSMUSG00000028412	Slc44a1	230323916625585	1.74007e+09	0.000140710239135267	934798428126671	148871444256952	480439733226328	707323195258877
ENSMUSG00000031438	Rnf128	23030785259745	1.83485e+09	0.000147379286382327	138187593723073	976968852936249	456417746565012	707323195258877
ENSMUSG00000020866	Cacna1g	23026095158781	0.000674758279510203	0.00348232302250026	325147279348407	167480374789071	528483706548961	450114760619286
ENSMUSG00000070331	Qrich2	230173208332386	0.00204349219296666	0.00909164110238848	284503869429856	107001350559684	384351786581063	278642470859558
ENSMUSG00000016918	Sulf1	229991981484898	0.00731175911599499	0.0271761282919963	203217049592755	837401873945356	360329799919746	150038253539762
ENSMUSG00000029661	Col1a2	229914448384529	0.00280872159608871	0.0119710755206516	325147279348407	790879547615059	288263839935797	257208434639592
ENSMUSG00000071064	Zfp827	229908243211512	0.00170076421430675	0.00779875330146484	365790689266958	883924200275654	288263839935797	32151054329949
ENSMUSG00000037784	Dzip1l	229903837637931	0.00205324662958519	0.00912157669371343	406434099185509	744357221284761	240219866613164	32151054329949
ENSMUSG00000048012	Zfp473	229785899888841	0.00184617178541299	0.00832526621799415	44707750910406	744357221284761	216197879951848	364378615739422
ENSMUSG00000020961	Ston2	229191540144094	0.00106866539282647	0.00518645069803214	44707750910406	102349117926655	240219866613164	471548796839252
ENSMUSG00000021745	Ptprg	229187829434605	0.00318436708394852	0.0133113884948292	365790689266958	697834894954463	216197879951848	300076507079524
ENSMUSG00000041688	Amot	22917003205171	0.00434196539323125	0.0173562597949872	284503869429856	744357221284761	264241853274481	235774398419626
ENSMUSG00000039410	Prdm16	229149674783081	0.000202034059867939	0.00120776405019955	609651148778264	116305815825744	456417746565012	407246688179354
ENSMUSG00000032327	Stra6	229117493464362	0.00157655441592716	0.00731325707357217	365790689266958	976968852936249	264241853274481	385812651959388
ENSMUSG00000049252	Lrp1b	229004764188165	0.000631511969787417	0.00328035384306242	406434099185509	144219211623922	33630781325843	557284941719116
ENSMUSG00000020601	Trib2	228820834167868	0.00394268826208987	0.0159736266488462	365790689266958	651312568624166	192175893290531	300076507079524
ENSMUSG00000038296	Galnt18	228802225138973	0.00505070474751467	0.0197216425508175	284503869429856	697834894954463	240219866613164	235774398419626
ENSMUSG00000051984	Sec31b	228449183342594	0.00107227499949321	0.00520185942194353	609651148778264	651312568624166	33630781325843	278642470859558
ENSMUSG00000055415	Atp10b	228396483231615	0.000453908746775581	0.00245777603116391	609651148778264	883924200275654	360329799919746	364378615739422
ENSMUSG00000019124	Scrn1	228394832293992	0.00596619587834472	0.0227616934243002	284503869429856	651312568624166	216197879951848	235774398419626
ENSMUSG00000062591	Tubb4a	228348895332195	0.00604261650215167	0.023016560884071	650294558696814	279133957981785	264241853274481	192906325979694
ENSMUSG00000018740	Slc25a35	228255743024529	0.00167532590968441	0.00769685239428139	650294558696814	511745589633273	288263839935797	278642470859558
ENSMUSG00000020695	Mrc2	228022535656555	0.000405692027529532	0.00222517057079443	528364328941162	111653583192714	408373773242379	385812651959388
ENSMUSG00000002265	Peg3	227882086806482	0.000772548185012798	0.00391939664189621	609651148778264	744357221284761	312285826597113	342944579519456
ENSMUSG00000015957	Wnt11	227845833793133	0.00899782078380156	0.0324550690598364	162573639674204	837401873945356	288263839935797	192906325979694
ENSMUSG00000049690	Nckap5	227805510409469	0.0027024125852179	0.0115839805945157	44707750910406	883924200275654	144131919967899	492982833059218
ENSMUSG00000023079	Gtf2ird1	227748690047167	0.000251968761232473	0.00146720392265037	934798428126671	697834894954463	408373773242379	385812651959388
ENSMUSG00000024653	Scgb1a1	227722670056908	9.91542e-08	6.18061e-06	855137344686311	153616721542643	580371197737405	578504637576882
ENSMUSG00000034177	Rnf43	227557517990321	0.00113603687011416	0.00547346588628272	569007738859713	697834894954463	312285826597113	300076507079524
ENSMUSG00000025352	Gdf11	227495596995312	0.00407609384380065	0.0164196200345359	569007738859713	418700936972678	288263839935797	192906325979694
ENSMUSG00000003534	Ddr1	227312034947937	6.41658e+09	0.000445697315187374	650294558696814	20004600322028	67261562651686	600153014159048
ENSMUSG00000037348	Paqr7	226904726731715	426.676	10864.8	341404643315828	409396471706618	194578091956663	167185482515735
ENSMUSG00000022840	Adcy5	226534519400034	0.00150713024857146	0.00703484197149112	44707750910406	837401873945356	33630781325843	278642470859558
ENSMUSG00000015222	Map2	226473666768272	0.000937612968718498	0.00463883919372591	487720919022611	930446526605951	312285826597113	364378615739422
ENSMUSG00000030592	Ryr1	226436964209315	9.57392e+06	1.30949e+08	162573639674204	362874145376321	122512131972714	128604217319796
ENSMUSG00000044921	Rassf9	226373131242807	0.00499221428301456	0.0195251047513458	528364328941162	418700936972678	264241853274481	192906325979694
ENSMUSG00000039579	Grin3a	22632377621205	0.000192551051525298	0.00115859778011803	853511608289569	883924200275654	360329799919746	471548796839252
ENSMUSG00000032076	Cadm1	226287887455173	0.000195227593569855	0.0011735227723978	975441838045222	930446526605951	288263839935797	621587050379014
ENSMUSG00000031626	Sorbs2	226192118550972	9.27091e+08	0.00061534911925473	690937968615365	148871444256952	480439733226328	557284941719116
ENSMUSG00000022449	Adamts20	226035675516846	0.00506944483807383	0.0197754614804653	203217049592755	111653583192714	216197879951848	407246688179354
ENSMUSG00000042810	Krba1	225834870182135	3.84584e+09	0.000279629463185971	109737206780087	107001350559684	456417746565012	578718977939082
ENSMUSG00000033268	Duox1	225737923173365	0.00850554888030147	0.0309311482830289	243860459511305	744357221284761	144131919967899	32151054329949
ENSMUSG00000024421	Lama3	225674518485108	1.85984e+09	0.000148985998403228	975441838045222	153523676889982	528483706548961	664455122818946
ENSMUSG00000030607	Acan	225636063289214	0.0089917796690614	0.0324430567016361	203217049592755	790879547615059	168153906629215	300076507079524
ENSMUSG00000034981	Parm1	225556586534821	0.00750901758619319	0.0278228862141053	243860459511305	837401873945356	144131919967899	364378615739422
ENSMUSG00000032340	Neo1	225322137018874	0.00173303273235982	0.00790733348870848	325147279348407	116305815825744	360329799919746	342944579519456
ENSMUSG00000049988	Lrrc25	225303392009219	0.00351387063627868	0.0144963818596978	528364328941162	511745589633273	216197879951848	278642470859558
ENSMUSG00000039021	Ttc16	225250876220048	0.0113696954709825	0.0393500622893922	121930229755653	930446526605951	216197879951848	278642470859558
ENSMUSG00000055254	Ntrk2	22514177635781	0.00575017992938262	0.0220712486834032	203217049592755	111653583192714	432395759903696	192906325979694
ENSMUSG00000038587	Akap12	225094963230714	0.00450461224722469	0.0178809948175075	406434099185509	604790242293868	288263839935797	192906325979694
ENSMUSG00000025790	Slco3a1	225012852887715	4.65346e+09	0.000331503884625464	101608524796377	116305815825744	432395759903696	600153014159048
ENSMUSG00000042793	Lgr6	225009210772915	8.68446e+08	7.61606e+09	109737206780087	204698235853309	93685747979134	557284941719116
ENSMUSG00000055301	Adh7	224931514120993	1.09191e+08	9.36769e+09	109737206780087	148871444256952	648593639855543	578718977939082
ENSMUSG00000041642	Kif21b	224910967063394	0.00186432	0.00808413	67061626365609	893228665541713	386753985247194	355805001251435
ENSMUSG00000049804	Armcx4	22483069579431	0.00600814862833908	0.0228925573969953	243860459511305	930446526605951	384351786581063	171472289759728
ENSMUSG00000045095	Magi1	224815340391287	0.000277523748541697	0.00159452915148681	609651148778264	120958048458774	408373773242379	450114760619286
ENSMUSG00000072109	A530040E14Rik	224807362573658	0.0076408227001921	0.0282378413225459	609651148778264	325656284312083	144131919967899	300076507079524
ENSMUSG00000052133	Sema5b	224772741923749	0.0138690419048369	0.0465856563337322	121930229755653	837401873945356	192175893290531	257208434639592
ENSMUSG00000024670	Cd6	224770862434197	0.00233239900480261	0.0102203697574166	44707750910406	744357221284761	240219866613164	32151054329949
ENSMUSG00000031273	Col4a6	224357339681389	0.00438611409752418	0.0174947845587268	243860459511305	102349117926655	360329799919746	235774398419626
ENSMUSG00000104211	Gm37985	224304157292464	5.58409e+09	0.000391913650021019	690937968615365	288438423247845	888813506468708	793059340138742
ENSMUSG00000066952	Myo1h	224255878678842	0.00290104417929576	0.0122771204872036	44707750910406	697834894954463	216197879951848	32151054329949
ENSMUSG00000062906	Hdac10	224082250489118	0.00445550411379337	0.0177213270966697	44707750910406	558267915963571	216197879951848	257208434639592
ENSMUSG00000019102	Aldh3a1	223946123825782	4.46334e+08	4.18959e+09	125994570747508	20004600322028	960879466452657	578718977939082
ENSMUSG00000039963	Ccdc40	223848364175178	0.000170764483397026	0.00104217712253728	731581378533916	120958048458774	528483706548961	385812651959388
ENSMUSG00000031734	Irx3	223763512732222	0.00618027547753984	0.0234811228302212	203217049592755	102349117926655	360329799919746	21434036219966
ENSMUSG00000032348	Gsta4	223537700059418	4.48656e+08	4.20808e+09	117865888763798	18143707268816	696637613178176	707323195258877
ENSMUSG00000020135	Apc2	223383513450661	1.13893e+07	1.20839e+09	150380616698638	176784840055131	720659599839493	814493376358707
ENSMUSG00000029999	Tgfa	22337300341828	0.00557701915988187	0.021537839724255	406434099185509	558267915963571	216197879951848	235774398419626
ENSMUSG00000022415	Syngr1	223230726431728	0.00309540409397165	0.0129939656950729	365790689266958	883924200275654	216197879951848	364378615739422
ENSMUSG00000034282	Evpl	223193435073188	0.000781531910498624	0.00395993814769159	487720919022611	111653583192714	384351786581063	364378615739422
ENSMUSG00000079808	AC168977.1	223191361227564	0.00755153037271877	0.0279630926672952	203217049592755	930446526605951	33630781325843	192906325979694
ENSMUSG00000022474	Pmm1	223131996309147	9.44399e+09	0.000624796534208636	853511608289569	134914746357863	648593639855543	385812651959388
ENSMUSG00000051339	2900026A02Rik	223047930702182	0.0011963510352934	0.00573175708182202	325147279348407	162828142156041	480439733226328	42868072439932
ENSMUSG00000026207	Speg	223021884005939	2.58288e+08	2.55682e+09	117865888763798	269829492715726	864791519807391	943097593678503
ENSMUSG00000044716	Dok7	222969971228418	0.00457832933707339	0.0181195256303222	365790689266958	697834894954463	216197879951848	278642470859558
ENSMUSG00000063704	Mapk15	222790367906591	0.00560324968075849	0.0216182115342739	325147279348407	697834894954463	240219866613164	235774398419626
ENSMUSG00000009681	Bcr	222715777146404	1.55401e+09	0.000127736208194309	975441838045222	19074153795422	744681586500809	600153014159048
ENSMUSG00000034275	Igsf9b	222695088292093	0.000135892489551904	0.000854630223309087	690937968615365	18608930532119	432395759903696	75019126769881
ENSMUSG00000000693	Loxl3	222607970403273	0.00412191990933044	0.0165874705698946	365790689266958	790879547615059	192175893290531	342944579519456
ENSMUSG00000055978	Fut2	222457924148419	0.00469997155559948	0.0185396373030371	284503869429856	883924200275654	240219866613164	300076507079524
ENSMUSG00000074505	Fat3	222457125099208	0.000184912993445918	0.00111713210780452	650294558696814	144219211623922	456417746565012	514416869279184
ENSMUSG00000060002	Chpt1	222345563307293	8.49705e+08	7.48291e+09	113801547771943	19074153795422	576527679871594	835927412578673
ENSMUSG00000033373	Fntb	22188132373329	0.000484544313071216	0.00260513312616187	853511608289569	744357221284761	33630781325843	407246688179354
ENSMUSG00000022371	Col14a1	221621177035042	0.00175206394159441	0.00798199514769773	406434099185509	102349117926655	360329799919746	300076507079524
ENSMUSG00000024899	Papss2	221588558947053	0.00679118770088072	0.0254786628226145	284503869429856	744357221284761	216197879951848	257208434639592
ENSMUSG00000017667	Zfp334	221381393427564	0.00227080408541911	0.00998053003830182	406434099185509	930446526605951	360329799919746	257208434639592
ENSMUSG00000042272	Sestd1	221042568925267	0.000219318902724885	0.00129556200780425	650294558696814	153523676889982	600549666532911	407246688179354
ENSMUSG00000055675	Kbtbd11	220915507282623	0.000217077705507985	0.00128459946236782	690937968615365	139566978990893	576527679871594	385812651959388
ENSMUSG00000032661	Oas3	220533604813516	0.000204556394974023	0.00122223211934553	101608524796377	883924200275654	360329799919746	514416869279184
ENSMUSG00000024579	Pcyox1l	220514241239752	0.00692632730926416	0.0259125618122143	365790689266958	744357221284761	384351786581063	128604217319796
ENSMUSG00000006342	Susd2	220443319664733	0.0035240553866254	0.014528382661775	406434099185509	790879547615059	33630781325843	21434036219966
ENSMUSG00000028573	Fggy	220274534030118	0.0049060579321059	0.0192321327649667	650294558696814	418700936972678	192175893290531	300076507079524
ENSMUSG00000020029	Nudt4	220192672405457	9.1267	284.449	483656578030756	646660335991136	237817667947033	280785874481554
ENSMUSG00000034990	Otoa	220051516956788	0.0023916639092162	0.0104350833632882	44707750910406	107001350559684	504461719887645	192906325979694
ENSMUSG00000004961	Syt5	220034391978244	0.0106909262564412	0.037368284298215	203217049592755	790879547615059	216197879951848	235774398419626
ENSMUSG00000043088	Il17re	219730612025044	0.00240434639995735	0.0104789576528367	487720919022611	837401873945356	216197879951848	385812651959388
ENSMUSG00000037172	E330009J07Rik	219525992314186	3.04919e+09	0.000228794414892419	934798428126671	227959399018458	888813506468708	578718977939082
ENSMUSG00000052911	Lamb2	219262362792621	0.000230720118366324	0.00135560035481471	569007738859713	218654933752399	67261562651686	578718977939082
ENSMUSG00000042797	Aqp11	219231718961476	0.000525214726000786	0.00279367548478996	89415501820812	744357221284761	408373773242379	342944579519456
ENSMUSG00000023232	Serinc2	21922062602283	0.00282421226067868	0.0120285310803568	325147279348407	120958048458774	264241853274481	42868072439932
ENSMUSG00000075420	Smim6	219151094571617	0.00467227832045837	0.0184364744277105	569007738859713	511745589633273	192175893290531	300076507079524
ENSMUSG00000028583	Pdpn	219063384132185	2.66688e+09	0.000203813744785105	117865888763798	130262513724833	552505693210278	578718977939082
ENSMUSG00000045659	Plekha7	218872701235951	2.53294e+08	2.50946e+09	138187593723073	214002701119369	696637613178176	900229521238571
ENSMUSG00000052727	Map1b	218855926936508	0.000558498588213175	0.00295065296988578	569007738859713	134914746357863	528483706548961	342944579519456
ENSMUSG00000062098	Btbd3	218776033038595	0.00167068657153603	0.00768521502404589	609651148778264	744357221284761	360329799919746	257208434639592
ENSMUSG00000028763	Hspg2	218772104092608	6.93107e+07	7.78883e+07	150380616698638	334960749578142	112903337308187	10717018109983
ENSMUSG00000047793	Sned1	218765526754856	9.68526e+08	8.42392e+09	138187593723073	144219211623922	576527679871594	707323195258877
ENSMUSG00000021591	Glrx	218622666168511	0.000126092449152602	0.000801420303482918	113801547771943	102349117926655	624571653194227	364378615739422
ENSMUSG00000055240	Zfp101	218620778108916	0.00937966838794648	0.0335092153035652	650294558696814	325656284312083	144131919967899	300076507079524
ENSMUSG00000027800	Tm4sf1	218526654046695	0.00373792427562863	0.0152680811367657	406434099185509	790879547615059	240219866613164	300076507079524
ENSMUSG00000074071	Fam169b	218526654046695	0.00373792427562863	0.0152680811367657	406434099185509	790879547615059	240219866613164	300076507079524
ENSMUSG00000051375	Pcdh1	218424047544919	0.000120893427218135	0.000772891312471496	812868198371018	139566978990893	528483706548961	471548796839252
ENSMUSG00000051166	Eml5	218416185750214	0.000176318251000715	0.00107278943974405	113801547771943	107001350559684	312285826597113	685889159038911
ENSMUSG00000016763	Scube1	218368832555735	0.00525963482481294	0.020437438176416	203217049592755	130262513724833	312285826597113	364378615739422
ENSMUSG00000020256	Aldh1l2	218121740718742	0.00775269690022983	0.028610631052097	528364328941162	418700936972678	216197879951848	21434036219966
ENSMUSG00000034485	Uaca	217414279515549	0.000600293436191511	0.00313737409011865	609651148778264	116305815825744	432395759903696	364378615739422
ENSMUSG00000026354	Lct	217369121923556	0.00921831621878571	0.0331007526271909	365790689266958	604790242293868	288263839935797	150038253539762
ENSMUSG00000055320	Tead1	2173664963104	6.51714e+08	5.88257e+09	125994570747508	19074153795422	67261562651686	75019126769881
ENSMUSG00000029408	Abcb9	217308543043202	0.00605911085101485	0.0230647069544993	325147279348407	790879547615059	264241853274481	235774398419626
ENSMUSG00000057751	Megf6	217123362897369	0.000977094748377724	0.00480438370936097	406434099185509	18608930532119	432395759903696	578718977939082
ENSMUSG00000034917	Tjp3	217103678356278	7.95928e+07	8.89418e+08	178831003641624	19539377058725	93685747979134	75019126769881
ENSMUSG00000013419	Zfp651	217070338437633	0.000335201884750159	0.00187901459329738	975441838045222	837401873945356	432395759903696	385812651959388
ENSMUSG00000063646	Jakmip1	216950626276991	0.00270485041365416	0.0115902791803125	365790689266958	111653583192714	384351786581063	278642470859558
ENSMUSG00000020014	Cfap54	216880627245356	0.000700339203519111	0.00359419364824902	569007738859713	162828142156041	312285826597113	664455122818946
ENSMUSG00000041895	Wipi1	216656280442873	8.64572e+06	9.52781e+08	21541007256832	162828142156041	888813506468708	814493376358707
ENSMUSG00000040752	Myh6	216447460443713	0.0130823380835951	0.0444042604039894	0.812868198371018	139566978990893	312285826597113	342944579519456
ENSMUSG00000054252	Fgfr3	215735561096483	0.000281735891846533	0.00161640227882038	812868198371018	120958048458774	360329799919746	53585090549915
ENSMUSG00000027478	Dnmt3b	215708550596839	0.0024307487869207	0.0105709307710272	650294558696814	744357221284761	432395759903696	192906325979694
ENSMUSG00000042476	Abcb4	215684429430248	0.00719509678457675	0.0268007837901695	325147279348407	790879547615059	192175893290531	300076507079524
ENSMUSG00000039716	Dock3	215642558507937	0.00137187434927844	0.00645892691273183	44707750910406	130262513724833	432395759903696	342944579519456
ENSMUSG00000042581	Thsd7b	21528179641348	0.0108610479923246	0.0378193256829038	243860459511305	790879547615059	264241853274481	192906325979694
ENSMUSG00000020598	Nrcam	214900715593484	0.0092899549413061	0.0332980475404467	406434099185509	604790242293868	144131919967899	300076507079524
ENSMUSG00000033278	Ptprm	214691603327233	0.00159595861739294	0.00739180833318835	569007738859713	930446526605951	384351786581063	278642470859558
ENSMUSG00000052861	Dnah6	214444529527084	7.05388e+09	0.000482680515950982	975441838045222	158175909523012	480439733226328	64302108659898
ENSMUSG00000044433	Camsap3	214415399791744	0.00195363536025732	0.00874386985473432	650294558696814	744357221284761	360329799919746	257208434639592
ENSMUSG00000039578	Ccser1	214259596896879	0.0100719428623297	0.0356333344494083	365790689266958	651312568624166	144131919967899	300076507079524
ENSMUSG00000018849	Wwc1	214198818544411	2.91469e+07	3.56313e+08	199152708600899	251220562183607	115305535974319	835927412578673
ENSMUSG00000038775	Vill	214135201720172	5.45492e+09	0.000384026163977881	121930229755653	172132607422101	408373773242379	878795485018605
ENSMUSG00000031155	Pim2	214110768739368	0.000304977612788503	0.00172584681830817	105672865788232	883924200275654	384351786581063	471548796839252
ENSMUSG00000027601	Mtfr1	213919760110251	1.13386e+09	9.68596e+09	138187593723073	167480374789071	768703573162125	578718977939082
ENSMUSG00000071550	Cfap44	213901274408263	0.00379554336172692	0.0154559588135923	406434099185509	930446526605951	240219866613164	342944579519456
ENSMUSG00000028793	Rnf19b	213714796394899	5.06156e-09	3.38417e-07	141032632417372	146080104677134	617365057195832	645164490220976
ENSMUSG00000026730	Pter	213703251395976	0.00748817294010748	0.0277542439601134	528364328941162	511745589633273	288263839935797	171472289759728
ENSMUSG00000053469	Tg	213536008752041	0.000405083684170831	0.00222387226245711	113801547771943	837401873945356	552505693210278	32151054329949
ENSMUSG00000021223	Papln	21351941418807	0.000706389940280976	0.00362125532183069	812868198371018	883924200275654	33630781325843	407246688179354
ENSMUSG00000070044	Fam149a	213434146030768	0.00178156768930333	0.00809483754957565	650294558696814	930446526605951	216197879951848	471548796839252
ENSMUSG00000027298	Tyro3	213248419565839	0.000416789575551258	0.0022818561940519	650294558696814	148871444256952	504461719887645	42868072439932
ENSMUSG00000030380	Mzf1	213151498919561	0.00519141951439809	0.0202051735766882	487720919022611	651312568624166	240219866613164	257208434639592
ENSMUSG00000021356	Irf4	21271980650206	3.04047e+09	0.000228282851092091	134123252731218	134914746357863	552505693210278	621587050379014
ENSMUSG00000037035	Inhbb	212625715258805	0.00626262401841797	0.023759834011594	528364328941162	558267915963571	216197879951848	257208434639592
ENSMUSG00000001506	Col1a1	212599891901926	0.00310298596149649	0.0130122696779344	325147279348407	139566978990893	33630781325843	407246688179354
ENSMUSG00000034656	Cacna1a	212447489878193	9.9844e+09	0.000655835833505628	853511608289569	19074153795422	552505693210278	64302108659898
ENSMUSG00000041444	Arhgap32	212444881000145	3.37339e+07	3.25849e+09	150380616698638	232611631651488	960879466452657	707323195258877
ENSMUSG00000030652	Coq7	212409545480149	0.00358668641953095	0.014735012035516	853511608289569	511745589633273	408373773242379	192906325979694
ENSMUSG00000030691	Fchsd2	212297920595809	1.65278e+07	2.13842e+08	300761233397277	209350468486339	93685747979134	128604217319796
ENSMUSG00000003309	Ap1m2	212094393753785	0.00669634720829141	0.0251543890109327	528364328941162	651312568624166	144131919967899	364378615739422
ENSMUSG00000022604	Cep97	212016934295809	0.00108252760559448	0.00523885579609976	690937968615365	930446526605951	360329799919746	342944579519456
ENSMUSG00000015451	C4a	211795696137147	0.000649439464995643	0.00336471494245362	690937968615365	120958048458774	480439733226328	342944579519456
ENSMUSG00000001700	Gramd3	211611037180884	0.00165949146740995	0.00764759102116378	853511608289569	651312568624166	288263839935797	364378615739422
ENSMUSG00000011148	Adssl1	211361396976737	0.000302225595466564	0.00171261170764386	89415501820812	116305815825744	504461719887645	385812651959388
ENSMUSG00000037152	Ndufc1	211320724133059	0.00312895905207286	0.0131118284086863	609651148778264	697834894954463	264241853274481	300076507079524
ENSMUSG00000030516	Tjp1	211123958140249	3.17844e+08	3.08763e+09	154444957690493	214002701119369	816747546484758	771625303918776
ENSMUSG00000020865	Abcc3	211022001394543	0.0011150953607885	0.00538775182798414	487720919022611	158175909523012	480439733226328	407246688179354
ENSMUSG00000022656	Nectin3	210973248079737	0.00710103368294421	0.0264916368820063	365790689266958	837401873945356	192175893290531	32151054329949
ENSMUSG00000023972	Ptk7	210841064262056	0.000660620608393798	0.0034182046870977	650294558696814	130262513724833	408373773242379	42868072439932
ENSMUSG00000020422	Tns3	210562649626706	18595.1	389066	353597666291393	446614332770857	165751707963083	177902500625718
ENSMUSG00000037940	Inpp4b	210523310809266	0.00803969174499886	0.029462579180998	853511608289569	37217861064238	384351786581063	150038253539762
ENSMUSG00000027544	Nfatc2	210412606280041	3.78763e+08	3.62353e+09	158509298682349	20004600322028	744681586500809	793059340138742
ENSMUSG00000059970	Hspa2	210406507029593	0.00201323796951054	0.00898040701420131	812868198371018	697834894954463	240219866613164	407246688179354
ENSMUSG00000049577	Zfpm1	21038008522618	1.03594e+06	1.69374e+07	292632551413567	311699586412994	14653411863403	11360039196582
ENSMUSG00000039683	Sdk1	210293498122811	8.42327e+09	0.000566983381656816	975441838045222	167480374789071	576527679871594	557284941719116
ENSMUSG00000023960	Enpp5	210192117361399	0.0114552029219015	0.0395773292636599	203217049592755	102349117926655	264241853274481	257208434639592
ENSMUSG00000037375	Hhat	210178247392157	0.0119170031484258	0.040877814181817	243860459511305	883924200275654	288263839935797	192906325979694
ENSMUSG00000026604	Ptpn14	210096689827654	9.55326e+09	0.000631327235807427	975441838045222	18143707268816	480439733226328	707323195258877
ENSMUSG00000054723	Vmac	210093666292129	0.00301916401781066	0.0127051177795914	690937968615365	697834894954463	384351786581063	21434036219966
ENSMUSG00000062785	Kcnc3	209919101170785	0.00439038534087612	0.0175030418919405	365790689266958	107001350559684	288263839935797	32151054329949
ENSMUSG00000003617	Cp	209861383899237	141590	2.58315e+06	317018597364697	502441124367214	187371495958268	162898675271741
ENSMUSG00000032434	Cmtm6	209839143495404	1.67834e-07	1.03538e-05	132497516334476	14701055120374	600549666532911	595866206915054
ENSMUSG00000031432	Prps1	209726380883634	1.86635e+09	0.000149271483279206	134123252731218	209350468486339	912835493130024	557284941719116
ENSMUSG00000062995	Ica1	209658038036915	0.00949974659972305	0.0339078339712155	365790689266958	697834894954463	216197879951848	235774398419626
ENSMUSG00000023495	Pcbp4	209542169978703	0.000337914768924285	0.00189045919963852	934798428126671	144219211623922	696637613178176	32151054329949
ENSMUSG00000025272	Tro	209514917620927	0.0137842396316441	0.0463789091682643	243860459511305	837401873945356	288263839935797	171472289759728
ENSMUSG00000060591	Ifitm2	20923866930033	0.00105400841941229	0.00512779380631149	853511608289569	837401873945356	312285826597113	407246688179354
ENSMUSG00000054342	Kcnn4	209186438037974	0.00485796011291628	0.0190936179413406	569007738859713	651312568624166	240219866613164	278642470859558
ENSMUSG00000046618	Olfml2a	20911995083614	0.0107122953731147	0.0374211182210848	284503869429856	837401873945356	216197879951848	257208434639592
ENSMUSG00000052698	Tln2	208389003601546	0.000404060247173046	0.0022202906511327	650294558696814	204698235853309	600549666532911	53585090549915
ENSMUSG00000032285	Dnaja4	207989390550462	0.00132927164923724	0.00628058551049004	690937968615365	976968852936249	360329799919746	342944579519456
ENSMUSG00000001588	Acap1	207908020609869	3.45691e+07	4.1748e+08	272310846454291	204698235853309	105696741309792	964531629898469
ENSMUSG00000023764	Sfi1	207647073917062	31.3744	915.491	552750374892292	623399172825987	242622065279296	252921627395599
ENSMUSG00000005125	Ndrg1	207158278036576	0.00180379323752338	0.00818339555219097	528364328941162	130262513724833	312285826597113	450114760619286
ENSMUSG00000021553	Slc28a3	207115176672784	0.0040331920952625	0.0162906658778608	406434099185509	125610281091803	240219866613164	450114760619286
ENSMUSG00000051314	Ffar2	206918822034095	17485.1	369069	386112394226234	441962100137827	180164899959873	167185482515735
ENSMUSG00000016382	Pls3	206900343956209	0.000200655497468694	0.00120252628628209	121930229755653	111653583192714	576527679871594	407246688179354
ENSMUSG00000008496	Pou2f2	206835780980594	0.000117483873957589	0.0007537132742586	105672865788232	148871444256952	528483706548961	53585090549915
ENSMUSG00000053702	Nebl	206595431222808	0.00012273171496451	0.000782622485401908	113801547771943	139566978990893	456417746565012	600153014159048
ENSMUSG00000029810	Tmem176b	206531192658099	6.189e+06	8.74497e+06	243860459511305	330308516945113	115305535974319	124317410075803
ENSMUSG00000022865	Cxadr	206480452245163	0.00174764837409777	0.00796794504426747	650294558696814	102349117926655	288263839935797	407246688179354
ENSMUSG00000064326	Siva1	206337053472442	0.00410035103270792	0.0165117769715506	528364328941162	837401873945356	312285826597113	257208434639592
ENSMUSG00000033597	Caskin1	206235882415242	0.0100964176211883	0.0356968762453122	243860459511305	111653583192714	240219866613164	32151054329949
ENSMUSG00000047766	Lrrc49	206217535669218	0.00205395668950538	0.00912157669371343	650294558696814	107001350559684	240219866613164	471548796839252
ENSMUSG00000020340	Cyfip2	205982998593881	3.83962e+06	5.64528e+07	288568210421711	316351819046023	105696741309792	145751446295769
ENSMUSG00000032850	Rnft2	205854235291218	0.00647359749779684	0.0244326757658886	772224788452467	465223263302976	216197879951848	300076507079524
ENSMUSG00000018334	Ksr1	205684700448291	78.5837	2172.03	577136420843423	609442474926898	269046250606744	225057380309643
ENSMUSG00000079110	Capn3	205634875301592	0.00451145521486842	0.0178903565313271	609651148778264	697834894954463	264241853274481	278642470859558
ENSMUSG00000025006	Sorbs1	205633568520706	0.00459521568985428	0.0181743362115585	772224788452467	604790242293868	384351786581063	192906325979694
ENSMUSG00000039987	Phtf2	205424390884879	0.00356913047138061	0.0146837649778907	853511608289569	558267915963571	288263839935797	300076507079524
ENSMUSG00000079355	Ackr4	205264638408085	0.00969829799337694	0.034523863886001	528364328941162	558267915963571	192175893290531	257208434639592
ENSMUSG00000038286	Bphl	205091146611248	0.00252431144517075	0.0108986144934356	731581378533916	790879547615059	264241853274481	364378615739422
ENSMUSG00000004698	Hdac9	205029378503244	0.00010731341696886	0.000697245914377481	134123252731218	130262513724833	648593639855543	450114760619286
ENSMUSG00000037606	Osbpl5	204965380724693	0.000849188631254358	0.00425056024209626	731581378533916	125610281091803	456417746565012	364378615739422
ENSMUSG00000020077	Srgn	204877835827023	0.00877345	0.354732	942927110110381	916489828706862	401167177243984	368665422983415
ENSMUSG00000042439	Zfp532	204724981353475	0.000102647011585524	0.000671300237516698	146316275706783	130262513724833	432395759903696	707323195258877
ENSMUSG00000032131	Abcg4	204715932357569	0.0102303669721603	0.0360426941191681	325147279348407	883924200275654	216197879951848	278642470859558
ENSMUSG00000057969	Sema3b	204451169869885	0.0101991842115961	0.035954001957108	365790689266958	790879547615059	216197879951848	257208434639592
ENSMUSG00000025934	Gsta3	204265931681914	0.00314699756765946	0.0131735805840323	487720919022611	116305815825744	288263839935797	385812651959388
ENSMUSG00000040483	Xaf1	204049701402955	0.0114686367867701	0.0396008785528171	406434099185509	837401873945356	384351786581063	128604217319796
ENSMUSG00000033149	Phldb2	203806041164942	0.00366840083845308	0.0150097166614039	528364328941162	116305815825744	480439733226328	21434036219966
ENSMUSG00000032087	Dscaml1	203742689320534	0.00636171641766027	0.0240711419812071	44707750910406	976968852936249	192175893290531	385812651959388
ENSMUSG00000003484	Cyp4f18	203683347700482	0.00119643	0.0532299	128433175342621	126075504355106	451613349232749	591579399671061
ENSMUSG00000021990	Spata13	203497945233531	169428	3.06765e+06	345468984307683	465223263302976	17536050262761	156468464405752
ENSMUSG00000033209	Ttc28	203295400387649	6.96524e+09	0.000477707936565398	130058911739363	153523676889982	624571653194227	53585090549915
ENSMUSG00000040699	Limd2	203243933892319	7194.74	159753	47146355505519	451266565403886	180164899959873	197193133223687
ENSMUSG00000052062	Pard3b	20277813303363	0.00488204295123766	0.0191723471887167	772224788452467	651312568624166	192175893290531	385812651959388
ENSMUSG00000039157	Fam102a	202745282332162	65.9344	1835.12	581200761835278	665269266523255	257035257276086	250778223773602
ENSMUSG00000024712	Rfk	202727324031136	2.82771e+06	4.2838e+07	292632551413567	390787541174499	158545111964688	12003060283181
ENSMUSG00000024376	Epb41l4a	202695309548723	0.0135926172727551	0.0458501813755166	365790689266958	790879547615059	144131919967899	32151054329949
ENSMUSG00000078350	Smim1	202659910166639	0.0105402082101943	0.0369385686265317	609651148778264	511745589633273	288263839935797	171472289759728
ENSMUSG00000057880	Abat	202620715379288	0.0149972351611192	0.0497883246624893	406434099185509	604790242293868	240219866613164	171472289759728
ENSMUSG00000023045	Soat2	202511653022352	0.0134047641362834	0.0453059071400847	44707750910406	604790242293868	168153906629215	257208434639592
ENSMUSG00000032202	Rab27a	202498540755854	3.66103e+06	5.39829e+07	288568210421711	367526378009351	151338515966293	115743795587816
ENSMUSG00000034664	Itga2b	202498148992288	0.00490584843110458	0.0192321327649667	406434099185509	116305815825744	312285826597113	32151054329949
ENSMUSG00000029603	Dtx1	202489261478245	0.0148540192217178	0.0493539428221872	325147279348407	744357221284761	240219866613164	192906325979694
ENSMUSG00000045827	Serpinb9	20245432810688	0.00434823509402723	0.0173755183991045	609651148778264	790879547615059	312285826597113	257208434639592
ENSMUSG00000039236	Isg20	202115685684002	0.000279589245477957	0.00160485567859961	934798428126671	158175909523012	480439733226328	53585090549915
ENSMUSG00000045038	Prkce	202091769832515	0.0014291779840001	0.0067049792679393	690937968615365	125610281091803	312285826597113	471548796839252
ENSMUSG00000041849	Card6	202089972166223	0.0104945839429672	0.0367894495106712	650294558696814	465223263302976	240219866613164	21434036219966
ENSMUSG00000014602	Kif1a	202074924375633	1.1053e+09	9.469e+09	158509298682349	241916096917547	67261562651686	943097593678503
ENSMUSG00000036745	Ttll7	202040277965116	0.00297320562910519	0.012540363614804	650294558696814	930446526605951	384351786581063	257208434639592
ENSMUSG00000037325	Bbs7	202035297083844	0.00860514912602285	0.0312364042281594	528364328941162	651312568624166	264241853274481	21434036219966
ENSMUSG00000038150	Ormdl3	202032278276778	1.18206e+08	1.24752e+08	199152708600899	330308516945113	120109933306582	943097593678503
ENSMUSG00000031543	Ank1	201995117810937	0.000150579630064821	0.000932393697002032	975441838045222	20004600322028	600549666532911	600153014159048
ENSMUSG00000057286	St6galnac2	201775996414576	0.00404422045806792	0.0163186886183941	853511608289569	790879547615059	168153906629215	492982833059218
ENSMUSG00000002578	Ikzf4	20159486619636	0.00378894538427009	0.0154395976707336	89415501820812	651312568624166	216197879951848	407246688179354
ENSMUSG00000030796	Tead2	20158065996286	0.00268762033143088	0.0115247008694249	609651148778264	102349117926655	33630781325843	32151054329949
ENSMUSG00000035637	Grhpr	201476702437223	0.00488279697787504	0.0191723471887167	487720919022611	976968852936249	288263839935797	300076507079524
ENSMUSG00000041439	Mfsd6	201051653884928	0.000146446933525097	0.000912896421799339	105672865788232	176784840055131	576527679871594	557284941719116
ENSMUSG00000061100	Retnla	105304593097015	1.18709e-68	8.87943e-66	0.812868198371018	279133957981785	286582300869505	228272485742638
ENSMUSG00000004814	Ccl24	100026027267462	551.426	13806.4	0	0.465223263302976	218600078617979	227200783931639
ENSMUSG00000022148	Fyb	199947308821731	5.25475e+09	0.000371244574713759	138187593723073	18143707268816	720659599839493	557284941719116
ENSMUSG00000032363	Adamts7	199897056178958	0.0107917212102313	0.0376326688356782	406434099185509	790879547615059	240219866613164	235774398419626
ENSMUSG00000026121	Sema4c	199676476092163	0.00787738867156756	0.0289992579579577	731581378533916	558267915963571	192175893290531	32151054329949
ENSMUSG00000030413	Pglyrp1	199578167692067	591083	9.97755e+06	349533325299538	535006752798422	158545111964688	192906325979694
ENSMUSG00000022900	Ildr1	199368352532407	0.00183353830543052	0.00828816079582669	975441838045222	790879547615059	384351786581063	32151054329949
ENSMUSG00000037139	Myom3	199248377505527	0.0137484626016295	0.0462715411744379	284503869429856	976968852936249	240219866613164	257208434639592
ENSMUSG00000072663	Spef2	199176256424035	0.00398302688052454	0.016115235194766	569007738859713	102349117926655	264241853274481	364378615739422
ENSMUSG00000035547	Capn5	199108974487332	0.000112633746284966	0.000726293467423747	158509298682349	125610281091803	552505693210278	578718977939082
ENSMUSG00000002885	Adgre5	199029795714547	6.09237e+06	8.62881e+07	333275961332117	321004051679053	151338515966293	109313584721827
ENSMUSG00000031231	Cox7b	198935519477925	0.000240472763275931	0.00140732422048232	121930229755653	144219211623922	408373773242379	64302108659898
ENSMUSG00000110206	Flt3l	198712557990112	0.0139265873648508	0.0467133961834458	569007738859713	558267915963571	144131919967899	300076507079524
ENSMUSG00000026532	Spta1	19870971843023	0.00585429487754523	0.0223847287841729	406434099185509	120958048458774	33630781325843	300076507079524
ENSMUSG00000030359	Pzp	198707341234913	0.00876602532468188	0.0317721959678355	528364328941162	744357221284761	312285826597113	192906325979694
ENSMUSG00000040247	Tbc1d10c	198684063137422	0.00169147411146744	0.00776507946530199	934798428126671	883924200275654	312285826597113	407246688179354
ENSMUSG00000049811	Fam161a	198184292639678	0.00376126477231901	0.0153529388796432	89415501820812	651312568624166	312285826597113	300076507079524
ENSMUSG00000022102	Dok2	197911972378859	14244	2.59471e+06	422691463152929	418700936972678	177762701293742	154325060783755
ENSMUSG00000029385	Ccng2	197675697718089	354819	6.1722e+06	43082014513664	372178610642381	148936317300162	167185482515735
ENSMUSG00000032609	Klhdc8b	197214239979973	0.00636890565671381	0.0240907278443587	934798428126671	511745589633273	33630781325843	235774398419626
ENSMUSG00000070473	Cldn3	197129718575457	0.00159503154571909	0.00739037457962295	569007738859713	209350468486339	456417746565012	578718977939082
ENSMUSG00000049676	Catsperg1	196914810530762	0.00568033942308471	0.021866292124631	569007738859713	883924200275654	288263839935797	278642470859558
ENSMUSG00000034424	Gcsh	196834891431641	0.00776917030944116	0.0286537535480406	528364328941162	883924200275654	360329799919746	192906325979694
ENSMUSG00000040219	Ttc12	196687045556133	0.0109894836435644	0.0382220692374829	406434099185509	883924200275654	288263839935797	21434036219966
ENSMUSG00000029772	Ahcyl2	196672286763134	116.762	3190.42	719388355558351	660617033890225	249828661277691	289359488969541
ENSMUSG00000040213	Kyat3	196468149109131	0.00617987369948359	0.0234811228302212	528364328941162	930446526605951	288263839935797	278642470859558
ENSMUSG00000017009	Sdc4	196292453576068	1.43738e+08	1.49328e+09	21541007256832	316351819046023	110501138642056	964531629898469
ENSMUSG00000037638	Zbtb42	196287364756607	21538.6	445975	479592237038901	511745589633273	180164899959873	205766747711673
ENSMUSG00000058975	Kcnc1	196227889067769	0.0141338342033856	0.0473422131951074	569007738859713	744357221284761	408373773242379	10717018109983
ENSMUSG00000030465	Psd3	196082752263701	0.00018205995746215	0.00110156398933621	121930229755653	158175909523012	552505693210278	53585090549915
ENSMUSG00000057132	Rpgrip1	195944687235865	0.00493293595166837	0.0193248371422478	528364328941162	120958048458774	240219866613164	42868072439932
ENSMUSG00000032482	Cspg5	195787167160866	0.00273257166794235	0.0116839648881508	650294558696814	116305815825744	33630781325843	364378615739422
ENSMUSG00000020053	Igf1	195592558133093	1.98345e+06	3.08284e+07	345468984307683	372178610642381	134523125303372	143608042673772
ENSMUSG00000020108	Ddit4	195554795716705	0.000583154160540262	0.00306378917749762	109737206780087	125610281091803	528483706548961	385812651959388
ENSMUSG00000048445	Ccdc57	195502449687321	0.0030591121443065	0.0128551454154003	89415501820812	790879547615059	288263839935797	364378615739422
ENSMUSG00000038473	Nos1ap	195464693735182	0.00437862580719123	0.0174736224276308	609651148778264	102349117926655	264241853274481	364378615739422
ENSMUSG00000033295	Ptprf	195333356987243	2.80662e+07	3.45217e+08	300761233397277	469875495936005	184969297292136	11360039196582
ENSMUSG00000038843	Gcnt1	19525890659943	30910.8	624900	646230217704959	497788891734184	1897736946244	252921627395599
ENSMUSG00000004044	Cavin1	195190861222822	0.000484335809484561	0.00260513312616187	853511608289569	209350468486339	576527679871594	557284941719116
ENSMUSG00000032289	Thsd4	194630672738213	0.00361242120130392	0.0148161264349573	44707750910406	18608930532119	432395759903696	450114760619286
ENSMUSG00000052105	Mtcl1	194185310964462	0.000377795995441222	0.00209133324395955	934798428126671	209350468486339	600549666532911	557284941719116
ENSMUSG00000068874	Selenbp1	194138125255629	1.22583e+07	1.62827e+08	317018597364697	474527728569035	122512131972714	180045904247714
ENSMUSG00000032366	Tpm1	193683159620743	4.06218e+08	0.00029339852538952	182895344633479	18143707268816	576527679871594	814493376358707
ENSMUSG00000022899	Slc15a2	193571151776001	0.00337738049794247	0.0140154264214201	569007738859713	144219211623922	312285826597113	450114760619286
ENSMUSG00000004880	Lbr	193463162682289	1.22333e+09	0.000103699356364733	227603095543885	18608930532119	768703573162125	814493376358707
ENSMUSG00000018169	Mfng	192657028797252	0.00153515317743218	0.00714891565272699	109737206780087	930446526605951	408373773242379	364378615739422
ENSMUSG00000041073	Nacad	192627303609666	0.00190893885784813	0.00857589348750991	812868198371018	130262513724833	504461719887645	300076507079524
ENSMUSG00000005936	Kctd20	192594425385917	0.000476166	0.0219183	149567748500267	166084704999162	557310090542541	640877682976983
ENSMUSG00000047361	Gm973	192296878959473	0.012937309407706	0.0439868519862003	528364328941162	744357221284761	312285826597113	171472289759728
ENSMUSG00000073489	Ifi204	192266465648236	0.00030569343266263	0.00172898818625064	134123252731218	139566978990893	456417746565012	578718977939082
ENSMUSG00000027669	Gnb4	192101978368687	0.00243497801150877	0.010585476513526	975441838045222	883924200275654	384351786581063	32151054329949
ENSMUSG00000026923	Notch1	192082427979139	2.70804e-06	0.000151448	300761233397277	236333417757912	102333663177208	101168650958239
ENSMUSG00000020089	Ppa1	192066551973468	0.00290492992557924	0.0122892192821959	731581378533916	120958048458774	456417746565012	278642470859558
ENSMUSG00000037890	Wdr19	191937467880815	0.000696896122782241	0.0035795934753038	105672865788232	134914746357863	480439733226328	42868072439932
ENSMUSG00000074259	Gramd2	191846131020054	0.00483288209027668	0.0190075362656692	650294558696814	102349117926655	264241853274481	364378615739422
ENSMUSG00000049538	Adamts16	191809135947136	0.0114210057001283	0.0395047965951257	487720919022611	883924200275654	192175893290531	32151054329949
ENSMUSG00000014592	Camta1	191358564417024	3.71749e+08	0.000271286099054456	203217049592755	218654933752399	552505693210278	102883373855837
ENSMUSG00000038267	Slc22a23	191291129988213	0.000951371732879307	0.00469332930713089	113801547771943	116305815825744	504461719887645	364378615739422
ENSMUSG00000061578	Ksr2	19124380992328	0.00062135691027784	0.00324026122100444	975441838045222	167480374789071	456417746565012	53585090549915
ENSMUSG00000026649	Cfap126	19101945943776	0.0121165125424191	0.0415264668120479	528364328941162	790879547615059	192175893290531	300076507079524
ENSMUSG00000023367	Tmem176a	190973506517385	7.28388e+07	6.50548e+09	227603095543885	502441124367214	103294542643661	169328886137731
ENSMUSG00000031174	Rpgr	190771445027202	0.0141689332430645	0.047433228826013	650294558696814	558267915963571	240219866613164	21434036219966
ENSMUSG00000022197	Pdzd2	190723836692832	8.95495e+09	0.000598062405087006	150380616698638	251220562183607	552505693210278	943097593678503
ENSMUSG00000048376	F2r	190613173966248	0.00660639547732636	0.0248633148027176	731581378533916	790879547615059	33630781325843	235774398419626
ENSMUSG00000034471	Caskin2	190524046636247	0.00591851023604769	0.0226085957564694	650294558696814	930446526605951	312285826597113	278642470859558
ENSMUSG00000001156	Mxd1	190380984392866	0.00481068	1.83943	128026741243435	114910146035835	442004554568222	467261989595259
ENSMUSG00000003526	Prodh	190294627051649	0.00870211303855339	0.0315692297197354	569007738859713	883924200275654	240219866613164	300076507079524
ENSMUSG00000019699	Akt3	189776568935887	0.00176667988329696	0.00803371976736017	109737206780087	976968852936249	432395759903696	342944579519456
ENSMUSG00000034303	Ccdc15	189525192857628	0.00924621703740011	0.033158189751664	109737206780087	465223263302976	240219866613164	342944579519456
ENSMUSG00000021789	Sftpa1	189448870957062	3.07242e+08	2.99679e+09	22353875455203	414048704339648	124914330638845	111456988343823
ENSMUSG00000006360	Crip1	189287436458965	1.08824e+06	1.77681e+07	402369758193654	516397822266303	153740714632425	186476115113704
ENSMUSG00000045071	E130308A19Rik	189129599399306	0.00249953137057617	0.0108189480806711	975441838045222	102349117926655	288263839935797	450114760619286
ENSMUSG00000054793	Cadm4	189024917192734	0.0104285099216085	0.0366114422827253	528364328941162	883924200275654	264241853274481	257208434639592
ENSMUSG00000021749	Oit1	188591015202023	0.00849906920231555	0.0309169787882409	44707750910406	144219211623922	240219866613164	450114760619286
ENSMUSG00000047003	Zfp41	188531959844557	0.0108426387339084	0.037777205347137	528364328941162	883924200275654	240219866613164	278642470859558
ENSMUSG00000068270	Shroom4	188418025806281	0.0109108610485375	0.0379817292114301	89415501820812	511745589633273	264241853274481	257208434639592
ENSMUSG00000020734	Grin2c	187998721465605	0.00559004210839394	0.0215742095947303	690937968615365	976968852936249	312285826597113	300076507079524
ENSMUSG00000025515	Muc2	187848828882949	0.0044977678280681	0.0178656771876266	650294558696814	125610281091803	288263839935797	407246688179354
ENSMUSG00000033565	Rbfox2	187839576507619	0.0020282341955351	0.00903383209980057	89415501820812	125610281091803	33630781325843	450114760619286
ENSMUSG00000039713	Plekhg5	187821554337694	0.000721045751470478	0.00368938672663475	117865888763798	134914746357863	456417746565012	471548796839252
ENSMUSG00000037904	Ankrd9	187660053265693	0.00362960773456922	0.014876419646344	772224788452467	116305815825744	432395759903696	278642470859558
ENSMUSG00000014496	Ankrd28	187532272223011	0.00208556591203038	0.00923762133056239	975441838045222	111653583192714	33630781325843	42868072439932
ENSMUSG00000053617	Sh3pxd2a	187446481513323	3.17235e+08	3.08421e+09	251989141495016	274481725348756	100892343977529	921663557458537
ENSMUSG00000026546	Cfap45	187236476635574	0.00702796164290115	0.0262517618421476	569007738859713	111653583192714	33630781325843	278642470859558
ENSMUSG00000103906	Tigd5	187128407174777	0.00694232460174967	0.0259561827034489	569007738859713	116305815825744	264241853274481	364378615739422
ENSMUSG00000038248	Sobp	18670401537178	0.00924216415191252	0.033158189751664	609651148778264	883924200275654	264241853274481	278642470859558
ENSMUSG00000056973	Ces1d	186641122525637	3.88127e+08	3.69833e+09	247924800503161	57687684649569	156142913298557	143608042673772
ENSMUSG00000035504	Reep6	186568208030649	0.00404852579469205	0.0163250528001599	650294558696814	134914746357863	360329799919746	364378615739422
ENSMUSG00000042784	Muc1	186564704949813	1.02306e+07	1.3835e+08	361726348275103	535006752798422	187371495958268	139321235429779
[truncated: 381 more rows]

## Sheet: Up. pathways10d (6h x 10d)
Upregulated pathways in mice after 10 days of intratracheal infection (comparasion 6h x 10d)
[truncated: 21 more rows]
